# Supplementary material for: Convergent genomic diversity and novel BCAA metabolism in intrahepatic cholangiocarcinoma
Source: Br J Cancer. 2023 Apr 19;128(12):2206–17. doi: 10.1038/s41416-023-02256-4 (PMC10241955; doi:10.1038/s41416-023-02256-4)
Supplement: Supplementary file 3 — Supplementary data 1 [file 41416_2023_2256_MOESM3_ESM.xlsx]

## Sheet: 北川先生_定量結果
No.	FragSeq	class	GeneId	RefSeq	PID	Description	Symbol	KEGG pathway	Reactome Event	GO [ Molecular Function ]	GO [ Biological Process ]	GO [ Cellular Component ]		Sample01	Sample02	Sample03	Sample04	Sample05	Sample06	Sample07	Sample08	Sample09	Sample10	Sample11	Sample12	Sample13	Sample14	Sample15	Sample16	Sample17	Sample18	Sample19	Sample20	Sample21	Sample22	Sample23	Sample24	Sample25	Sample26	Sample27	Sample28	Sample29	Sample30	Sample31	Sample32	Sample33	Sample34	Sample35	Sample36
1	NIGPLVK	1	4719	NP_004997	TB119769	NADH dehydrogenase (ubiquinone) Fe-S protein 1, 75kDa (NADH-coenzyme Q reductase)	NDUFS1	Oxidative phosphorylation;Alzheimer's disease;Parkinson's disease;Huntington's disease;Metabolic pathways;Non-alcoholic fatty liver disease (NAFLD)	The citric acid (TCA) cycle and respiratory electron transport;Metabolism;Respiratory electron transport, ATP synthesis by chemiosmotic coupling, and heat production by uncoupling proteins.;Respiratory electron transport;Complex I biogenesis	NADH dehydrogenase activity;protein binding;NADH dehydrogenase (ubiquinone) activity;electron carrier activity;metal ion binding;2 iron, 2 sulfur cluster binding;4 iron, 4 sulfur cluster binding	mitochondrial electron transport, NADH to ubiquinone;transport;apoptosis;respiratory electron transport chain;ATP synthesis coupled electron transport;cellular respiration;ATP metabolic process;regulation of mitochondrial membrane potential;reactive oxygen species metabolic process	mitochondrion;mitochondrial inner membrane;mitochondrial respiratory chain complex I;mitochondrial intermembrane space;membrane;respiratory chain		N/D	26.0039	30.2677	29.0827	44.1636	34.9823	23.3824	44.0499	42.8431	56.5198	43.1045	60.6985	56.9057	50.6636	69.0647	N/D	27.0366	N/D	N/D	65.0582	27.1234	N/D	39.1482	36.9291	37.723	N/D	38.8448	72.2826	69.7567	81.4194	41.6859	48.0687	32.8258	48.913	64.5733	44.2787
2	LRDWAPR	2	2593	NP_000147:NP_620279	TB121592	guanidinoacetate N-methyltransferase	GAMT	Glycine, serine and threonine metabolism;Arginine and proline metabolism;Metabolic pathways;Creatine pathway	Metabolism;Metabolism of polyamines;Creatine metabolism;Metabolism of amino acids and derivatives	methyltransferase activity;transferase activity;guanidinoacetate N-methyltransferase activity	creatine metabolic process;creatine biosynthetic process;muscle contraction;methylation;cellular nitrogen compound metabolic process	cytosol		N/D	N/D	N/D	N/D	108.787	11.0578	N/D	N/D	N/D	102.033	18.0166	32.7209	28.5249	25.8719	23.7884	N/D	N/D	N/D	7.68099	35.5474	8.17047	23.318	45.377	13.9451	75.7935	N/D	N/D	N/D	N/D	109.494	31.0226	28.6177	30.3305	39.0397	172.586	11.07
3	EQTADGVAVIPVLQR	1	11164	NP_054861	TB121960	nudix (nucleoside diphosphate linked moiety X)-type motif 5	NUDT5	Purine metabolism	Metabolism;Metabolism of nucleotides;Phosphate bond hydrolysis by NUDT proteins	magnesium ion binding;hydrolase activity;nucleoside-diphosphatase activity;ADP-sugar diphosphatase activity;ADP-ribose diphosphatase activity	nucleobase, nucleoside, nucleotide and nucleic acid metabolic process;nucleotide metabolic process;ribonucleoside diphosphate catabolic process;D-ribose catabolic process	intracellular		29.0871	35.916	46.6454	31.666	48.3682	32.6975	23.8222	25.6017	24.3408	74.3044	50.1317	56.2357	47.8726	47.8593	21.4598	10.641	24.602	13.1408	12.8563	59.4474	68.4627	74.4687	58.0807	61.1419	75.983	14.3686	56.9855	56.2727	55.5494	107.248	51.3304	48.0449	58.9027	59.8674	106.022	51.0623
4	LAPALATGNTVVMK	1	219	NP_000683	TB12320	aldehyde dehydrogenase 1 family, member B1	ALDH1B1	Glycolysis / Gluconeogenesis;Pentose and glucuronate interconversions;Ascorbate and aldarate metabolism;Fatty acid degradation;Valine, leucine and isoleucine degradation;Lysine degradation;Arginine and proline metabolism;Histidine metabolism;Tryptophan metabolism;beta-Alanine metabolism;Glycerolipid metabolism;Pyruvate metabolism;Metabolic pathways;GABA biosynthesis, eukaryotes, putrescine => GABA	Metabolism;Biological oxidations;Phase 1 - Functionalization of compounds;Ethanol oxidation	aldehyde dehydrogenase (NAD) activity;oxidoreductase activity	carbohydrate metabolic process	nucleus;nucleolus;mitochondrion;mitochondrial matrix;intracellular membrane-bounded organelle		109.02	100.316	113.045	217.072	111.401	7.05569	6.18964	5.56809	5.97742	18.5657	12.0746	14.0253	14.0528	16.7639	11.2698	N/D	7.08602	4.47747	3.96357	25.3867	49.098	54.6069	41.6322	49.539	70.8351	4.47915	8.53068	12.1226	9.59603	55.7177	6.5158	7.70981	6.01778	7.99327	75.7903	7.73443
5	LVEDLR	1	2746	NP_005262	TB126538	glutamate dehydrogenase 1	GLUD1	Arginine biosynthesis;D-Glutamine and D-glutamate metabolism;Nitrogen metabolism;Alanine, aspartate and glutamate metabolism;Metabolic pathways;Proximal tubule bicarbonate reclamation;Carbon metabolism	Metabolism;Amino acid synthesis and interconversion (transamination);Metabolism of amino acids and derivatives	nucleotide binding;glutamate dehydrogenase (NAD+) activity;glutamate dehydrogenase [NAD(P)+] activity;protein binding;ATP binding;GTP binding;oxidoreductase activity;identical protein binding;ADP binding;NAD+ binding;leucine binding	glutamate biosynthetic process;glutamate catabolic process;cellular amino acid biosynthetic process;positive regulation of insulin secretion;cellular nitrogen compound metabolic process	cytoplasm;mitochondrion;mitochondrial matrix		100.136	102.73	116.115	120.624	1576.65	282.302	81.8355	60.1753	97.713	1783.37	77.3249	86.8742	87.7696	109.59	398.712	30.1831	51.2787	31.0617	52.4503	1175.57	65.4054	73.0543	286.963	69.1315	731.582	19.0495	73.4562	82.0902	77.1559	1679.25	120.592	115.768	165.784	153.27	1015.67	44.3058
6	HPFAQAVGR	2	3420	NP_008830:NP_777280:NP_777281	TB13075	isocitrate dehydrogenase 3 (NAD+) beta	IDH3B	Citrate cycle (TCA cycle);Metabolic pathways;Citrate cycle, first carbon oxidation, oxaloacetate => 2-oxoglutarate;2-Oxocarboxylic acid metabolism;Biosynthesis of amino acids;Carbon metabolism;Citrate cycle (TCA cycle, Krebs cycle)	The citric acid (TCA) cycle and respiratory electron transport;Metabolism;Citric acid cycle (TCA cycle);Pyruvate metabolism and Citric Acid (TCA) cycle	magnesium ion binding;isocitrate dehydrogenase (NAD+) activity;electron carrier activity;oxidoreductase activity;oxidoreductase activity, acting on the CH-OH group of donors, NAD or NADP as acceptor;NAD binding	tricarboxylic acid cycle;isocitrate metabolic process;2-oxoglutarate metabolic process;NADH metabolic process	mitochondrion;mitochondrial matrix		52.3673	87.4842	83.3152	192.956	21.288	14.1231	15.8318	16.6864	18.012	19.8657	27.0241	24.2348	22.7669	19.6136	16.9098	6.98604	12.3841	8.38896	15.1517	13.2796	41.8087	42.558	34.0234	28.9616	12.588	8.18744	16.5817	21.4074	18.8094	14.7518	16.0433	11.7435	16.4429	18.0973	22.1352	19.665
7	ALEQFATVVEAK	2	37	NP_000009:NP_001029031	TB13424	acyl-CoA dehydrogenase, very long chain	ACADVL	Fatty acid degradation;Metabolic pathways;beta-Oxidation;Fatty acid metabolism	XBP1(S) activates chaperone genes;IRE1alpha activates chaperones;Unfolded Protein Response (UPR);Metabolism of proteins;Metabolism;Fatty acid, triacylglycerol, and ketone body metabolism;Metabolism of lipids and lipoproteins;mitochondrial fatty acid beta-oxidation of saturated fatty acids;Mitochondrial Fatty Acid Beta-Oxidation;Beta oxidation of palmitoyl-CoA to myristoyl-CoA	fatty-acyl-CoA binding;acyl-CoA dehydrogenase activity;long-chain-acyl-CoA dehydrogenase activity;very long-chain-acyl-CoA dehydrogenase activity;flavin adenine dinucleotide binding	temperature homeostasis;fatty acid metabolic process;fatty acid beta-oxidation;energy derivation by oxidation of organic compounds;fatty acid beta-oxidation using acyl-CoA dehydrogenase;very long-chain fatty acid catabolic process;cellular lipid metabolic process;negative regulation of fatty acid biosynthetic process;negative regulation of fatty acid oxidation;regulation of cholesterol metabolic …	mitochondrion;mitochondrial inner membrane;mitochondrial matrix;membrane;mitochondrial nucleoid		40.2659	58.9655	60.8421	96.6912	64.1703	42.4783	28.7981	29.5594	41.2142	112.699	42.2967	23.4045	39.3823	51.4121	51.2505	14.3409	23.7662	14.2251	16.7332	70.2373	36.1285	46.673	60.6587	44.9164	57.6327	11.2247	34.8372	48.4031	31.5864	89.0986	37.9976	32.6747	38.1248	42.4659	67.6466	23.424
8	LIIFDAR	1	8776	NP_003819	TB17000	myotubularin related protein 1	MTMR1	Inositol phosphate metabolism;Phosphatidylinositol signaling system;Metabolic pathways	Metabolism;PI Metabolism;Phospholipid metabolism;Synthesis of PIPs at the plasma membrane;Metabolism of lipids and lipoproteins	phosphatidylinositol-3-phosphatase activity;protein tyrosine phosphatase activity;hydrolase activity;phosphatase activity		cellular_component;cytoplasm;plasma membrane		4.20692	5.17504	6.83859	4.38306	3.06734	3.88207	3.5015	3.53439	5.00497	3.82719	3.40035	4.19678	3.03058	3.66626	4.43298	1.28085	3.49183	2.25297	2.1087	6.34399	4.48845	3.28915	5.07405	4.13343	2.28242	1.16141	3.80967	3.40566	2.92261	4.08946	4.20362	3.55979	5.65231	7.35823	4.24281	7.47602
9	AKIELLGSYDPQK	2	52	NP_004291:NP_009030	TB17464	acid phosphatase 1, soluble	ACP1	Adherens junction		acid phosphatase activity;non-membrane spanning protein tyrosine phosphatase activity;hydrolase activity		soluble fraction;nucleus;cytoplasm;internal side of plasma membrane		N/D	N/D	N/D	N/D	N/D	N/D	N/D	N/D	N/D	N/D	N/D	N/D	N/D	N/D	N/D	N/D	N/D	N/D	N/D	N/D	N/D	N/D	N/D	N/D	N/D	N/D	N/D	N/D	N/D	N/D	N/D	N/D	N/D	N/D	N/D	N/D
10	RFQLVDSR	1	7263	NP_003303	TB215204	thiosulfate sulfurtransferase (rhodanese)	TST	Sulfur metabolism;Cysteine and methionine metabolism;Metabolic pathways;Sulfur relay system	Metabolism;Sulfide oxidation to sulfate;Degradation of cysteine and homocysteine;Sulfur amino acid metabolism;Metabolism of amino acids and derivatives	thiosulfate sulfurtransferase activity;5S rRNA binding;transferase activity	cyanate catabolic process;rRNA transport	mitochondrion;mitochondrial inner membrane;mitochondrial matrix;plasma membrane		150.429	143.443	133.864	201.075	410.358	106.103	45.2211	42.1203	52.6527	563.041	188.877	188.094	217.491	224.554	171.79	19.6413	43.5063	18.3371	44.5648	381.773	48.7495	53.7702	128.871	49.0947	264.308	16.9728	113.501	113.064	79.7597	545.656	184.253	139.806	217.364	357.229	363.414	62.8286
11	THLTEDTPK	2	50814	NP_001123237:NP_057006	TB215275	NAD(P) dependent steroid dehydrogenase-like	NSDHL	Steroid biosynthesis;Metabolic pathways;Cholesterol biosynthesis, squalene 2,3-epoxide => cholesterol	Metabolism;Cholesterol biosynthesis;Metabolism of lipids and lipoproteins	3-beta-hydroxy-delta5-steroid dehydrogenase activity;binding;oxidoreductase activity;sterol-4-alpha-carboxylate 3-dehydrogenase (decarboxylating) activity	hair follicle development;cholesterol biosynthetic process;smoothened signaling pathway;labyrinthine layer blood vessel development	endoplasmic reticulum;endoplasmic reticulum membrane;membrane;integral to membrane;intracellular membrane-bounded organelle		N/D	N/D	N/D	N/D	N/D	N/D	N/D	N/D	N/D	N/D	N/D	N/D	N/D	N/D	N/D	N/D	N/D	N/D	N/D	36.1769	N/D	N/D	N/D	N/D	N/D	N/D	22.1505	N/D	N/D	40.1831	N/D	N/D	N/D	N/D	N/D	N/D
12	STLDIVLANK	1	6240	NP_001024	TB215281	ribonucleotide reductase M1	RRM1	Purine metabolism;Pyrimidine metabolism;Glutathione metabolism;Metabolic pathways	Metabolism;Metabolism of nucleotides;Synthesis and interconversion of nucleotide di- and triphosphates	nucleotide binding;ribonucleoside-diphosphate reductase activity;ATP binding;oxidoreductase activity	DNA replication;deoxyribonucleotide biosynthetic process;nucleobase, nucleoside and nucleotide interconversion;nucleobase, nucleoside and nucleotide metabolic process	nucleoplasm;cytoplasm;cytosol;ribonucleoside-diphosphate reductase complex		N/D	N/D	N/D	N/D	N/D	N/D	N/D	N/D	N/D	N/D	N/D	N/D	N/D	N/D	N/D	N/D	N/D	N/D	N/D	N/D	N/D	N/D	N/D	N/D	N/D	N/D	N/D	N/D	N/D	N/D	8.35919	8.30963	9.8349	8.73636	N/D	N/D
13	REELFIVSK	1	231	NP_001619	TB215301	aldo-keto reductase family 1, member B1 (aldose reductase)	AKR1B1	Pentose and glucuronate interconversions;Fructose and mannose metabolism;Galactose metabolism;Glycerolipid metabolism;Metabolic pathways	Metabolism;Metabolism of steroid hormones;Pregnenolone biosynthesis;Metabolism of lipids and lipoproteins;Fructose metabolism;Fructose biosynthesis;Metabolism of carbohydrates	alditol:NADP+ 1-oxidoreductase activity;aldo-keto reductase (NADP) activity;electron carrier activity;oxidoreductase activity	carbohydrate metabolic process;C21-steroid hormone biosynthetic process;response to stress;steroid metabolic process	extracellular space;nucleus;nucleolus;cytoplasm;cytosol		31.0379	37.5078	36.7728	45.888	7.08048	22.4609	15.4529	19.4738	19.566	8.04353	55.3424	37.9454	44.2821	21.4742	11.8641	9.67302	20.1476	13.8516	9.82962	7.00058	41.4882	46.2308	33.323	31.2949	5.51383	13.0196	18.7987	19.5257	16.9323	9.7461	14.4388	33.2261	15.9167	19.4848	15.799	221.37
14	HVISYSLSPFEQR	1	27089	NP_055217	TB215387	ubiquinol-cytochrome c reductase, complex III subunit VII, 9.5kDa	UQCRQ	Oxidative phosphorylation;Alzheimer's disease;Parkinson's disease;Huntington's disease;Cardiac muscle contraction;Metabolic pathways;Non-alcoholic fatty liver disease (NAFLD)	The citric acid (TCA) cycle and respiratory electron transport;Metabolism;Respiratory electron transport, ATP synthesis by chemiosmotic coupling, and heat production by uncoupling proteins.;Respiratory electron transport	ubiquinol-cytochrome-c reductase activity	transport;subthalamus development;pons development;cerebellar Purkinje cell layer development;hippocampus development;thalamus development;hypothalamus development;pyramidal neuron development;respiratory electron transport chain;midbrain development	mitochondrion;mitochondrial inner membrane;membrane;respiratory chain		47.6847	91.6699	70.4034	112.765	41.9219	29.5481	20.3721	27.6929	35.928	41.7041	23.6245	50.133	49.872	23.0615	70.66	13.5868	20.2933	12.3138	19.3566	78.5095	39.0235	47.9895	36.2773	28.2525	65.0515	14.6063	38.8139	49.1665	40.6917	72.9446	24.4202	22.8854	28.9915	31.4407	62.2647	20.182
15	AALEQDLAFWYGPR	1	3162	NP_002124	TB215408	heme oxygenase (decycling) 1	HMOX1	Porphyrin and chlorophyll metabolism;Mineral absorption;HIF-1 signaling pathway;MicroRNAs in cancer	Metabolism;Metabolism of porphyrins;Heme degradation;Transmembrane transport of small molecules;Iron uptake and transport	heme oxygenase (decyclizing) activity;phospholipase D activity;signal transducer activity;oxidoreductase activity;enzyme binding;heme binding;protein homodimerization activity;metal ion binding	angiogenesis;response to hypoxia;endothelial cell proliferation;wound healing involved in inflammatory response;negative regulation of leukocyte migration;porphyrin metabolic process;heme oxidation;cellular iron ion homeostasis;anti-apoptosis;response to oxidative stress;signal transduction;intracellular protein kinase cascade;small GTPase mediated signal transduction;excretion;regulation of bloo…	extracellular space;membrane fraction;nucleus;nucleolus;endoplasmic reticulum;endoplasmic reticulum membrane;microsome;cytosol;caveola		9.9925	10.2062	8.52768	8.43182	19.289	34.1943	40.6962	8.18316	11.4053	23.1908	14.138	9.53353	14.9366	13.9893	29.8865	13.6277	15.2148	15.2119	6.30039	31.8612	12.327	15.4861	20.4214	11.7952	16.4297	7.42741	14.7134	15.1944	12.3964	30.7111	20.5858	18.2074	9.58027	10.4662	45.2875	22.5688
16	GIPLK	1	55907	NP_061156	TB215611	cytidine monophosphate N-acetylneuraminic acid synthetase	CMAS	Amino sugar and nucleotide sugar metabolism;Metabolic pathways	Metabolism of proteins;Sialic acid metabolism;Biosynthesis of the N-glycan precursor (dolichol lipid-linked oligosaccharide, LLO) and transfer to a nascent protein;Asparagine N-linked glycosylation;Synthesis of substrates in N-glycan biosythesis;Post-translational protein modification	N-acylneuraminate cytidylyltransferase activity;transferase activity;nucleotidyltransferase activity	lipopolysaccharide biosynthetic process	nucleus		N/D	N/D	N/D	N/D	N/D	N/D	N/D	N/D	N/D	N/D	N/D	N/D	N/D	N/D	N/D	N/D	N/D	N/D	N/D	N/D	N/D	N/D	N/D	N/D	N/D	N/D	N/D	N/D	N/D	N/D	N/D	N/D	N/D	N/D	N/D	N/D
17	DVPDSR	2	1606	NP_001336:NP_958852:NP_958853:NP_963848	TB215617	diacylglycerol kinase, alpha 80kDa	DGKA	Glycerolipid metabolism;Glycerophospholipid metabolism;Phosphatidylinositol signaling system;Metabolic pathways;Choline metabolism in cancer;Phospholipase D signaling pathway	Hemostasis;Effects of PIP2 hydrolysis;Signal Transduction;Signaling by GPCR;GPCR downstream signaling;G alpha (q) signalling events;Platelet activation, signaling and aggregation;Gastrin-CREB signalling pathway via PKC and MAPK	nucleotide binding;diacylglycerol kinase activity;calcium ion binding;ATP binding;phospholipid binding;kinase activity;transferase activity	activation of protein kinase C activity by G-protein coupled receptor protein signaling pathway;blood coagulation;platelet activation;intracellular signal transduction	intracellular;cytosol;plasma membrane		2.74757	2.89731	4.04696	2.2444	N/D	5.92967	4.92938	4.27222	6.05215	1.0141	5.22983	6.33304	6.23327	6.57733	2.93273	2.47381	6.22028	3.18415	4.23727	N/D	4.3731	3.68829	4.01515	4.24398	0.96131	1.67239	3.87187	3.67065	3.71825	1.22013	N/D	4.41612	2.64311	3.26301	3.1222	7.49293
18	RIILLVK	1	5226	NP_002622	TB215854	phosphogluconate dehydrogenase	PGD	Pentose phosphate pathway;Glutathione metabolism;Metabolic pathways;Pentose phosphate pathway (Pentose phosphate cycle);Pentose phosphate pathway, oxidative phase, glucose 6P => ribulose 5P;Carbon metabolism	Metabolism;Pentose phosphate pathway (hexose monophosphate shunt);Metabolism of carbohydrates	phosphogluconate dehydrogenase (decarboxylating) activity;binding;oxidoreductase activity;NADP binding	carbohydrate metabolic process;pentose-phosphate shunt;pentose-phosphate shunt, oxidative branch;pentose biosynthetic process;oxidation-reduction process	cytoplasm;cytosol		32.7118	23.0752	36.133	37.7476	69.3332	68.2976	57.2106	29.0992	56.4871	55.5229	96.3154	92.4986	109.005	59.9143	26.7037	59.6127	35.8703	30.6654	25.9293	34.2263	46.3509	60.9561	68.8436	29.638	32.952	61.0571	61.501	56.0918	51.9748	65.0004	23.3134	38.5632	28.8701	29.6282	50.8104	79.9402
19	RMMEIAK	1	64425	NP_071935	TB215870	polymerase (RNA) I polypeptide E, 53kDa	POLR1E	Purine metabolism;Pyrimidine metabolism;RNA polymerase;Metabolic pathways	Epigenetic regulation of gene expression;NoRC negatively regulates rRNA expression;RNA Polymerase I, RNA Polymerase III, and Mitochondrial Transcription;Negative epigenetic regulation of rRNA expression;RNA Polymerase I Transcription Initiation;RNA Polymerase I Promoter Escape;RNA Polymerase I Chain Elongation;RNA Polymerase I Promoter Clearance;RNA Polymerase I Transcription Termination;RNA Poly…	DNA binding;DNA-directed RNA polymerase activity	rRNA transcription	nucleus;nucleolus;cytoplasm;cell junction		N/D	N/D	N/D	N/D	N/D	N/D	N/D	N/D	N/D	N/D	N/D	N/D	N/D	N/D	N/D	N/D	N/D	N/D	N/D	N/D	N/D	N/D	N/D	N/D	N/D	N/D	N/D	N/D	N/D	N/D	N/D	N/D	N/D	N/D	N/D	N/D
20	QALLTQHYR	1	91373	NP_997192	TB215964	UDP-N-acteylglucosamine pyrophosphorylase 1-like 1	UAP1L1	Amino sugar and nucleotide sugar metabolism;Metabolic pathways		transferase activity;nucleotidyltransferase activity	metabolic process			N/D	N/D	N/D	N/D	N/D	N/D	N/D	N/D	N/D	N/D	N/D	N/D	N/D	N/D	N/D	N/D	N/D	N/D	N/D	N/D	N/D	N/D	N/D	N/D	N/D	N/D	N/D	N/D	N/D	N/D	N/D	N/D	N/D	N/D	N/D	N/D
21	LGAQALLGAAK	2	5831	NP_008838:NP_722546	TB215989	pyrroline-5-carboxylate reductase 1	PYCR1	Arginine and proline metabolism;Metabolic pathways;Proline biosynthesis, glutamate => proline;Biosynthesis of amino acids	Metabolism;Amino acid synthesis and interconversion (transamination);Metabolism of amino acids and derivatives	pyrroline-5-carboxylate reductase activity;binding;oxidoreductase activity;oxidoreductase activity, acting on the CH-OH group of donors, NAD or NADP as acceptor	proline biosynthetic process;response to stress;cellular amino acid biosynthetic process;cellular response to oxidative stress;cellular nitrogen compound metabolic process	mitochondrion;mitochondrial matrix		8.64137	9.3483	5.14621	5.60289	N/D	2.8116	3.96908	5.98794	4.04441	N/D	9.17217	8.38529	9.98464	3.061	N/D	2.96796	4.24608	1.65181	2.69965	N/D	5.81145	7.25326	4.16717	4.93241	N/D	9.40796	11.7329	17.2146	13.4443	N/D	N/D	N/D	N/D	N/D	N/D	N/D
22	TVGLFLQGGK	2	2820	NP_000399:NP_001076581	TB216000	glycerol-3-phosphate dehydrogenase 2 (mitochondrial)	GPD2	Glycerophospholipid metabolism	Metabolism;Fatty acid, triacylglycerol, and ketone body metabolism;Metabolism of lipids and lipoproteins	glycerol-3-phosphate dehydrogenase [NAD+] activity;glycerol-3-phosphate dehydrogenase activity;calcium ion binding;oxidoreductase activity;sn-glycerol-3-phosphate:ubiquinone-8 oxidoreductase activity	glycerol-3-phosphate metabolic process;NADH metabolic process;cellular lipid metabolic process	mitochondrion;mitochondrial inner membrane;glycerol-3-phosphate dehydrogenase complex		8.60541	12.5932	11.883	9.94174	1.92528	10.422	12.1177	10.8274	15.7279	2.99372	20.3311	15.5535	17.0314	15.7639	7.74095	10.8892	12.5864	8.27654	16.0073	4.542	12.6999	15.1227	14.9954	14.3826	1.81605	4.35472	10.0803	12.6443	11.7538	3.08264	16.4853	16.0579	18.7308	19.6609	3.00503	12.0636
23	DLYEPTHGGK	2	9060	NP_001015880:NP_004661	TB216067	3'-phosphoadenosine 5'-phosphosulfate synthase 2	PAPSS2	Purine metabolism;Selenocompound metabolism;Sulfur metabolism;Metabolic pathways	Metabolism;Phase II conjugation;Cytosolic sulfonation of small molecules;Glycosaminoglycan metabolism;Transport and synthesis of PAPS;Biological oxidations;Metabolism of amino acids and derivatives;Metabolism of carbohydrates;Selenoamino acid metabolism;Metabolism of ingested H2SeO4 and H2SeO3 into H2Se	nucleotide binding;adenylylsulfate kinase activity;sulfate adenylyltransferase (ATP) activity;ATP binding;kinase activity;nucleotidyltransferase activity	sulfate assimilation;skeletal system development;xenobiotic metabolic process;3'-phosphoadenosine 5'-phosphosulfate metabolic process;3'-phosphoadenosine 5'-phosphosulfate biosynthetic process	cytosol		4.94742	4.80845	5.80447	4.61775	16.2607	9.20101	8.4659	7.02274	7.05895	15.9478	40.9605	35.666	33.0549	23.0895	12.5751	5.76381	8.84328	4.23104	N/D	16.1702	N/D	N/D	N/D	N/D	16.4659	4.08131	18.2428	15.4327	16.6567	19.3735	N/D	N/D	N/D	N/D	23.4292	6.81857
24	ANHEEVLAAGK	1	4860	NP_000261	TB216087	purine nucleoside phosphorylase	PNP	Purine metabolism;Pyrimidine metabolism;Nicotinate and nicotinamide metabolism;Metabolic pathways	Metabolism;Metabolism of nucleotides;Purine metabolism;Purine salvage;Purine catabolism	nucleoside binding;purine base binding;purine-nucleoside phosphorylase activity;drug binding;phosphate binding	nucleobase, nucleoside, nucleotide and nucleic acid metabolic process;purine base metabolic process;inosine catabolic process;purine nucleotide catabolic process;nicotinamide riboside catabolic process;immune response;nucleoside metabolic process;NAD biosynthesis via nicotinamide riboside salvage pathway;urate biosynthetic process;positive regulation of T cell proliferation;response to drug;purin…	intracellular;cytoplasm;cytosol;cytoskeleton		36.9452	29.0935	42.3095	64.9927	33.8487	66.1748	82.118	55.8126	81.5767	28.0466	51.156	56.8104	56.8217	45.3161	40.9529	19.8849	45.5962	26.461	36.2868	39.904	43.5056	42.016	50.8683	41.8479	50.3237	15.4434	54.5936	68.1558	69.2659	71.6568	39.6763	36.3358	41.2046	46.7766	63.9529	51.7981
25	LRQLHGLLQAR	2	9562	NP_001171588:NP_004888	TB216101	multiple inositol-polyphosphate phosphatase 1	MINPP1	Glycolysis / Gluconeogenesis;Inositol phosphate metabolism;Metabolic pathways	Metabolism;Inositol phosphate metabolism;Synthesis of IPs in the ER lumen	acid phosphatase activity;inositol or phosphatidylinositol phosphatase activity;inositol-hexakisphosphate phosphatase activity;phosphohistidine phosphatase activity;hydrolase activity;inositol-1,3,4,5,6-pentakisphosphate 3-phosphatase activity;inositol-1,4,5,6-tetrakisphosphate 6-phosphatase activity;bisphosphoglycerate 3-phosphatase activity	ossification;polyphosphate metabolic process;bone mineralization	endoplasmic reticulum;endoplasmic reticulum lumen		N/D	N/D	N/D	N/D	N/D	N/D	N/D	N/D	N/D	N/D	N/D	N/D	N/D	N/D	N/D	N/D	N/D	N/D	N/D	N/D	N/D	N/D	N/D	N/D	N/D	N/D	N/D	N/D	N/D	N/D	N/D	N/D	N/D	N/D	N/D	N/D
26	VVFAADGILWPDK	2	5352	NP_000926:NP_891988	TB216275	procollagen-lysine, 2-oxoglutarate 5-dioxygenase 2	PLOD2	Lysine degradation	Extracellular matrix organization;Collagen formation;Collagen biosynthesis and modifying enzymes	iron ion binding;procollagen-lysine 5-dioxygenase activity;oxidoreductase activity, acting on single donors with incorporation of molecular oxygen, incorporation of two atoms of oxygen;oxidoreductase activity, acting on paired donors, with incorporation or reduction of molecular oxygen, 2-oxoglutarate as one donor, and incorporation of one atom each of oxygen into both donors;L-ascorbic acid bind…	response to hypoxia;protein modification process	endoplasmic reticulum;membrane;rough endoplasmic reticulum membrane		N/D	N/D	N/D	N/D	N/D	N/D	N/D	N/D	N/D	N/D	N/D	N/D	N/D	N/D	N/D	12.3596	22.5999	12.7363	10.9738	N/D	N/D	9.82164	N/D	N/D	N/D	9.94407	17.5265	13.0576	15.4982	N/D	11.5955	15.7044	14.4329	16.1991	N/D	17.3901
27	ALIVVQQGMTPSAK	1	5434	NP_002686	TB216278	polymerase (RNA) II (DNA directed) polypeptide E, 25kDa	POLR2E	Purine metabolism;Pyrimidine metabolism;RNA polymerase;Huntington's disease;Metabolic pathways;Cytosolic DNA-sensing pathway;Epstein-Barr virus infection	HIV Life Cycle;Late Phase of HIV Life Cycle;HIV Infection;Disease;Formation of HIV elongation complex in the absence of HIV Tat;Formation of the HIV-1 Early Elongation Complex;RNA Pol II CTD phosphorylation and interaction with CE;HIV Transcription Initiation;RNA Polymerase II HIV Promoter Escape;HIV Transcription Elongation;Transcription of the HIV genome;Formation of HIV-1 elongation complex co…	DNA binding;DNA-directed RNA polymerase activity;protein kinase activity	nuclear mRNA splicing, via spliceosome;DNA repair;transcription-coupled nucleotide-excision repair;nucleotide-excision repair;transcription from RNA polymerase II promoter;transcription initiation from RNA polymerase II promoter;transcription elongation from RNA polymerase II promoter;mRNA capping;transcription from RNA polymerase III promoter;transcription elongation from RNA polymerase III prom…	nucleus;nucleoplasm;DNA-directed RNA polymerase II, core complex		N/D	N/D	N/D	N/D	N/D	N/D	N/D	N/D	N/D	N/D	N/D	N/D	N/D	N/D	N/D	N/D	N/D	N/D	N/D	N/D	N/D	N/D	N/D	N/D	N/D	N/D	14.1544	13.5402	N/D	N/D	N/D	N/D	N/D	N/D	N/D	N/D
28	GQAVTLMMDATNMPAVK	1	2222	NP_004453	TB216423	farnesyl-diphosphate farnesyltransferase 1	FDFT1	Steroid biosynthesis;Metabolic pathways	Metabolism;Regulation of cholesterol biosynthesis by SREBP (SREBF);Cholesterol biosynthesis;PPARA activates gene expression;Activation of gene expression by SREBF (SREBP);Regulation of lipid metabolism by Peroxisome proliferator-activated receptor alpha (PPARalpha);Fatty acid, triacylglycerol, and ketone body metabolism;Metabolism of lipids and lipoproteins	farnesyl-diphosphate farnesyltransferase activity;oxidoreductase activity;transferase activity, transferring alkyl or aryl (other than methyl) groups;squalene synthase activity	steroid biosynthetic process;cholesterol biosynthetic process;isoprenoid biosynthetic process;lipid biosynthetic process;farnesyl diphosphate metabolic process	endoplasmic reticulum;endoplasmic reticulum membrane;microsome;membrane;integral to membrane		N/D	N/D	N/D	N/D	N/D	N/D	N/D	N/D	N/D	N/D	N/D	N/D	N/D	N/D	N/D	N/D	N/D	N/D	N/D	N/D	N/D	N/D	N/D	N/D	N/D	N/D	N/D	N/D	N/D	N/D	N/D	N/D	N/D	N/D	N/D	N/D
29	IIQQAGQVWFPDSAFK	2	31	NP_942131:NP_942133:NP_942134:NP_942135:NP_942136	TB216448	acetyl-CoA carboxylase alpha	ACACA	Fatty acid biosynthesis;Pyruvate metabolism;Propanoate metabolism;Insulin signaling pathway;Metabolic pathways;Fatty acid metabolism;Fatty acid biosynthesis, initiation;AMPK signaling pathway;Glucagon signaling pathway	Disease;Defects in vitamin and cofactor metabolism;Defects in biotin (Btn) metabolism;Defective HLCS causes multiple carboxylase deficiency;Diseases of metabolism;Metabolism;Integration of energy metabolism;ChREBP activates metabolic gene expression;Regulation of cholesterol biosynthesis by SREBP (SREBF);Biotin transport and metabolism;Metabolism of water-soluble vitamins and cofactors;Metabolism…	nucleotide binding;acetyl-CoA carboxylase activity;biotin carboxylase activity;protein binding;ATP binding;biotin binding;ligase activity;metal ion binding	tissue homeostasis;acetyl-CoA metabolic process;energy reserve metabolic process;fatty acid biosynthetic process;response to organic cyclic compound;triglyceride biosynthetic process;positive regulation of cellular metabolic process;long-chain fatty-acyl-CoA biosynthetic process;response to drug;cellular lipid metabolic process;multicellular organismal protein metabolic process;protein homotetram…	soluble fraction;cytoplasm;mitochondrion;cytosol		N/D	N/D	N/D	N/D	N/D	N/D	N/D	N/D	N/D	N/D	N/D	N/D	N/D	N/D	N/D	N/D	N/D	N/D	N/D	N/D	N/D	N/D	N/D	N/D	N/D	N/D	N/D	N/D	N/D	N/D	N/D	N/D	N/D	N/D	N/D	N/D
30	ILLEAAR	1	223	NP_000687	TB216793	aldehyde dehydrogenase 9 family, member A1	ALDH9A1	Glycolysis / Gluconeogenesis;Ascorbate and aldarate metabolism;Fatty acid degradation;Valine, leucine and isoleucine degradation;Lysine degradation;Arginine and proline metabolism;Histidine metabolism;Tryptophan metabolism;beta-Alanine metabolism;Glycerolipid metabolism;Pyruvate metabolism;Metabolic pathways;GABA biosynthesis, eukaryotes, putrescine => GABA	Metabolism;Branched-chain amino acid catabolism;Carnitine synthesis;Metabolism of amino acids and derivatives	3-chloroallyl aldehyde dehydrogenase activity;aldehyde dehydrogenase (NAD) activity;oxidoreductase activity;aminobutyraldehyde dehydrogenase activity;protein homodimerization activity;amine binding;4-trimethylammoniobutyraldehyde dehydrogenase activity;NAD binding	kidney development;liver development;cellular aldehyde metabolic process;cellular nitrogen compound metabolic process;neurotransmitter biosynthetic process;hormone metabolic process;carnitine biosynthetic process;oxidation-reduction process	cytoplasm;cytosol;plasma membrane		34.5641	48.9855	61.2051	57.5938	178.84	44.1174	33.6058	39.7747	39.0973	153.336	64.6086	69.5252	61.0849	59.9156	45.7641	14.0631	29.6404	12.4957	23.1412	121.323	40.6779	47.7932	56.0204	38.6868	108.133	37.1734	39.8303	52.2433	37.3131	200.68	52.9618	42.9673	77.6085	70.9801	149.722	33.7227
31	ELAEDDSILK	1	521	NP_009031	TB216808	ATP synthase, H+ transporting, mitochondrial Fo complex, subunit E	ATP5I	Oxidative phosphorylation;Metabolic pathways	The citric acid (TCA) cycle and respiratory electron transport;Metabolism;Respiratory electron transport, ATP synthesis by chemiosmotic coupling, and heat production by uncoupling proteins.;Formation of ATP by chemiosmotic coupling	hydrogen ion transmembrane transporter activity;ATPase activity;transmembrane transporter activity	ATP catabolic process;ion transport;respiratory electron transport chain;mitochondrial ATP synthesis coupled proton transport	mitochondrial proton-transporting ATP synthase complex, coupling factor F(o);mitochondrion;mitochondrial inner membrane;mitochondrial proton-transporting ATP synthase complex;membrane		202.502	341.714	364.273	439.652	180.293	65.6246	54.0047	82.9657	66.7509	169.807	137.329	138.304	128.568	124.308	159.675	20.1451	54.1013	29.3072	35.8591	197.282	169.921	154.828	151.482	168.292	246.17	16.0368	105.626	105.566	97.056	203.5	73.2769	72.972	78.0426	98.4379	228.605	68.1401
32	LLSAGATK	2	5634	NP_001034180:NP_002756	TB216890	phosphoribosyl pyrophosphate synthetase 2	PRPS2	Pentose phosphate pathway;Purine metabolism;Metabolic pathways;PRPP biosynthesis, ribose 5P => PRPP;Biosynthesis of amino acids;Carbon metabolism	Metabolism;Metabolism of carbohydrates;5-Phosphoribose 1-diphosphate biosynthesis	nucleotide binding;magnesium ion binding;ribose phosphate diphosphokinase activity;ATP binding;kinase activity;transferase activity;protein homodimerization activity	nucleobase, nucleoside, nucleotide and nucleic acid metabolic process;nucleoside metabolic process;ribonucleoside monophosphate biosynthetic process;nucleotide biosynthetic process;cellular biosynthetic process			15.6581	11.4513	18.5752	11.8887	17.065	11.0556	14.4768	11.0657	14.6692	13.8686	9.69375	11.507	11.4883	15.5688	8.12999	8.04446	10.9201	6.52349	11.0055	12.8807	13.1494	16.603	25.8809	15.9118	17.8763	16.292	21.9757	27.7371	22.6131	15.8338	11.1696	12.7604	18.7472	14.9502	13.2009	15.5915
33	EFVTHPK	1	51056	NP_056991	TB216969	leucine aminopeptidase 3	LAP3	Arginine and proline metabolism;Glutathione metabolism;Metabolic pathways		magnesium ion binding;aminopeptidase activity;peptidase activity;metalloexopeptidase activity;zinc ion binding;manganese ion binding	proteolysis	intracellular;nucleus;nucleolus;cytoplasm;mitochondrion		108.303	119.358	203.35	172.988	111.906	79.0934	68.1035	70.2545	68.0618	161.678	76.795	80.8806	65.4445	48.5882	41.5438	70.6876	78.1515	67.2047	73.6912	121.13	65.5557	60.0441	64.6831	67.3111	108.971	48.5945	62.0542	84.5236	77.8398	168.183	66.4898	70.6167	72.2671	59.6773	183.193	70.5188
34	ASLAFLQK	2	7941	NP_001161829:NP_005075	TB216985	phospholipase A2, group VII (platelet-activating factor acetylhydrolase, plasma)	PLA2G7	Ether lipid metabolism;Metabolic pathways	Peptide hormone metabolism;Metabolism of proteins;Synthesis, secretion, and deacylation of Ghrelin	1-alkyl-2-acetylglycerophosphocholine esterase activity;phospholipid binding;hydrolase activity;calcium-independent phospholipase A2 activity	lipid catabolic process;low-density lipoprotein particle remodeling;lipid oxidation;plasma lipoprotein particle oxidation;positive regulation of inflammatory response;positive regulation of monocyte chemotaxis	extracellular region;extracellular space;low-density lipoprotein particle		N/D	N/D	N/D	N/D	N/D	N/D	N/D	N/D	N/D	N/D	N/D	N/D	N/D	N/D	N/D	N/D	N/D	N/D	N/D	N/D	N/D	N/D	N/D	N/D	N/D	N/D	N/D	N/D	N/D	N/D	N/D	N/D	N/D	N/D	N/D	N/D
35	EVFPIMAK	2	29925	NP_037466:NP_068806	TB217030	GDP-mannose pyrophosphorylase B	GMPPB	Fructose and mannose metabolism;Amino sugar and nucleotide sugar metabolism;Metabolic pathways	Metabolism of proteins;Biosynthesis of the N-glycan precursor (dolichol lipid-linked oligosaccharide, LLO) and transfer to a nascent protein;Asparagine N-linked glycosylation;Synthesis of GDP-mannose;Synthesis of substrates in N-glycan biosythesis;Post-translational protein modification	nucleotide binding;mannose-1-phosphate guanylyltransferase activity;GTP binding;transferase activity;nucleotidyltransferase activity	dolichol-linked oligosaccharide biosynthetic process;biosynthetic process;GDP-mannose biosynthetic process;protein N-linked glycosylation via asparagine;post-translational protein modification;cellular protein metabolic process			12.2105	12.0475	16.4777	12.5268	13.3907	18.7446	13.0137	20.9732	14.6024	11.1786	18.1925	15.454	20.8218	21.1755	8.63884	5.66591	16.4116	6.5145	N/D	11.4742	16.3955	14.3785	17.1609	9.89776	7.52894	11.8067	21.3548	18.4013	21.2616	9.69757	16.2761	16.6202	18.7204	20.7342	19.1387	18.2044
36	LSDLLDWK	2	2997	NP_001155059:NP_002094	TB217073	glycogen synthase 1 (muscle)	GYS1	Starch and sucrose metabolism;Insulin signaling pathway;PI3K-Akt signaling pathway;AMPK signaling pathway;Glucagon signaling pathway;Insulin resistance	Disease;Glycogen storage diseases;Myoclonic epilepsy of Lafora;Diseases of carbohydrate metabolism;Diseases of metabolism;Metabolism;Glycogen synthesis;Glucose metabolism;Metabolism of carbohydrates;Glycogen storage disease type XV (GYG1);Glycogen storage disease type 0 (muscle GYS1);Glycogen storage disease type IV (GBE1)	glycogen (starch) synthase activity;protein binding;glucose binding;transferase activity, transferring glycosyl groups	carbohydrate metabolic process;glycogen biosynthetic process;glucose metabolic process;heart development	soluble fraction;cytoplasm;cytosol;inclusion body		N/D	N/D	N/D	N/D	N/D	N/D	N/D	N/D	N/D	N/D	N/D	N/D	N/D	N/D	N/D	N/D	N/D	N/D	N/D	N/D	N/D	N/D	N/D	N/D	N/D	N/D	N/D	N/D	N/D	N/D	N/D	N/D	N/D	N/D	N/D	N/D
37	DFHINFLEK	2	84706	NP_001135938:NP_597700	TB217175	glutamic pyruvate transaminase (alanine aminotransferase) 2	GPT2	Arginine biosynthesis;Alanine, aspartate and glutamate metabolism;Metabolic pathways;2-Oxocarboxylic acid metabolism;Biosynthesis of amino acids;Carbon metabolism	Metabolism;Amino acid synthesis and interconversion (transamination);Metabolism of amino acids and derivatives	L-alanine:2-oxoglutarate aminotransferase activity;transaminase activity;pyridoxal phosphate binding	2-oxoglutarate metabolic process;cellular amino acid biosynthetic process;biosynthetic process;cellular nitrogen compound metabolic process;L-alanine metabolic process	mitochondrion;mitochondrial matrix		N/D	N/D	N/D	N/D	N/D	N/D	N/D	N/D	N/D	N/D	N/D	N/D	N/D	N/D	N/D	N/D	N/D	N/D	N/D	N/D	N/D	N/D	N/D	N/D	N/D	N/D	N/D	N/D	N/D	N/D	N/D	N/D	N/D	N/D	N/D	N/D
38	GTLQHAEIFLK	2	1491	NP_001177392:NP_001893:NP_714964	TB217236	cystathionase (cystathionine gamma-lyase)	CTH	Glycine, serine and threonine metabolism;Selenocompound metabolism;Cysteine and methionine metabolism;Metabolic pathways;Cysteine biosynthesis, homocysteine + serine => cysteine;Biosynthesis of amino acids	Metabolism;Degradation of cysteine and homocysteine;Cysteine formation from homocysteine;Sulfur amino acid metabolism;Metabolism of amino acids and derivatives;Metabolism of ingested SeMet, Sec, MeSec into H2Se;Selenoamino acid metabolism	cystathionine beta-lyase activity;cystathionine gamma-lyase activity;lyase activity;pyridoxal phosphate binding;L-cysteine desulfhydrase activity	cysteine metabolic process;glutathione metabolic process;negative regulation of cell proliferation;cellular amino acid biosynthetic process;protein-pyridoxal-5-phosphate linkage via peptidyl-N6-pyridoxal phosphate-L-lysine;cysteine biosynthetic process;negative regulation of cell growth;homocysteine metabolic process;protein homotetramerization;hydrogen sulfide biosynthetic process	nucleus;cytoplasm		N/D	N/D	N/D	N/D	N/D	N/D	N/D	N/D	N/D	N/D	N/D	N/D	N/D	N/D	N/D	N/D	N/D	N/D	N/D	N/D	N/D	N/D	N/D	N/D	N/D	N/D	N/D	N/D	N/D	N/D	N/D	N/D	N/D	N/D	87.4911	N/D
39	NRHPNFLVVEK	1	9296	NP_004222	TB217279	ATPase, H+ transporting, lysosomal 14kDa, V1 subunit F	ATP6V1F	Oxidative phosphorylation;Vibrio cholerae infection;Epithelial cell signaling in Helicobacter pylori infection;Metabolic pathways;Collecting duct acid secretion;Phagosome;Rheumatoid arthritis;Synaptic vesicle cycle	ROS, RNS production in response to bacteria;Signal Transduction;Immune System;Signaling by Insulin receptor;Insulin receptor recycling;Transmembrane transport of small molecules;Iron uptake and transport;Transferrin endocytosis and recycling;Ion channel transport	protein binding;hydrogen ion transmembrane transporter activity;ATPase activity, uncoupled;ATPase activity, coupled to transmembrane movement of ions;hydrogen ion transporting ATP synthase activity, rotational mechanism;proton-transporting ATPase activity, rotational mechanism	ion transport;cellular iron ion homeostasis;insulin receptor signaling pathway;ATP hydrolysis coupled proton transport;proton transport;transferrin transport;transmembrane transport	membrane fraction;cytosol;membrane;proton-transporting two-sector ATPase complex;vacuolar proton-transporting V-type ATPase complex;proton-transporting V-type ATPase, V1 domain		N/D	N/D	N/D	N/D	N/D	N/D	N/D	N/D	N/D	N/D	N/D	N/D	N/D	N/D	N/D	N/D	N/D	N/D	N/D	N/D	N/D	N/D	N/D	N/D	N/D	N/D	N/D	N/D	N/D	N/D	N/D	N/D	N/D	N/D	N/D	N/D
40	RALVFQPVAELK	2	5213	NP_000280:NP_001160158:NP_001160159:NP_001160160	TB217298	phosphofructokinase, muscle	PFKM	Glycolysis / Gluconeogenesis;Pentose phosphate pathway;Fructose and mannose metabolism;Galactose metabolism;RNA degradation;Metabolic pathways;Glycolysis (Embden-Meyerhof pathway), glucose => pyruvate;Biosynthesis of amino acids;Carbon metabolism;AMPK signaling pathway;Central carbon metabolism in cancer	Metabolism;Glycolysis;Glucose metabolism;Metabolism of carbohydrates	nucleotide binding;6-phosphofructokinase activity;protein binding;ATP binding;sugar binding;protein C-terminus binding;AMP binding;kinase activity;transferase activity;kinase binding;identical protein binding;metal ion binding;fructose binding;fructose-6-phosphate binding	carbohydrate metabolic process;fructose 6-phosphate metabolic process;glucose metabolic process;glycolysis;fructose 1,6-bisphosphate metabolic process;muscle cell homeostasis;protein oligomerization;protein homotetramerization	soluble fraction;cytoplasm;cytosol;6-phosphofructokinase complex;apical plasma membrane		N/D	N/D	N/D	N/D	N/D	N/D	N/D	N/D	N/D	N/D	N/D	N/D	N/D	N/D	N/D	N/D	N/D	N/D	N/D	N/D	N/D	N/D	N/D	N/D	N/D	N/D	N/D	N/D	N/D	N/D	N/D	N/D	N/D	N/D	N/D	N/D
41	IRVLSQQAASVVK	1	158	NP_000017	TB217309	adenylosuccinate lyase	ADSL	Purine metabolism;Alanine, aspartate and glutamate metabolism;Metabolic pathways;Inosine monophosphate biosynthesis, PRPP + glutamine => IMP;Adenine ribonucleotide biosynthesis, IMP => ADP,ATP	Metabolism;Metabolism of nucleotides;Purine ribonucleoside monophosphate biosynthesis;Purine metabolism	N6-(1,2-dicarboxyethyl)AMP AMP-lyase (fumarate-forming) activity;lyase activity;(S)-2-(5-amino-1-(5-phospho-D-ribosyl)imidazole-4-carboxamido)succinate AMP-lyase (fumarate-forming) activity	response to hypoxia;purine base metabolic process;purine nucleotide biosynthetic process;AMP biosynthetic process;response to nutrient;aerobic respiration;purine ribonucleoside monophosphate biosynthetic process;protein tetramerization;nucleobase, nucleoside and nucleotide metabolic process	soluble fraction;cytoplasm;cytosol		N/D	N/D	N/D	N/D	N/D	N/D	N/D	N/D	N/D	N/D	N/D	N/D	N/D	N/D	N/D	N/D	N/D	N/D	N/D	N/D	N/D	N/D	N/D	N/D	N/D	N/D	N/D	N/D	N/D	N/D	N/D	N/D	N/D	N/D	N/D	N/D
42	FTAGDFSTTVIQNVNK	1	51382	NP_057078	TB217516	ATPase, H+ transporting, lysosomal 34kDa, V1 subunit D	ATP6V1D	Oxidative phosphorylation;Vibrio cholerae infection;Epithelial cell signaling in Helicobacter pylori infection;Metabolic pathways;Collecting duct acid secretion;Phagosome;Rheumatoid arthritis;Synaptic vesicle cycle	ROS, RNS production in response to bacteria;Signal Transduction;Immune System;Signaling by Insulin receptor;Insulin receptor recycling;Transmembrane transport of small molecules;Iron uptake and transport;Transferrin endocytosis and recycling;Ion channel transport	protein binding;ATPase activity, coupled to transmembrane movement of substances;proton-transporting ATPase activity, rotational mechanism	ion transport;cellular iron ion homeostasis;insulin receptor signaling pathway;ATP hydrolysis coupled proton transport;proton transport;transferrin transport;transmembrane transport	cytosol;membrane;vacuolar proton-transporting V-type ATPase complex;proton-transporting two-sector ATPase complex, catalytic domain		9.02986	7.29295	10.1094	12.0386	6.1586	13.4139	10.3409	7.01728	12.9344	9.06228	13.1053	9.6599	10.8614	8.6154	7.90204	8.05294	12.1487	8.05275	7.28204	5.05199	12.8053	16.787	9.82016	10.9044	7.51017	10.5109	14.1267	13.1919	14.8746	8.56591	8.64992	10.793	9.8907	13.222	10.1398	11.353
43	KYSFMAVIHFAGLK	2	2582	NP_000394:NP_001008217:NP_001121093	TB217526	UDP-galactose-4-epimerase	GALE	Galactose metabolism;Amino sugar and nucleotide sugar metabolism;Metabolic pathways;Galactose degradation, Leloir pathway, galactose => alpha-D-glucose-1P	Metabolism;Galactose catabolism;Metabolism of carbohydrates	catalytic activity;UDP-glucose 4-epimerase activity;binding;isomerase activity;protein homodimerization activity;coenzyme binding	carbohydrate metabolic process;galactose metabolic process;galactose catabolic process;cellular metabolic process	cytosol		N/D	N/D	N/D	N/D	N/D	N/D	N/D	N/D	N/D	N/D	N/D	N/D	N/D	N/D	N/D	N/D	N/D	N/D	N/D	N/D	N/D	N/D	N/D	N/D	N/D	N/D	N/D	N/D	N/D	N/D	N/D	N/D	N/D	N/D	N/D	N/D
44	SREFIGSFLEMFGPEGALK	1	5130	NP_005008	TB217755	phosphate cytidylyltransferase 1, choline, alpha	PCYT1A	Glycerophospholipid metabolism;Metabolic pathways;Phosphatidylcholine (PC) biosynthesis, choline => PC;Choline metabolism in cancer	Metabolism;Synthesis of PC;Glycerophospholipid biosynthesis;Phospholipid metabolism;Metabolism of lipids and lipoproteins	choline-phosphate cytidylyltransferase activity;lipid binding;transferase activity;nucleotidyltransferase activity	CDP-choline pathway;phospholipid biosynthetic process;biosynthetic process;response to abiotic stimulus	soluble fraction;cytoplasm;endoplasmic reticulum membrane;cytosol;membrane;glycogen granule		N/D	N/D	N/D	N/D	N/D	N/D	N/D	N/D	N/D	N/D	N/D	N/D	N/D	N/D	N/D	N/D	N/D	N/D	N/D	N/D	N/D	N/D	N/D	N/D	N/D	N/D	N/D	N/D	N/D	N/D	N/D	N/D	N/D	N/D	N/D	N/D
45	KAAELAK	1	4713	NP_004137	TB217965	NADH dehydrogenase (ubiquinone) 1 beta subcomplex, 7, 18kDa	NDUFB7	Oxidative phosphorylation;Alzheimer's disease;Parkinson's disease;Huntington's disease;Metabolic pathways;Non-alcoholic fatty liver disease (NAFLD)	The citric acid (TCA) cycle and respiratory electron transport;Metabolism;Respiratory electron transport, ATP synthesis by chemiosmotic coupling, and heat production by uncoupling proteins.;Respiratory electron transport;Complex I biogenesis	NADH dehydrogenase activity;NADH dehydrogenase (ubiquinone) activity	mitochondrial electron transport, NADH to ubiquinone;transport;respiratory electron transport chain	mitochondrion;mitochondrial inner membrane;mitochondrial respiratory chain complex I;mitochondrial intermembrane space;membrane;respiratory chain		N/D	N/D	N/D	N/D	N/D	N/D	N/D	N/D	N/D	N/D	N/D	N/D	N/D	N/D	N/D	N/D	N/D	N/D	N/D	N/D	N/D	N/D	N/D	N/D	N/D	N/D	N/D	N/D	N/D	N/D	N/D	N/D	N/D	N/D	N/D	N/D
46	GAYLLMELAK	2	11343	NP_001003794:NP_009214	TB218189	monoglyceride lipase	MGLL	Glycerolipid metabolism;Metabolic pathways;Acylglycerol degradation;Retrograde endocannabinoid signaling;Regulation of lipolysis in adipocytes	Hemostasis;Effects of PIP2 hydrolysis;Signal Transduction;Signaling by GPCR;GPCR downstream signaling;G alpha (q) signalling events;Arachidonate production from DAG;Platelet activation, signaling and aggregation;Gastrin-CREB signalling pathway via PKC and MAPK;Metabolism;Acyl chain remodeling of DAG and TAG;Glycerophospholipid biosynthesis;Phospholipid metabolism;Hormone-sensitive lipase (HSL)-me…	carboxylesterase activity;lysophospholipase activity;lipid binding;hydrolase activity;protein homodimerization activity;acylglycerol lipase activity	lipid metabolic process;fatty acid biosynthetic process;inflammatory response;blood coagulation;regulation of signal transduction;lipid catabolic process;arachidonic acid metabolic process;triglyceride catabolic process;platelet activation;acylglycerol catabolic process;regulation of inflammatory response;regulation of sensory perception of pain;long term synaptic depression;regulation of endocan…	plasma membrane;synapse		19.2362	10.8683	14.6616	11.5896	98.98	55.7704	35.759	17.6948	39.6053	91.051	134.495	148.373	148.642	128.783	35.1314	18.6429	23.3539	15.0528	31.7726	85.7264	48.1082	50.0417	46.5386	27.351	48.0648	21.7158	25.2929	26.301	27.6279	94.7424	47.801	52.2754	81.7399	87.9085	134.487	44.6805
47	YDGHLPIEIK	1	10135	NP_005737	TB218251	nicotinamide phosphoribosyltransferase	NAMPT	Nicotinate and nicotinamide metabolism;Metabolic pathways	BMAL1:CLOCK,NPAS2 activates circadian gene expression;Metabolism;Nicotinate metabolism;Metabolism of water-soluble vitamins and cofactors;Metabolism of vitamins and cofactors;Nicotinamide salvaging;Circadian Clock	nicotinate-nucleotide diphosphorylase (carboxylating) activity;nicotinate phosphoribosyltransferase activity;cytokine activity;transferase activity, transferring glycosyl groups;nicotinamide phosphoribosyltransferase activity	vitamin metabolic process;water-soluble vitamin metabolic process;nicotinamide metabolic process;signal transduction;cell-cell signaling;positive regulation of cell proliferation;insulin receptor signaling pathway;NAD biosynthetic process;pyridine nucleotide biosynthetic process;NAD metabolic process;positive regulation of nitric-oxide synthase biosynthetic process;adipose tissue development	cytoplasm;cytosol		62.364	47.8078	48.0261	42.9585	42.3782	53.9957	62.6096	34.7634	64.9371	52.8169	360.546	203.008	203.419	115.857	34.9276	32.6756	32.3608	19.5526	44.1212	39.153	326.262	309.264	203.253	165.771	41.8296	18.3362	35.5382	32.275	33.2777	52.6836	25.5429	34.3061	33.343	31.9575	98.9227	87.1954
48	TLAMDTILANAK	1	132789	NP_612208	TB218315	glucosamine-6-phosphate deaminase 2	GNPDA2	Amino sugar and nucleotide sugar metabolism;Metabolic pathways		glucosamine-6-phosphate deaminase activity;hydrolase activity;isomerase activity	carbohydrate metabolic process;N-acetylglucosamine metabolic process	cytoplasm		4.51254	5.07339	5.3862	8.58669	N/D	N/D	1.91873	2.25821	2.13894	N/D	2.71088	1.80073	1.95174	1.79216	1.57838	N/D	3.76759	1.76438	2.75633	N/D	3.93541	5.62771	6.11435	5.12529	N/D	2.08158	5.22228	4.836	4.84157	N/D	N/D	N/D	N/D	N/D	N/D	N/D
49	FIEDELQIPVK	1	159	NP_001117	TB218349	adenylosuccinate synthase	ADSS	Purine metabolism;Alanine, aspartate and glutamate metabolism;Metabolic pathways;Adenine ribonucleotide biosynthesis, IMP => ADP,ATP	Metabolism;Metabolism of nucleotides;Purine ribonucleoside monophosphate biosynthesis;Purine metabolism	nucleotide binding;magnesium ion binding;adenylosuccinate synthase activity;GTP binding;ligase activity;phosphate binding	immune system process;purine base metabolic process;purine nucleotide biosynthetic process;AMP biosynthetic process;purine ribonucleoside monophosphate biosynthetic process;nucleobase, nucleoside and nucleotide metabolic process	cytoplasm;cytosol;plasma membrane		23.1349	14.1138	22.2362	10.7274	4.27341	13.2932	10.49	9.10475	13.6965	4.80769	14.1937	18.4724	17.8578	15.7395	3.92433	5.63005	8.7192	4.39833	7.11216	3.37387	12.3368	12.3487	13.7381	9.83109	2.82102	6.50124	14.8614	13.2245	16.0975	4.6369	18.742	16.8981	21.8664	25.7935	7.03629	15.1854
50	VALVYGQMNEPPGAR	1	506	NP_001677	TB218406	ATP synthase, H+ transporting, mitochondrial F1 complex, beta polypeptide	ATP5B	Oxidative phosphorylation;Alzheimer's disease;Parkinson's disease;Huntington's disease;Metabolic pathways	Mitochondrial protein import;Mitochondrial biogenesis;Organelle biogenesis and maintenance;Transcriptional activation of mitochondrial biogenesis;Metabolism of proteins;The citric acid (TCA) cycle and respiratory electron transport;Metabolism;Respiratory electron transport, ATP synthesis by chemiosmotic coupling, and heat production by uncoupling proteins.;Formation of ATP by chemiosmotic coupling	nucleotide binding;transporter activity;calcium ion binding;protein binding;ATP binding;hydrogen-exporting ATPase activity, phosphorylative mechanism;hydrolase activity;hydrolase activity, acting on acid anhydrides, catalyzing transmembrane movement of substances;ATPase activity;transmembrane transporter activity;lipoprotein particle receptor activity;MHC class I protein binding;eukaryotic cell s…	angiogenesis;generation of precursor metabolites and energy;ADP biosynthetic process;ATP catabolic process;lipid metabolic process;ATP biosynthetic process;transport;ion transport;receptor-mediated endocytosis;negative regulation of cell adhesion involved in substrate-bound cell migration;ATP hydrolysis coupled proton transport;proton transport;respiratory electron transport chain;mitochondrial A…	mitochondrion;mitochondrial proton-transporting ATP synthase complex;mitochondrial proton-transporting ATP synthase, catalytic core;mitochondrial matrix;plasma membrane;cell surface;mitochondrial membrane;mitochondrial nucleoid		596.431	884.308	803.18	1588.01	418.637	158.841	97.3649	129.935	140.12	329.696	338.111	366.115	322.694	287.585	355.968	52.1841	99.7059	58.6138	65.553	474.723	449.545	370.786	379.38	327.806	480.977	56.0581	184.65	237.011	169.469	435.958	205.559	207.894	217.59	291.293	461.578	124.58
51	NIIHGSDSVESAEK	2	4830	NP_000260:NP_937818	TB218422	non-metastatic cells 1, protein (NM23A) expressed in	NME1	Purine metabolism;Pyrimidine metabolism;Metabolic pathways;Pyrimidine ribonucleotide biosynthesis, UMP => UDP/UTP,CDP/CTP;Adenine ribonucleotide biosynthesis, IMP => ADP,ATP;Guanine ribonucleotide biosynthesis IMP => GDP,GTP	Metabolism;Metabolism of nucleotides;Synthesis and interconversion of nucleotide di- and triphosphates	nucleotide binding;magnesium ion binding;deoxyribonuclease activity;nucleoside diphosphate kinase activity;protein binding;ATP binding;GTP binding;kinase activity;transferase activity;identical protein binding;gamma-tubulin binding	negative regulation of myeloid leukocyte differentiation;nucleoside diphosphate phosphorylation;GTP biosynthetic process;UTP biosynthetic process;CTP biosynthetic process;endocytosis;nervous system development;negative regulation of cell proliferation;nucleotide metabolic process;nucleobase, nucleoside and nucleotide interconversion;cell differentiation;response to drug;regulation of apoptosis;po…	nucleus;cytoplasm;centrosome;cytosol;intermediate filament;perinuclear region of cytoplasm		N/D	N/D	N/D	N/D	N/D	N/D	N/D	N/D	N/D	N/D	N/D	N/D	N/D	N/D	N/D	N/D	N/D	N/D	N/D	N/D	N/D	N/D	N/D	N/D	N/D	N/D	N/D	N/D	N/D	N/D	N/D	N/D	N/D	N/D	N/D	N/D
52	VIVVGNPANTNCLTASK	1	4190	NP_005908	TB218561	malate dehydrogenase 1, NAD (soluble)	MDH1	Citrate cycle (TCA cycle);Pyruvate metabolism;Glyoxylate and dicarboxylate metabolism;Cysteine and methionine metabolism;Metabolic pathways;Proximal tubule bicarbonate reclamation;Citrate cycle, second carbon oxidation, 2-oxoglutarate => oxaloacetate;Carbon metabolism;Citrate cycle (TCA cycle, Krebs cycle)	Metabolism;Gluconeogenesis;Glucose metabolism;Metabolism of carbohydrates	malic enzyme activity;binding;oxidoreductase activity;L-malate dehydrogenase activity;NAD binding	carbohydrate metabolic process;glucose metabolic process;gluconeogenesis;tricarboxylic acid cycle;oxaloacetate metabolic process;malate metabolic process;NADH metabolic process;cellular carbohydrate metabolic process	soluble fraction;cytoplasm;mitochondrion;centrosome;cytosol		180.798	191.702	332.069	256.105	246.036	70.4699	42.5106	37.7047	56.561	106.321	99.3568	206.548	139.114	96.6903	62.8532	19.932	67.7939	43.0054	68.8681	179.055	464.495	496.056	375.197	321.764	143.494	20.9031	81.1623	146.618	87.0973	256.885	75.3958	129.236	214.397	294.442	265.107	96.6437
53	RIGVFSYGSGLAATLYSLK	2	3157	NP_001091742:NP_002121	TB218657	3-hydroxy-3-methylglutaryl-CoA synthase 1 (soluble)	HMGCS1	Synthesis and degradation of ketone bodies;Valine, leucine and isoleucine degradation;Butanoate metabolism;Terpenoid backbone biosynthesis;Metabolic pathways;C5 isoprenoid biosynthesis, mevalonate pathway	Metabolism;Regulation of cholesterol biosynthesis by SREBP (SREBF);Cholesterol biosynthesis;PPARA activates gene expression;Activation of gene expression by SREBF (SREBP);Regulation of lipid metabolism by Peroxisome proliferator-activated receptor alpha (PPARalpha);Fatty acid, triacylglycerol, and ketone body metabolism;Metabolism of lipids and lipoproteins	catalytic activity;hydroxymethylglutaryl-CoA synthase activity;drug binding;transferase activity;isomerase activity;protein homodimerization activity;organic acid binding	response to acid;liver development;lipid metabolic process;cholesterol biosynthetic process;brain development;isoprenoid biosynthetic process;male gonad development;response to low light intensity stimulus;response to organic nitrogen;response to purine-containing compound;response to vitamin E;response to gonadotropin stimulus;response to drug;response to tellurium ion;response to lipoprotein st…	soluble fraction;cytoplasm;cytosol		N/D	N/D	N/D	N/D	N/D	N/D	N/D	N/D	N/D	N/D	N/D	N/D	N/D	N/D	N/D	N/D	N/D	N/D	N/D	N/D	N/D	N/D	N/D	N/D	N/D	N/D	N/D	N/D	N/D	N/D	N/D	N/D	N/D	N/D	N/D	N/D
54	DRYLPDTLLLEECGLLRK	2	1312	NP_000745:NP_001128633:NP_001128634:NP_009294	TB218745	catechol-O-methyltransferase	COMT	Steroid hormone biosynthesis;Tyrosine metabolism;Metabolic pathways;Dopaminergic synapse	Neurotransmitter Clearance In The Synaptic Cleft;Transmission across Chemical Synapses;Neuronal System;Enzymatic degradation of dopamine by COMT;Enzymatic degradation of Dopamine by monoamine oxidase;Dopamine clearance from the synaptic cleft;Metabolism;Phase II conjugation;Methylation;Biological oxidations	magnesium ion binding;O-methyltransferase activity;catechol O-methyltransferase activity;transferase activity	xenobiotic metabolic process;synaptic transmission;female pregnancy;learning;estrogen metabolic process;response to organic cyclic compound;methylation;response to lipopolysaccharide;neurotransmitter catabolic process;neurotransmitter biosynthetic process;dopamine catabolic process;response to drug;negative regulation of dopamine metabolic process;response to pain;multicellular organismal reprodu…	membrane fraction;soluble fraction;cytoplasm;mitochondrion;microsome;cytosol;plasma membrane;integral to membrane;intracellular membrane-bounded organelle		N/D	N/D	N/D	N/D	N/D	N/D	N/D	N/D	N/D	N/D	N/D	N/D	N/D	N/D	N/D	N/D	N/D	N/D	N/D	N/D	N/D	N/D	N/D	N/D	N/D	N/D	N/D	N/D	N/D	N/D	N/D	N/D	N/D	N/D	N/D	N/D
55	VAVPSTIHCDHLIEAQVGGEK	1	50	NP_001089	TB218760	aconitase 2, mitochondrial	ACO2	Citrate cycle (TCA cycle);Glyoxylate and dicarboxylate metabolism;Metabolic pathways;Citrate cycle, first carbon oxidation, oxaloacetate => 2-oxoglutarate;2-Oxocarboxylic acid metabolism;Biosynthesis of amino acids;Carbon metabolism;Citrate cycle (TCA cycle, Krebs cycle)	Mitochondrial protein import;Metabolism of proteins;The citric acid (TCA) cycle and respiratory electron transport;Metabolism;Citric acid cycle (TCA cycle);Pyruvate metabolism and Citric Acid (TCA) cycle	aconitate hydratase activity;iron ion binding;lyase activity;metal ion binding;3 iron, 4 sulfur cluster binding;4 iron, 4 sulfur cluster binding;citrate hydro-lyase (cis-aconitate-forming) activity;isocitrate hydro-lyase (cis-aconitate-forming) activity	generation of precursor metabolites and energy;tricarboxylic acid cycle;citrate metabolic process;isocitrate metabolic process;metabolic process	nucleus;mitochondrion;mitochondrial matrix		694.495	1086.55	1386.44	2239.69	390.685	92.768	78.4948	110.045	106.375	209.779	262.196	147.13	171.917	187.271	282.124	67.0026	206.163	126.541	165.412	341.057	388.711	417.323	434.135	332.774	125.033	74.0885	186.753	309.343	172.374	517.184	98.5442	151.131	219.787	291.267	363.929	140.845
56	NLVGSGSEIQFLSEAQDDPQK	1	80146	NP_079352	TB218761	UDP-glucuronate decarboxylase 1	UXS1	Starch and sucrose metabolism;Amino sugar and nucleotide sugar metabolism;Metabolic pathways		binding;lyase activity;UDP-glucuronate decarboxylase activity;coenzyme binding	cellular metabolic process	mitochondrion;Golgi apparatus;membrane;integral to membrane;Golgi cisterna membrane		N/D	N/D	N/D	N/D	N/D	N/D	N/D	N/D	N/D	N/D	N/D	N/D	N/D	N/D	N/D	N/D	N/D	N/D	N/D	N/D	9.1898	10.6812	14.5426	N/D	N/D	N/D	N/D	N/D	N/D	N/D	N/D	N/D	N/D	N/D	N/D	N/D
57	GLQVRPAPLSAELQAALAMEPTPGGVK	1	4597	NP_002452	TB218845	mevalonate (diphospho) decarboxylase	MVD	Terpenoid backbone biosynthesis;Metabolic pathways;C5 isoprenoid biosynthesis, mevalonate pathway	Metabolism of proteins;Biosynthesis of the N-glycan precursor (dolichol lipid-linked oligosaccharide, LLO) and transfer to a nascent protein;Synthesis of Dolichyl-phosphate;Asparagine N-linked glycosylation;Synthesis of substrates in N-glycan biosythesis;Post-translational protein modification;Metabolism;Regulation of cholesterol biosynthesis by SREBP (SREBF);Cholesterol biosynthesis;Activation o…	nucleotide binding;diphosphomevalonate decarboxylase activity;ATP binding;kinase activity;lyase activity;Hsp70 protein binding;protein homodimerization activity	cholesterol biosynthetic process;positive regulation of cell proliferation;isoprenoid biosynthetic process;isopentenyl diphosphate biosynthetic process, mevalonate pathway;response to drug	soluble fraction;peroxisome;peroxisomal matrix;cytosol		9.19372	15.4722	11.7909	10.2464	41.3237	12.0784	8.95888	7.56712	7.27397	27.3398	4.98449	8.22984	4.84341	5.23101	6.96883	5.05702	7.27306	N/D	7.45001	14.1456	9.75622	7.81013	10.4521	10.7752	12.3977	14.103	15.5958	20.1123	18.3378	23.1352	11.1531	11.4817	10.4211	12.4264	23.2334	9.23478
58	ALKLPSTGEGTQFYLFENVDNAQQFK	2	3163	NP_001120676:NP_001120677:NP_001120678:NP_002125	TB218870	heme oxygenase (decycling) 2	HMOX2	Porphyrin and chlorophyll metabolism;Mineral absorption	Metabolism;Metabolism of porphyrins;Heme degradation;Transmembrane transport of small molecules;Iron uptake and transport	heme oxygenase (decyclizing) activity;protein binding;electron carrier activity;oxidoreductase activity;metal ion binding	response to hypoxia;porphyrin metabolic process;heme oxidation;cellular iron ion homeostasis;response to oxidative stress;heme catabolic process;transmembrane transport	endoplasmic reticulum;endoplasmic reticulum membrane;microsome;plasma membrane		N/D	N/D	N/D	N/D	N/D	N/D	N/D	N/D	N/D	N/D	N/D	N/D	N/D	N/D	N/D	N/D	N/D	N/D	N/D	N/D	N/D	N/D	N/D	N/D	N/D	N/D	N/D	N/D	N/D	N/D	N/D	N/D	N/D	N/D	N/D	N/D
59	VFVTR	1	9380	NP_036335	TB218896	glyoxylate reductase/hydroxypyruvate reductase	GRHPR	Glycine, serine and threonine metabolism;Pyruvate metabolism;Glyoxylate and dicarboxylate metabolism;Metabolic pathways	Metabolism;Glyoxylate metabolism and glycine degradation;Metabolism of amino acids and derivatives	glycerate dehydrogenase activity;oxidoreductase activity;oxidoreductase activity, acting on the CH-OH group of donors, NAD or NADP as acceptor;hydroxypyruvate reductase activity;glyoxylate reductase (NADP) activity;cofactor binding;NAD binding	excretion;metabolic process;cellular nitrogen compound metabolic process;glyoxylate metabolic process;oxidation-reduction process	cytoplasm;peroxisomal matrix		52.2779	64.6354	60.5225	73.9913	793.626	85.0526	29.6633	29.8567	26.4506	638.459	69.8137	82.5649	81.7243	74.7436	156.511	12.1874	20.0488	13.6879	17.4313	500.546	38.4046	36.7467	120.67	32.8854	543.869	14.3001	23.2521	47.7819	25.2829	941.289	33.4536	29.495	39.8408	63.5122	598.498	25.7683
60	VVLISR	1	51144	NP_057226	TB218920	hydroxysteroid (17-beta) dehydrogenase 12	HSD17B12	Fatty acid elongation;Steroid hormone biosynthesis;Biosynthesis of unsaturated fatty acids;Metabolic pathways;Fatty acid biosynthesis, elongation, endoplasmic reticulum;Fatty acid metabolism	Metabolism;Androgen biosynthesis;Metabolism of steroid hormones;Fatty acid, triacylglycerol, and ketone body metabolism;Metabolism of lipids and lipoproteins;Fatty Acyl-CoA Biosynthesis;Triglyceride Biosynthesis;Synthesis of very long-chain fatty acyl-CoAs	fibronectin binding;estradiol 17-beta-dehydrogenase activity;binding;collagen binding;heparin binding;oxidoreductase activity	steroid biosynthetic process;positive regulation of cell-substrate adhesion;triglyceride biosynthetic process;extracellular matrix organization;long-chain fatty-acyl-CoA biosynthetic process;cellular lipid metabolic process	endoplasmic reticulum;endoplasmic reticulum membrane;membrane;integral to membrane;extracellular matrix		31.3304	23.7506	23.5911	29.3339	66.4845	40.4756	25.8154	30.4817	33.785	88.9546	33.4285	29.7255	34.3111	29.4108	59.2544	18.9518	36.1159	19.9914	21.214	67.8004	20.5905	22.6884	29.2397	25.2856	65.5652	17.8887	50.4238	59.1862	64.271	88.3202	24.3217	24.5913	29.6074	32.0243	86.3816	28.4138
61	GLNPGK	1	6390	NP_002991	TB218940	succinate dehydrogenase complex, subunit B, iron sulfur (Ip)	SDHB	Citrate cycle (TCA cycle);Oxidative phosphorylation;Alzheimer's disease;Parkinson's disease;Huntington's disease;Metabolic pathways;Citrate cycle, second carbon oxidation, 2-oxoglutarate => oxaloacetate;Carbon metabolism;Non-alcoholic fatty liver disease (NAFLD);Citrate cycle (TCA cycle, Krebs cycle)	The citric acid (TCA) cycle and respiratory electron transport;Metabolism;Respiratory electron transport, ATP synthesis by chemiosmotic coupling, and heat production by uncoupling proteins.;Respiratory electron transport;Citric acid cycle (TCA cycle);Pyruvate metabolism and Citric Acid (TCA) cycle	protein binding;succinate dehydrogenase (ubiquinone) activity;electron carrier activity;oxidoreductase activity;metal ion binding;ubiquinone binding;2 iron, 2 sulfur cluster binding;3 iron, 4 sulfur cluster binding;4 iron, 4 sulfur cluster binding	tricarboxylic acid cycle;succinate metabolic process;transport;aerobic respiration;respiratory electron transport chain	mitochondrion;mitochondrial inner membrane;mitochondrial respiratory chain complex II;membrane		69.5863	113.536	87.2757	135.054	252.066	82.9016	50.0891	49.0552	56.1888	240.673	67.4566	90.3034	58.5428	68.6001	278.688	20.3364	43.8197	22.0728	37.8194	265.848	40.7151	49.7053	69.7074	38.9322	200.623	34.8085	84.3515	126.815	91.4478	320.35	50.3103	63.4935	73.6285	90.0311	244.112	57.3308
62	VNQLLK	1	5049	NP_002563	TB219019	platelet-activating factor acetylhydrolase 1b, catalytic subunit 2 (30kDa)	PAFAH1B2	Ether lipid metabolism;Metabolic pathways		1-alkyl-2-acetylglycerophosphocholine esterase activity;hydrolase activity, acting on ester bonds;protein homodimerization activity;protein heterodimerization activity	lipid metabolic process;spermatogenesis;brain development;lipid catabolic process	cytoplasm;cytosol		38.3992	40.2557	60.807	43.5337	31.6391	33.9951	41.4993	42.3526	63.3893	19.4474	51.0134	66.3056	60.4665	39.0996	N/D	26.7729	30.8525	26.891	46.0904	N/D	53.7893	51.3577	56.1893	49.0166	35.741	22.5036	37.1778	41.0173	54.2945	35.1612	33.6085	69.8814	92.2957	76.9236	40.5234	28.171
63	RSGQVLEVSGSK	1	526	NP_001684	TB219041	ATPase, H+ transporting, lysosomal 56/58kDa, V1 subunit B2	ATP6V1B2	Oxidative phosphorylation;Vibrio cholerae infection;Epithelial cell signaling in Helicobacter pylori infection;Metabolic pathways;Collecting duct acid secretion;Phagosome;Rheumatoid arthritis;Synaptic vesicle cycle	ROS, RNS production in response to bacteria;Signal Transduction;Immune System;Signaling by Insulin receptor;Insulin receptor recycling;Transmembrane transport of small molecules;Iron uptake and transport;Transferrin endocytosis and recycling;Ion channel transport	ATP binding;hydrogen ion transmembrane transporter activity;hydrolase activity;hydrolase activity, acting on acid anhydrides, catalyzing transmembrane movement of substances;hydrogen ion transporting ATP synthase activity, rotational mechanism;proton-transporting ATPase activity, rotational mechanism	ion transport;cellular iron ion homeostasis;insulin receptor signaling pathway;ATP hydrolysis coupled proton transport;proton transport;transferrin transport;ATP metabolic process;transmembrane transport	cytoplasm;Golgi apparatus;cytosol;plasma membrane;microvillus;endomembrane system;integral to membrane;proton-transporting V-type ATPase, V1 domain;melanosome;intracellular membrane-bounded organelle		25.7945	22.909	19.5121	26.3756	13.1371	15.7294	14.7135	25.2523	18.5318	16.6742	23.9992	10.1071	10.5966	21.4818	8.33834	15.0539	25.479	21.627	13.7239	13.1345	21.6348	25.1798	30.4497	23.5198	11.3423	14.9076	35.1	27.9124	40.3807	19.5416	23.7382	25.6477	22.958	25.222	19.4878	16.7771
64	DIDPEGK	1	5437	NP_006223	TB219078	polymerase (RNA) II (DNA directed) polypeptide H	POLR2H	Purine metabolism;Pyrimidine metabolism;RNA polymerase;Huntington's disease;Metabolic pathways;Cytosolic DNA-sensing pathway;Epstein-Barr virus infection	HIV Life Cycle;Late Phase of HIV Life Cycle;HIV Infection;Disease;Formation of HIV elongation complex in the absence of HIV Tat;Formation of the HIV-1 Early Elongation Complex;RNA Pol II CTD phosphorylation and interaction with CE;HIV Transcription Initiation;RNA Polymerase II HIV Promoter Escape;HIV Transcription Elongation;Transcription of the HIV genome;Formation of HIV-1 elongation complex co…	DNA-directed RNA polymerase activity;protein kinase activity;zinc ion binding	nuclear mRNA splicing, via spliceosome;DNA repair;transcription-coupled nucleotide-excision repair;nucleotide-excision repair;transcription, DNA-dependent;transcription from RNA polymerase I promoter;transcription initiation from RNA polymerase I promoter;transcription elongation from RNA polymerase I promoter;termination of RNA polymerase I transcription;transcription from RNA polymerase II prom…	nucleus;nucleoplasm;DNA-directed RNA polymerase II, core complex;nucleolus		15.8747	13.6663	16.7084	15.6617	8.13251	16.5252	18.9291	22.9554	29.6203	9.41091	18.4928	18.1203	20.7658	28.6628	6.00383	5.98229	15.9694	6.14311	12.2111	9.61913	12.2594	19.6117	18.1786	15.0284	7.63009	N/D	20.9448	23.4392	17.2043	10.9781	20.8548	15.3508	25.2886	17.6878	9.52564	18.5515
65	KAEPVK	1	10714	NP_006582	TB219118	polymerase (DNA-directed), delta 3, accessory subunit	POLD3	Purine metabolism;Pyrimidine metabolism;DNA replication;Base excision repair;Nucleotide excision repair;Mismatch repair;Homologous recombination;Metabolic pathways;HTLV-I infection	Translesion synthesis by Y family DNA polymerases bypasses lesions on DNA template;Recognition of DNA damage by PCNA-containing replication complex;Resolution of AP sites via the multiple-nucleotide patch replacement pathway;Telomere Maintenance;Cell Cycle;Polymerase switching on the C-strand of the telomere;Processive synthesis on the C-strand of the telomere;Telomere C-strand (Lagging Strand) S…	DNA-directed DNA polymerase activity;protein binding;transferase activity;nucleotidyltransferase activity	S phase of mitotic cell cycle;mitotic cell cycle;telomere maintenance via recombination;telomere maintenance;DNA synthesis involved in DNA repair;DNA-dependent DNA replication;DNA strand elongation involved in DNA replication;DNA repair;transcription-coupled nucleotide-excision repair;base-excision repair;nucleotide-excision repair;nucleotide-excision repair, DNA gap filling;mismatch repair;telom…	nucleus;nucleoplasm;delta DNA polymerase complex		N/D	N/D	N/D	N/D	N/D	N/D	N/D	N/D	N/D	N/D	N/D	N/D	N/D	N/D	N/D	N/D	N/D	N/D	N/D	N/D	N/D	N/D	N/D	N/D	N/D	N/D	N/D	N/D	N/D	N/D	N/D	N/D	N/D	N/D	N/D	N/D
66	KLAVEK	1	1737	NP_001922	TB219131	dihydrolipoamide S-acetyltransferase	DLAT	Glycolysis / Gluconeogenesis;Citrate cycle (TCA cycle);Pyruvate metabolism;Metabolic pathways;Pyruvate oxidation, pyruvate => acetyl-CoA;Carbon metabolism	Signal Transduction;The citric acid (TCA) cycle and respiratory electron transport;Metabolism;Regulation of pyruvate dehydrogenase (PDH) complex;Glyoxylate metabolism and glycine degradation;Signaling by Retinoic Acid;Pyruvate metabolism;Metabolism of amino acids and derivatives;Pyruvate metabolism and Citric Acid (TCA) cycle	dihydrolipoyllysine-residue acetyltransferase activity;protein binding;transferase activity	acetyl-CoA biosynthetic process;acetyl-CoA biosynthetic process from pyruvate;pyruvate metabolic process;glycolysis;metabolic process;regulation of acetyl-CoA biosynthetic process from pyruvate;sleep	mitochondrion;mitochondrial matrix;mitochondrial pyruvate dehydrogenase complex;pyruvate dehydrogenase complex		N/D	N/D	N/D	N/D	N/D	N/D	N/D	N/D	N/D	N/D	N/D	N/D	N/D	N/D	N/D	N/D	N/D	N/D	N/D	N/D	N/D	N/D	N/D	N/D	N/D	N/D	N/D	N/D	N/D	N/D	N/D	N/D	N/D	N/D	N/D	N/D
67	ELIDHSPK	1	4711	NP_002483	TB219200	NADH dehydrogenase (ubiquinone) 1 beta subcomplex, 5, 16kDa	NDUFB5	Oxidative phosphorylation;Alzheimer's disease;Parkinson's disease;Huntington's disease;Metabolic pathways;Non-alcoholic fatty liver disease (NAFLD)	The citric acid (TCA) cycle and respiratory electron transport;Metabolism;Respiratory electron transport, ATP synthesis by chemiosmotic coupling, and heat production by uncoupling proteins.;Respiratory electron transport;Complex I biogenesis	NADH dehydrogenase (ubiquinone) activity	mitochondrial electron transport, NADH to ubiquinone;transport;respiratory electron transport chain	mitochondrion;mitochondrial inner membrane;mitochondrial respiratory chain complex I;membrane;integral to membrane;respiratory chain		20.4966	23.4053	35.4669	25.061	50.7716	27.943	26.2193	36.497	34.893	40.4766	44.0827	42.3012	46.7579	38.5842	62.5417	7.98012	24.0399	11.9185	13.8686	56.9781	45.3708	39.2137	40.5797	34.7364	74.71	9.12418	44.5494	42.1646	35.2559	60.2789	26.1751	24.6002	27.4373	36.8199	77.5979	22.3412
68	LLLPHWAK	2	2629	NP_000148:NP_001005741:NP_001005742:NP_001165282:NP_001165283	TB219227	glucosidase, beta, acid	GBA	Other glycan degradation;Sphingolipid metabolism;Lysosome;Metabolic pathways	Metabolism;Glycosphingolipid metabolism;Sphingolipid metabolism;Metabolism of lipids and lipoproteins	glucosylceramidase activity;receptor binding;hydrolase activity, acting on glycosyl bonds;cation binding	carbohydrate metabolic process;lipid metabolic process;sphingolipid metabolic process;glucosylceramide catabolic process;lysosome organization;cell death;termination of signal transduction;negative regulation of interleukin-6 production;positive regulation of protein dephosphorylation;negative regulation of MAP kinase activity;sphingosine biosynthetic process;ceramide biosynthetic process;negativ…	lysosomal membrane;membrane;lysosomal lumen		N/D	N/D	N/D	N/D	N/D	N/D	N/D	N/D	N/D	N/D	N/D	N/D	N/D	N/D	N/D	N/D	N/D	N/D	N/D	N/D	N/D	N/D	N/D	N/D	N/D	N/D	N/D	N/D	N/D	N/D	N/D	N/D	N/D	N/D	N/D	N/D
69	NTETEESLVK	2	2987	NP_000849:NP_001152862:NP_001152863	TB219332	guanylate kinase 1	GUK1	Purine metabolism;Metabolic pathways;Guanine ribonucleotide biosynthesis IMP => GDP,GTP	Metabolism;Metabolism of nucleotides;Abacavir transport and metabolism;Abacavir metabolism;Synthesis and interconversion of nucleotide di- and triphosphates	nucleotide binding;guanylate kinase activity;ATP binding;kinase activity;transferase activity	purine nucleotide metabolic process;nucleobase, nucleoside and nucleotide interconversion;nucleobase, nucleoside and nucleotide metabolic process	cytosol		N/D	N/D	N/D	N/D	N/D	N/D	N/D	N/D	N/D	N/D	N/D	N/D	N/D	N/D	N/D	N/D	N/D	N/D	N/D	N/D	N/D	N/D	N/D	N/D	N/D	N/D	N/D	N/D	N/D	N/D	N/D	N/D	N/D	N/D	N/D	N/D
70	KPLFFGEGTVLR	2	22978	NP_001127845:NP_036361	TB219479	5'-nucleotidase, cytosolic II	NT5C2	Purine metabolism;Pyrimidine metabolism;Nicotinate and nicotinamide metabolism;Metabolic pathways	Metabolism;Metabolism of nucleotides;Abacavir transport and metabolism;Abacavir metabolism;Purine metabolism;Purine catabolism	nucleotide binding;protein binding;5'-nucleotidase activity;hydrolase activity;metal ion binding	purine base metabolic process;purine nucleotide catabolic process;nucleotide metabolic process;nucleobase, nucleoside and nucleotide metabolic process	cytoplasm;cytosol		N/D	N/D	N/D	N/D	N/D	N/D	N/D	N/D	N/D	N/D	N/D	N/D	N/D	N/D	N/D	N/D	N/D	N/D	N/D	N/D	N/D	N/D	N/D	N/D	N/D	N/D	N/D	N/D	N/D	N/D	N/D	N/D	N/D	N/D	N/D	N/D
71	QLCEDWEVVPEPVAR	1	1633	NP_000779	TB219665	deoxycytidine kinase	DCK	Purine metabolism;Pyrimidine metabolism;Metabolic pathways	Metabolism;Metabolism of nucleotides;Pyrimidine salvage reactions;Purine metabolism;Pyrimidine metabolism;Purine salvage	nucleotide binding;magnesium ion binding;deoxycytidine kinase activity;ATP binding;drug binding;kinase activity;transferase activity;phosphotransferase activity, alcohol group as acceptor;nucleoside kinase activity;pyrimidine deoxyribonucleoside binding;protein homodimerization activity	purine base metabolic process;pyrimidine base metabolic process;pyrimidine nucleotide metabolic process;nucleotide biosynthetic process;drug metabolic process;pyrimidine nucleoside salvage;purine-containing compound salvage;deoxycytidine metabolic process;nucleobase, nucleoside and nucleotide metabolic process	nucleus;cytosol		33.0342	26.5023	35.7415	30.6443	N/D	5.08057	5.66931	N/D	5.59233	3.45322	3.56932	12.3161	8.14276	9.23682	5.11114	N/D	10.5777	4.64569	7.18736	2.55175	14.8688	16.2177	18.167	15.754	N/D	N/D	3.89522	7.0044	5.22861	3.1927	N/D	13.5459	17.7657	10.7928	7.5976	10.3616
72	VLTEDEMGHPEIGDAIAR	2	2224	NP_001129293:NP_001129294:NP_001995	TB219739	farnesyl diphosphate synthase	FDPS	Terpenoid backbone biosynthesis;Metabolic pathways;Influenza A;HTLV-I infection	Metabolism;Regulation of cholesterol biosynthesis by SREBP (SREBF);Cholesterol biosynthesis;Activation of gene expression by SREBF (SREBP);Metabolism of lipids and lipoproteins	dimethylallyltranstransferase activity;geranyltranstransferase activity;transferase activity;metal ion binding	cholesterol biosynthetic process;isoprenoid biosynthetic process;interspecies interaction between organisms	nucleus;nucleolus;cytoplasm;mitochondrion;cytosol		74.5543	73.5498	101.105	68.0693	197.763	35.1472	23.5128	22.4751	27.8791	157.604	34.3386	42.0269	41.4488	40.1453	12.9818	12.4308	25.0653	10.5371	14.7754	61.4324	45.4635	48.6209	69.5043	34.8999	49.3053	17.9624	33.5539	29.984	34.1436	106.471	46.7802	49.179	81.1841	75.4974	59.5408	28.7233
73	SAHVPSLQR	2	55902	NP_001070020:NP_061147	TB220677	acyl-CoA synthetase short-chain family member 2	ACSS2	Glycolysis / Gluconeogenesis;Pyruvate metabolism;Propanoate metabolism;Metabolic pathways;Carbon metabolism	Metabolism;Biological oxidations;Phase 1 - Functionalization of compounds;Ethanol oxidation	nucleotide binding;catalytic activity;acetate-CoA ligase activity;ATP binding;AMP binding;ligase activity	ethanol oxidation;acetyl-CoA biosynthetic process;xenobiotic metabolic process;lipid biosynthetic process	nucleus;nucleolus;cytoplasm;cytosol;intracellular membrane-bounded organelle		N/D	N/D	N/D	N/D	N/D	N/D	N/D	N/D	N/D	N/D	N/D	N/D	N/D	N/D	N/D	N/D	N/D	N/D	N/D	N/D	N/D	N/D	N/D	N/D	N/D	N/D	N/D	N/D	N/D	N/D	N/D	N/D	N/D	N/D	N/D	N/D
74	LHQELGAK	2	178	NP_000019:NP_000633:NP_000634:NP_000635:NP_000636:NP_000637	TB220748	amylo-alpha-1, 6-glucosidase, 4-alpha-glucanotransferase	AGL	Starch and sucrose metabolism;Metabolic pathways	Metabolism;Glycogen breakdown (glycogenolysis);Glucose metabolism;Metabolism of carbohydrates	glycogen debranching enzyme activity;4-alpha-glucanotransferase activity;amylo-alpha-1,6-glucosidase activity;protein binding;sugar binding;transferase activity, transferring glycosyl groups;hydrolase activity, acting on glycosyl bonds;polysaccharide binding;polyubiquitin binding;cation binding	carbohydrate metabolic process;glycogen biosynthetic process;glycogen catabolic process;glucose metabolic process;response to nutrient;response to hormone stimulus;response to glucocorticoid stimulus	soluble fraction;nucleus;nucleolus;cytoplasm;cytosol;inclusion body;sarcoplasmic reticulum;isoamylase complex		2.8749	2.58955	4.01342	4.10389	90.3627	4.70315	2.48221	2.32468	2.86696	46.8763	4.54046	3.40906	5.00568	5.08128	12.7888	2.18551	3.16177	2.35035	2.276	38.8426	2.67855	2.58508	10.0827	2.63921	39.6102	3.52966	4.34654	4.31925	3.80356	78.6928	3.46694	2.33227	N/D	2.22368	58.7483	5.00081
75	SLALGGKK	1	29920	NP_037460	TB220812	pyrroline-5-carboxylate reductase family, member 2	PYCR2	Arginine and proline metabolism;Metabolic pathways;Proline biosynthesis, glutamate => proline;Biosynthesis of amino acids	Metabolism;Amino acid synthesis and interconversion (transamination);Metabolism of amino acids and derivatives	pyrroline-5-carboxylate reductase activity;binding;oxidoreductase activity;oxidoreductase activity, acting on the CH-OH group of donors, NAD or NADP as acceptor	proline biosynthetic process;cellular amino acid biosynthetic process	cytoplasm		N/D	N/D	N/D	N/D	N/D	N/D	N/D	N/D	N/D	N/D	N/D	N/D	N/D	N/D	N/D	N/D	N/D	N/D	N/D	N/D	N/D	N/D	N/D	N/D	N/D	N/D	N/D	N/D	N/D	N/D	N/D	N/D	N/D	N/D	N/D	N/D
76	HVFLTGPPGVGK	1	84284	NP_115700	TB221364	chromosome 1 open reading frame 57	C1orf57	Purine metabolism;Thiamine metabolism;Metabolic pathways		nucleotide binding;ATP binding;transferase activity;hydrolase activity;nucleoside-triphosphatase activity;nucleotide phosphatase activity		integral to membrane		31.764	38.1577	35.9255	42.9364	19.0602	18.5685	18.0394	22.2076	24.3719	17.0043	39.2272	31.4625	37.1073	41.6239	7.88517	5.44423	10.2504	6.19226	9.57226	10.1546	20.969	20.7923	21.0688	18.1777	8.91735	N/D	7.05019	8.39674	8.87168	8.72199	5.72194	8.60967	10.4905	8.25751	N/D	15.2873
77	GSTLDLSDLEAEK	1	6319	NP_005054	TB221610	stearoyl-CoA desaturase (delta-9-desaturase)	SCD	Biosynthesis of unsaturated fatty acids;PPAR signaling pathway;Fatty acid metabolism;AMPK signaling pathway	Metabolism;Regulation of cholesterol biosynthesis by SREBP (SREBF);Activation of gene expression by SREBF (SREBP);Fatty acid, triacylglycerol, and ketone body metabolism;Metabolism of lipids and lipoproteins;Fatty Acyl-CoA Biosynthesis;Triglyceride Biosynthesis	stearoyl-CoA 9-desaturase activity;iron ion binding;oxidoreductase activity;oxidoreductase activity, acting on paired donors, with oxidation of a pair of donors resulting in the reduction of molecular oxygen to two molecules of water	fatty acid biosynthetic process	endoplasmic reticulum;endoplasmic reticulum membrane;membrane;integral to membrane		5.57392	10.3625	10.8426	10.463	13.0436	19.0621	11.3816	4.98685	8.63733	34.6663	3.12077	3.41329	3.96509	3.64555	5.05252	3.05146	5.43298	2.73312	2.82609	7.13173	4.4264	6.01203	6.79772	4.6261	10.4023	13.6028	23.919	25.6823	31.454	9.39221	4.69512	5.61179	7.67045	6.47451	4.5621	5.57556
78	IVTVK	1	5236	NP_002624	TB222729	phosphoglucomutase 1	PGM1	Glycolysis / Gluconeogenesis;Pentose phosphate pathway;Galactose metabolism;Purine metabolism;Starch and sucrose metabolism;Amino sugar and nucleotide sugar metabolism;Metabolic pathways;Nucleotide sugar biosynthesis, glucose => UDP-glucose	Metabolism;Glycogen synthesis;Glycogen breakdown (glycogenolysis);Glucose metabolism;Galactose catabolism;Metabolism of carbohydrates	magnesium ion binding;phosphoglucomutase activity;isomerase activity	carbohydrate metabolic process;glycogen biosynthetic process;glycogen catabolic process;trehalose biosynthetic process;glucose metabolic process;glucose 1-phosphate metabolic process;galactose catabolic process	cytoplasm;cytosol		35.7478	34.5946	46.9529	60.8563	296.576	52.774	43.1167	42.2649	31.3951	280.684	100.777	86.9918	78.8001	63.943	45.5173	32.0079	62.0013	37.1946	29.1335	183.423	56.788	42.3705	56.6002	35.7813	238.215	33.9628	43.6769	41.7804	63.3027	441.392	48.3987	34.5181	55.5393	45.9267	357.641	57.5793
79	FVVDVR	1	10312	NP_006010	TB222747	T-cell, immune regulator 1, ATPase, H+ transporting, lysosomal V0 subunit A3	TCIRG1	Oxidative phosphorylation;Vibrio cholerae infection;Epithelial cell signaling in Helicobacter pylori infection;Lysosome;Metabolic pathways;Collecting duct acid secretion;Phagosome;Tuberculosis;Rheumatoid arthritis;Synaptic vesicle cycle	ROS, RNS production in response to bacteria;Signal Transduction;Immune System;Signaling by Insulin receptor;Insulin receptor recycling;Transmembrane transport of small molecules;Iron uptake and transport;Transferrin endocytosis and recycling;Ion channel transport	transporter activity;hydrogen ion transmembrane transporter activity	ion transport;cellular iron ion homeostasis;cellular defense response;positive regulation of cell proliferation;insulin receptor signaling pathway;ATP hydrolysis coupled proton transport;proton transport;transferrin transport;transmembrane transport	mitochondrion;plasma membrane;integral to plasma membrane;endosome membrane;apical plasma membrane;proton-transporting two-sector ATPase complex, proton-transporting domain		N/D	N/D	N/D	N/D	N/D	N/D	N/D	N/D	N/D	N/D	N/D	N/D	N/D	N/D	N/D	N/D	N/D	N/D	N/D	N/D	N/D	N/D	N/D	N/D	N/D	N/D	N/D	N/D	N/D	N/D	N/D	N/D	N/D	N/D	N/D	N/D
80	AALTGLLHR	1	3032	NP_000174	TB222916	hydroxyacyl-CoA dehydrogenase/3-ketoacyl-CoA thiolase/enoyl-CoA hydratase (trifunctional protein), beta subunit	HADHB	Fatty acid elongation;Fatty acid degradation;Valine, leucine and isoleucine degradation;Metabolic pathways;Fatty acid biosynthesis, elongation, mitochondria;beta-Oxidation;Fatty acid metabolism	Metabolism;Acyl chain remodeling of CL;Glycerophospholipid biosynthesis;Phospholipid metabolism;Fatty acid, triacylglycerol, and ketone body metabolism;Metabolism of lipids and lipoproteins;Beta oxidation of myristoyl-CoA to lauroyl-CoA;mitochondrial fatty acid beta-oxidation of saturated fatty acids;mitochondrial fatty acid beta-oxidation of unsaturated fatty acids;Mitochondrial Fatty Acid Beta-…	fatty-acyl-CoA binding;3-hydroxyacyl-CoA dehydrogenase activity;acetyl-CoA C-acyltransferase activity;enoyl-CoA hydratase activity;protein binding;long-chain-enoyl-CoA hydratase activity;long-chain-3-hydroxyacyl-CoA dehydrogenase activity;transferase activity;transferase activity, transferring acyl groups other than amino-acyl groups;NAD binding	fatty acid metabolic process;fatty acid beta-oxidation;cellular lipid metabolic process	mitochondrion;mitochondrial envelope;mitochondrial inner membrane;mitochondrial matrix;fatty acid beta-oxidation multienzyme complex;mitochondrial nucleoid		144.701	158.641	179.61	225.734	312.35	102.38	62.977	61.2316	82.7351	379.513	190.986	183.099	194.251	181.387	266.6	25.4957	52.5908	27.8187	40.24	380.159	119.18	137.38	143.495	112.76	264.99	12.2323	58.2408	73.5226	44.4505	333.662	149.089	145.767	183.811	226.42	282.122	63.6295
81	AHEWMFPV	2	587	NP_001158245:NP_001181	TB222966	branched chain amino-acid transaminase 2, mitochondrial	BCAT2	Valine, leucine and isoleucine degradation;Valine, leucine and isoleucine biosynthesis;Pantothenate and CoA biosynthesis;Cysteine and methionine metabolism;Metabolic pathways;Leucine degradation, leucine => acetoacetate + acetyl-CoA;2-Oxocarboxylic acid metabolism;Biosynthesis of amino acids	Metabolism;Branched-chain amino acid catabolism;Metabolism of amino acids and derivatives	branched-chain-amino-acid transaminase activity;transferase activity;L-leucine transaminase activity;L-valine transaminase activity;L-isoleucine transaminase activity	isoleucine catabolic process;valine metabolic process;lactation;branched chain family amino acid biosynthetic process;branched chain family amino acid catabolic process;leucine biosynthetic process;regulation of hormone levels;cellular nitrogen compound metabolic process	nucleus;cytoplasm;mitochondrion;mitochondrial matrix		N/D	N/D	N/D	N/D	N/D	N/D	N/D	N/D	N/D	N/D	N/D	N/D	N/D	N/D	N/D	N/D	N/D	N/D	N/D	N/D	N/D	N/D	N/D	N/D	N/D	N/D	N/D	N/D	N/D	N/D	N/D	N/D	N/D	N/D	N/D	N/D
82	GLMLVHNK	1	10007	NP_005462	TB222995	glucosamine-6-phosphate deaminase 1	GNPDA1	Amino sugar and nucleotide sugar metabolism;Metabolic pathways		glucosamine-6-phosphate deaminase activity;hydrolase activity	carbohydrate metabolic process;glucosamine catabolic process;N-acetylglucosamine metabolic process;generation of precursor metabolites and energy;single fertilization	cytoplasm		39.1065	31.8823	31.8704	32.8942	7.22216	22.2994	17.0624	16.3841	17.9514	9.42074	25.2829	23.5947	18.8363	18.0845	9.37821	6.10665	14.4512	10.2302	13.0343	7.738	35.3186	31.1817	39.5085	32.8623	6.07362	7.55841	25.1786	32.2902	26.5251	11.4361	20.2753	22.6101	25.9148	28.9986	19.2143	20.755
83	SRSEVDLTR	2	51292	NP_001002000:NP_001002001:NP_001002002:NP_057660	TB223004	guanosine monophosphate reductase 2	GMPR2	Purine metabolism	Metabolism;Metabolism of nucleotides;Purine metabolism;Purine salvage	GMP reductase activity;oxidoreductase activity;metal ion binding	purine base metabolic process;nucleotide metabolic process;purine-containing compound salvage;nucleobase, nucleoside and nucleotide metabolic process	cytosol		5.34895	4.36887	5.76163	4.25932	5.78793	6.84063	9.01083	6.22216	9.51192	9.87033	4.31309	6.72945	7.0964	7.43407	4.80693	2.91364	6.27494	3.61117	7.88577	7.01112	5.2107	4.45848	7.08102	5.01486	7.14126	2.54386	8.63206	7.18017	9.2637	8.88603	15.389	10.2404	14.4473	16.3345	12.8718	5.90991
84	DQNIFVQK	1	644	NP_000703	TB223077	biliverdin reductase A	BLVRA	Porphyrin and chlorophyll metabolism	Metabolism;Metabolism of porphyrins;Heme degradation	biliverdin reductase activity;binding;zinc ion binding;oxidoreductase activity;metal ion binding	porphyrin metabolic process;heme catabolic process;oxidation-reduction process	cytoplasm;cytosol		10.7141	14.4226	17.7292	13.302	5.40779	15.5896	10.7639	6.1174	10.1184	7.55194	17.7917	16.3064	14.2762	13.7153	7.50384	10.6785	17.8528	12.2395	9.23207	6.81365	12.3634	15.2027	18.6023	14.1303	6.63994	7.305	11.0423	12.6133	7.84956	4.906	10.388	11.5053	6.74464	7.14746	9.83655	18.2495
85	DVQTALALAK	2	3028	NP_001032900:NP_004484	TB223115	hydroxysteroid (17-beta) dehydrogenase 10	HSD17B10	Valine, leucine and isoleucine degradation;Alzheimer's disease;Metabolic pathways	Metabolism;Branched-chain amino acid catabolism;Metabolism of amino acids and derivatives;Gene Expression;tRNA processing;tRNA processing in the mitochondrion;tRNA modification in the mitochondrion	beta-amyloid binding;3-hydroxyacyl-CoA dehydrogenase activity;estradiol 17-beta-dehydrogenase activity;binding;steroid binding;protein binding;cholate 7-alpha-dehydrogenase activity;oxidoreductase activity;acetoacetyl-CoA reductase activity;estrogen receptor binding;identical protein binding;3-hydroxy-2-methylbutyryl-CoA dehydrogenase activity;NAD binding	lipid metabolic process;cell aging;tRNA processing;branched chain family amino acid catabolic process;Leydig cell differentiation;cellular nitrogen compound metabolic process;protein homotetramerization	cytoplasm;mitochondrion;mitochondrial inner membrane;mitochondrial matrix;endoplasmic reticulum;plasma membrane		142.805	204.151	251.404	251.158	281.905	86.0066	54.7108	78.5816	70.7633	336.699	130.871	77.1771	106.058	103.164	154.397	18.0694	44.6405	22.2693	33.5648	319.876	92.1145	97.6556	126.564	88.987	187.377	33.1109	114.749	154.447	102.223	375.623	133.756	132.238	150.83	134.798	313.144	80.1105
86	TLLWTELFR	1	4728	NP_002487	TB223118	NADH dehydrogenase (ubiquinone) Fe-S protein 8, 23kDa (NADH-coenzyme Q reductase)	NDUFS8	Oxidative phosphorylation;Alzheimer's disease;Parkinson's disease;Huntington's disease;Metabolic pathways;Non-alcoholic fatty liver disease (NAFLD)	The citric acid (TCA) cycle and respiratory electron transport;Metabolism;Respiratory electron transport, ATP synthesis by chemiosmotic coupling, and heat production by uncoupling proteins.;Respiratory electron transport;Complex I biogenesis	NADH dehydrogenase activity;NADH dehydrogenase (ubiquinone) activity;electron carrier activity;oxidoreductase activity;metal ion binding;4 iron, 4 sulfur cluster binding	mitochondrial electron transport, NADH to ubiquinone;transport;response to oxidative stress;respiratory electron transport chain;mitochondrial respiratory chain complex I assembly	mitochondrion;mitochondrial inner membrane;mitochondrial respiratory chain complex I;membrane;respiratory chain		26.3239	46.7934	39.1057	47.8713	32.4202	22.4693	21.4894	28.5638	23.7151	34.3714	35.6979	35.8326	27.8142	28.6604	42.6508	10.317	20.784	13.4093	22.0215	52.5666	32.3705	39.3286	33.8869	32.2886	50.7045	7.74118	37.8574	42.6121	38.8567	56.2651	22.6457	23.8349	26.9565	40.3965	60.9173	27.5362
87	TLLELLDMK	2	54963	NP_001180308:NP_060329	TB223146	uridine-cytidine kinase 1-like 1	UCKL1	Pyrimidine metabolism;Drug metabolism - other enzymes;Metabolic pathways		nucleotide binding;uridine kinase activity;protein binding;ATP binding;kinase activity;transferase activity;phosphotransferase activity, alcohol group as acceptor	metabolic process;interspecies interaction between organisms	nucleus;cytoplasm;endoplasmic reticulum		1.24667	1.19881	1.44256	1.41104	0.884808	1.06378	0.707637	0.767302	0.864541	0.896664	0.900951	0.791525	0.858453	0.896632	0.784362	0.448871	0.939288	0.658779	0.771906	0.729699	0.716053	0.734193	0.928101	0.939447	0.706041	0.670997	1.01803	1.33374	1.16114	0.845417	0.669549	1.23858	1.3396	1.00602	0.793833	1.03161
88	DLFDPIIEDR	1	1152	NP_001814	TB223153	creatine kinase, brain	CKB	Arginine and proline metabolism;Metabolic pathways;Creatine pathway	Metabolism;Metabolism of polyamines;Creatine metabolism;Metabolism of amino acids and derivatives	nucleotide binding;creatine kinase activity;ATP binding	creatine metabolic process;brain development;cellular chloride ion homeostasis;cellular nitrogen compound metabolic process	cytoplasm;mitochondrion;cytosol		11.508	38.9291	38.0686	75.5923	4.91231	6.4001	N/D	9.44292	N/D	N/D	N/D	N/D	N/D	N/D	9.9069	2.73206	2.86864	1.61702	4.679	N/D	9.00209	7.92459	6.78818	13.1755	3.28192	127.434	508.817	905.892	506.31	3.76153	141.521	117.489	167.583	203.071	5.63412	N/D
89	VQEQLGNDVVEK	1	5373	NP_000294	TB223325	phosphomannomutase 2	PMM2	Fructose and mannose metabolism;Amino sugar and nucleotide sugar metabolism;Metabolic pathways	Metabolism of proteins;Biosynthesis of the N-glycan precursor (dolichol lipid-linked oligosaccharide, LLO) and transfer to a nascent protein;Asparagine N-linked glycosylation;Synthesis of GDP-mannose;Synthesis of substrates in N-glycan biosythesis;Post-translational protein modification	phosphomannomutase activity;isomerase activity	protein glycosylation;dolichol-linked oligosaccharide biosynthetic process;GDP-mannose biosynthetic process;protein N-linked glycosylation via asparagine;post-translational protein modification;cellular protein metabolic process	cytoplasm;cytosol;neuronal cell body		24.1783	14.8495	28.7123	24.2016	16.1487	14.055	12.5407	19.1536	19.7484	14.7985	22.9636	15.5515	23.199	20.5364	4.36565	10.6644	14.4707	9.8512	13.3131	7.40586	20.9803	18.7227	18.358	17.4214	7.93413	9.09579	15.6019	18.9162	23.7519	16.3418	28.7078	26.5883	30.9631	33.4783	28.092	22.1006
90	FFHETEAPRPK	1	4700	NP_002481	TB223327	NADH dehydrogenase (ubiquinone) 1 alpha subcomplex, 6, 14kDa	NDUFA6	Oxidative phosphorylation;Alzheimer's disease;Parkinson's disease;Huntington's disease;Metabolic pathways;Non-alcoholic fatty liver disease (NAFLD)	The citric acid (TCA) cycle and respiratory electron transport;Metabolism;Respiratory electron transport, ATP synthesis by chemiosmotic coupling, and heat production by uncoupling proteins.;Respiratory electron transport;Complex I biogenesis	NADH dehydrogenase (ubiquinone) activity	mitochondrial electron transport, NADH to ubiquinone;transport;response to oxidative stress;respiratory electron transport chain	mitochondrion;mitochondrial inner membrane;mitochondrial respiratory chain complex I;membrane;mitochondrial membrane;respiratory chain		20.0212	18.8946	22.8733	52.7305	34.7376	15.2775	14.0533	17.9608	19.8076	28.756	31.6018	24.7265	31.2804	30.6075	41.7837	7.44273	18.0842	10.0555	10.56	45.454	20.5496	24.1907	24.1243	20.5407	50.2022	8.91703	31.4455	36.3162	27.5256	30.1737	20.5413	17.4195	16.3921	21.2956	36.8814	17.9803
91	DADVQNFVSFISK	2	1632	NP_001171500:NP_001910	TB223390	dodecenoyl-CoA isomerase	DCI	Fatty acid degradation	Metabolism;Fatty acid, triacylglycerol, and ketone body metabolism;Metabolism of lipids and lipoproteins;mitochondrial fatty acid beta-oxidation of unsaturated fatty acids;Mitochondrial Fatty Acid Beta-Oxidation	dodecenoyl-CoA delta-isomerase activity;intramolecular oxidoreductase activity;identical protein binding	fatty acid metabolic process;fatty acid beta-oxidation;cellular lipid metabolic process	mitochondrion;mitochondrial inner membrane;mitochondrial matrix		121.817	174.739	137.748	301.206	120.204	37.6204	19.1751	30.2646	27.3384	150.383	71.4309	81.4036	81.0981	66.3171	72.1466	6.03821	14.9227	8.79681	18.5334	137.117	62.5635	64.2947	61.4544	56.2501	115.077	7.81441	30.0204	37.163	30.1097	153.674	57.6174	50.2447	90.2761	96.8727	152.624	25.9423
92	ALPSQGLSSSAVLEK	1	8879	NP_003892	TB223402	sphingosine-1-phosphate lyase 1	SGPL1	Sphingolipid metabolism;Metabolic pathways;Sphingosine degradation;Sphingolipid signaling pathway	Metabolism;Sphingolipid de novo biosynthesis;Sphingolipid metabolism;Metabolism of lipids and lipoproteins	sphinganine-1-phosphate aldolase activity;lyase activity;carboxy-lyase activity;pyridoxal phosphate binding	luteinization;vasculogenesis;kidney development;lipid metabolic process;sphingolipid metabolic process;ceramide metabolic process;nitrogen compound metabolic process;apoptosis;spermatogenesis;androgen metabolic process;estrogen metabolic process;female gonad development;post-embryonic development;fibroblast migration;carboxylic acid metabolic process;hemopoiesis;sphingolipid catabolic process;Ley…	endoplasmic reticulum;endoplasmic reticulum membrane;membrane;integral to membrane;integral to endoplasmic reticulum membrane		18.9261	13.8795	12.9708	22.2456	15.3012	17.7224	18.9247	11.1326	12.999	20.137	28.9965	18.4089	10.2603	15.1644	21.5131	9.48959	17.0341	14.756	8.91628	20.1642	12.8748	11.3641	14.2585	8.62774	13.2591	8.88604	14.0613	12.6772	15.097	21.6925	22.906	14.9166	14.1026	14.2522	22.645	17.6954
93	NIYGNIEDLVVHIK	1	8540	NP_003650	TB223471	alkylglycerone phosphate synthase	AGPS	Ether lipid metabolism;Metabolic pathways;Peroxisome	Metabolism;Peroxisomal lipid metabolism;Metabolism of lipids and lipoproteins;Plasmalogen biosynthesis	alkylglycerone-phosphate synthase activity;UDP-N-acetylmuramate dehydrogenase activity;oxidoreductase activity, acting on CH-OH group of donors;transferase activity;flavin adenine dinucleotide binding	lipid metabolic process;lipid biosynthetic process;ether lipid biosynthetic process;response to chemical stimulus;cellular lipid metabolic process	mitochondrion;peroxisome;peroxisomal membrane;peroxisomal matrix;plasma membrane;intracellular membrane-bounded organelle		N/D	N/D	N/D	N/D	N/D	N/D	N/D	N/D	N/D	N/D	N/D	N/D	N/D	N/D	N/D	N/D	N/D	N/D	N/D	N/D	N/D	N/D	N/D	N/D	N/D	N/D	N/D	N/D	N/D	N/D	N/D	N/D	N/D	N/D	N/D	N/D
94	MVLAAAGGVEHQQLLDLAQK	1	7384	NP_003356	TB223645	ubiquinol-cytochrome c reductase core protein I	UQCRC1	Oxidative phosphorylation;Alzheimer's disease;Parkinson's disease;Huntington's disease;Cardiac muscle contraction;Metabolic pathways;Non-alcoholic fatty liver disease (NAFLD)	The citric acid (TCA) cycle and respiratory electron transport;Metabolism;Respiratory electron transport, ATP synthesis by chemiosmotic coupling, and heat production by uncoupling proteins.;Respiratory electron transport	catalytic activity;metalloendopeptidase activity;ubiquinol-cytochrome-c reductase activity;zinc ion binding;protein complex binding;metal ion binding	oxidative phosphorylation;proteolysis;transport;aerobic respiration;response to activity;respiratory electron transport chain;response to alkaloid;oxidation-reduction process	mitochondrion;mitochondrial inner membrane;mitochondrial respiratory chain;mitochondrial respiratory chain complex III;membrane		69.3785	118.864	118.901	154.351	98.8582	50.4179	37.8956	45.3871	54.0482	80.1876	64.7042	62.45	76.7266	69.6437	85.5052	22.2006	31.2215	17.0582	22.092	99.1698	58.3143	62.8337	60.6383	55.5504	44.1859	16.5638	55.9402	85.04	62.9454	112.507	39.787	42.6137	41.1103	42.513	66.133	30.8829
95	DLVVQR	1	5211	NP_002617	TB223865	phosphofructokinase, liver	PFKL	Glycolysis / Gluconeogenesis;Pentose phosphate pathway;Fructose and mannose metabolism;Galactose metabolism;RNA degradation;Metabolic pathways;Glycolysis (Embden-Meyerhof pathway), glucose => pyruvate;HIF-1 signaling pathway;Biosynthesis of amino acids;Carbon metabolism;AMPK signaling pathway;Central carbon metabolism in cancer;Glucagon signaling pathway	Metabolism;Glycolysis;Glucose metabolism;Metabolism of carbohydrates	nucleotide binding;6-phosphofructokinase activity;protein binding;ATP binding;kinase activity;transferase activity;kinase binding;identical protein binding;metal ion binding;fructose binding;fructose-6-phosphate binding	carbohydrate metabolic process;fructose 6-phosphate metabolic process;glucose metabolic process;glycolysis;response to glucose stimulus;fructose 1,6-bisphosphate metabolic process;negative regulation of insulin secretion;protein oligomerization;protein homotetramerization	soluble fraction;cytoplasm;cytosol;6-phosphofructokinase complex		21.4743	22.0411	32.4921	17.2268	44.3521	35.4235	51.0936	31.747	48.9681	54.7267	36.4365	40.0915	44.6847	55.116	40.6025	35.3318	30.8077	34.0313	35.7655	72.2856	46.6953	44.5353	53.06	33.8639	85.4858	33.4461	78.8144	68.8371	94.2767	95.5821	30.8433	43.7949	42.5481	48.8752	84.4112	47.5037
96	AAENIK	1	11313	NP_009191	TB223901	lysophospholipase II	LYPLA2	Glycerophospholipid metabolism		hydrolase activity	lipid metabolic process;fatty acid metabolic process	cytoplasm		N/D	N/D	N/D	N/D	N/D	N/D	N/D	N/D	N/D	N/D	N/D	N/D	N/D	N/D	N/D	N/D	N/D	N/D	N/D	N/D	N/D	N/D	N/D	N/D	N/D	N/D	N/D	N/D	N/D	N/D	N/D	N/D	N/D	N/D	N/D	N/D
97	IFDAAK	1	3419	NP_005521	TB223921	isocitrate dehydrogenase 3 (NAD+) alpha	IDH3A	Citrate cycle (TCA cycle);Metabolic pathways;Citrate cycle, first carbon oxidation, oxaloacetate => 2-oxoglutarate;2-Oxocarboxylic acid metabolism;Biosynthesis of amino acids;Carbon metabolism;Citrate cycle (TCA cycle, Krebs cycle)	The citric acid (TCA) cycle and respiratory electron transport;Metabolism;Citric acid cycle (TCA cycle);Pyruvate metabolism and Citric Acid (TCA) cycle	magnesium ion binding;isocitrate dehydrogenase (NAD+) activity;oxidoreductase activity;oxidoreductase activity, acting on the CH-OH group of donors, NAD or NADP as acceptor;NAD binding	carbohydrate metabolic process;tricarboxylic acid cycle;isocitrate metabolic process;2-oxoglutarate metabolic process;NADH metabolic process	mitochondrion;mitochondrial matrix		N/D	N/D	N/D	N/D	N/D	N/D	N/D	N/D	N/D	N/D	N/D	N/D	N/D	N/D	N/D	N/D	N/D	N/D	N/D	N/D	N/D	N/D	N/D	N/D	N/D	N/D	N/D	N/D	N/D	N/D	N/D	N/D	N/D	N/D	N/D	N/D
98	VLVTGAGK	1	51181	NP_057370	TB223995	dicarbonyl/L-xylulose reductase	DCXR	Pentose and glucuronate interconversions;Metabolic pathways;Glucuronate pathway (uronate pathway)	Metabolism;Metabolism of carbohydrates;Catabolism of glucuronate to xylulose-5-phosphate	binding;oxidoreductase activity, acting on CH-OH group of donors;L-xylulose reductase (NADP+) activity	carbohydrate metabolic process;xylulose metabolic process;glucose metabolic process;NADP metabolic process;D-xylose metabolic process;protein homotetramerization	microvillus;brush border;membrane		7.04852	10.1055	10.6729	9.30351	428.441	29.9073	9.94746	6.3214	5.07032	403.96	5.52276	4.89366	4.81798	4.23027	63.3963	1.73168	2.43208	N/D	1.85613	234.213	3.51151	2.97822	26.7907	5.17917	340.509	2.12583	3.83548	5.67249	3.43151	461.811	4.04885	4.61595	4.95735	5.06844	317.996	3.86426
99	GINHLLK	1	5557	NP_000937	TB224054	primase, DNA, polypeptide 1 (49kDa)	PRIM1	Purine metabolism;Pyrimidine metabolism;DNA replication;Metabolic pathways	Inhibition of replication initiation of damaged DNA by RB1/E2F1;E2F mediated regulation of DNA replication;Telomere Maintenance;Cell Cycle;Polymerase switching on the C-strand of the telomere;Telomere C-strand (Lagging Strand) Synthesis;Telomere C-strand synthesis initiation;Extension of Telomeres;Mitotic G1-G1/S phases;M/G1 Transition;DNA replication initiation;Activation of the pre-replicative …	DNA primase activity;transferase activity;nucleotidyltransferase activity;metal ion binding	G1/S transition of mitotic cell cycle;S phase of mitotic cell cycle;M/G1 transition of mitotic cell cycle;mitotic cell cycle;telomere maintenance via recombination;telomere maintenance;DNA replication;DNA replication, synthesis of RNA primer;DNA-dependent DNA replication initiation;DNA strand elongation involved in DNA replication;telomere maintenance via semi-conservative replication	nucleoplasm;alpha DNA polymerase:primase complex		N/D	N/D	N/D	N/D	N/D	N/D	N/D	N/D	N/D	N/D	N/D	N/D	N/D	N/D	N/D	N/D	N/D	N/D	N/D	N/D	N/D	N/D	N/D	N/D	N/D	N/D	N/D	N/D	N/D	N/D	N/D	N/D	N/D	N/D	N/D	N/D
100	ELLLAEK	1	5321	NP_077734	TB224069	phospholipase A2, group IVA (cytosolic, calcium-dependent)	PLA2G4A	Glycerophospholipid metabolism;Ether lipid metabolism;Arachidonic acid metabolism;Linoleic acid metabolism;alpha-Linolenic acid metabolism;MAPK signaling pathway;VEGF signaling pathway;Fc epsilon RI signaling pathway;Long-term depression;GnRH signaling pathway;Vascular smooth muscle contraction;Fc gamma R-mediated phagocytosis;Metabolic pathways;Glutamatergic synapse;Serotonergic synapse;Ovarian …	Hemostasis;Opioid Signalling;phospho-PLA2 pathway;Ca-dependent events;G-protein mediated events;PLC beta mediated events;Signal Transduction;Signaling by GPCR;Signal amplification;Platelet homeostasis;ADP signalling through P2Y purinoceptor 1;Platelet sensitization by LDL;Platelet activation, signaling and aggregation;Metabolism;Acyl chain remodelling of PC;Acyl chain remodeling of CL;Acyl chain …	lysophospholipase activity;phospholipase A2 activity;calcium ion binding;calcium-dependent phospholipid binding;hydrolase activity;calcium-dependent phospholipase A2 activity	ovulation from ovarian follicle;luteolysis;platelet activating factor biosynthetic process;icosanoid metabolic process;aging;blood coagulation;metabolic process;positive regulation of cell proliferation;phospholipid catabolic process;response to heat;response to hormone stimulus;response to organic nitrogen;lipid catabolic process;arachidonic acid metabolic process;platelet activation;positive re…	membrane fraction;nucleus;cytoplasm;endoplasmic reticulum;endoplasmic reticulum membrane;Golgi apparatus;cytosol;cytoplasmic membrane-bounded vesicle;zymogen granule;perinuclear region of cytoplasm		N/D	N/D	N/D	N/D	N/D	N/D	N/D	N/D	N/D	N/D	N/D	N/D	N/D	N/D	N/D	N/D	N/D	N/D	N/D	N/D	N/D	N/D	N/D	N/D	N/D	N/D	N/D	N/D	N/D	N/D	N/D	N/D	N/D	N/D	N/D	N/D
101	RVVLLAEGR	1	10768	NP_006612	TB224112	adenosylhomocysteinase-like 1	AHCYL1	Cysteine and methionine metabolism;Metabolic pathways;Methionine degradation	Opioid Signalling;G-protein mediated events;PLC beta mediated events;Signaling by ERBB2;PLCG1 events in ERBB2 signaling;Adaptive Immune System;DAG and IP3 signaling;Signal Transduction;Signalling by NGF;PLC-gamma1 signalling;Innate Immune System;Immune System;Signaling by EGFR;Downstream signal transduction;Signaling by PDGF;NGF signalling via TRKA from the plasma membrane;Signaling by FGFR;Signa…	adenosylhomocysteinase activity;hydrolase activity	mRNA polyadenylation;protein export from nucleus;one-carbon metabolic process;positive regulation of sodium ion transport;regulation of mRNA 3'-end processing;regulation of ion transmembrane transporter activity	endoplasmic reticulum		9.91821	8.71857	12.682	12.4919	5.96966	7.14425	5.49982	8.87322	6.86168	4.6551	11.7335	16.6278	12.8585	16.1124	3.69437	4.63704	9.20294	5.86827	7.30788	4.93222	6.89472	6.20252	4.95659	6.33825	3.15545	6.05125	10.46	7.92266	13.4123	6.77296	10.2635	10.7044	9.99918	11.083	6.42073	11.7435
102	EGIVLHSTK	2	10020	NP_001121699:NP_001177313:NP_001177317:NP_005467	TB224198	glucosamine (UDP-N-acetyl)-2-epimerase/N-acetylmannosamine kinase	GNE	Amino sugar and nucleotide sugar metabolism;Metabolic pathways	Metabolism of proteins;Sialic acid metabolism;Biosynthesis of the N-glycan precursor (dolichol lipid-linked oligosaccharide, LLO) and transfer to a nascent protein;Asparagine N-linked glycosylation;Synthesis of substrates in N-glycan biosythesis;Post-translational protein modification	nucleotide binding;ATP binding;UDP-N-acetylglucosamine 2-epimerase activity;N-acylmannosamine kinase activity;kinase activity;transferase activity;isomerase activity	carbohydrate metabolic process;UDP-N-acetylglucosamine metabolic process;N-acetylneuraminate metabolic process;cell adhesion;lipopolysaccharide biosynthetic process	cytoplasm;cytosol		N/D	N/D	N/D	N/D	N/D	N/D	N/D	N/D	N/D	N/D	N/D	N/D	N/D	N/D	N/D	N/D	N/D	N/D	N/D	N/D	N/D	N/D	N/D	N/D	N/D	N/D	N/D	N/D	N/D	N/D	N/D	N/D	N/D	N/D	N/D	N/D
103	EVMLVGIGDK	2	509	NP_001001973:NP_005165	TB224269	ATP synthase, H+ transporting, mitochondrial F1 complex, gamma polypeptide 1	ATP5C1	Oxidative phosphorylation;Alzheimer's disease;Parkinson's disease;Huntington's disease;Metabolic pathways	The citric acid (TCA) cycle and respiratory electron transport;Metabolism;Respiratory electron transport, ATP synthesis by chemiosmotic coupling, and heat production by uncoupling proteins.;Formation of ATP by chemiosmotic coupling	ATPase activity;transmembrane transporter activity;hydrogen ion transporting ATP synthase activity, rotational mechanism;proton-transporting ATPase activity, rotational mechanism	oxidative phosphorylation;ATP catabolic process;ATP biosynthetic process;ion transport;ATP synthesis coupled proton transport;proton transport;respiratory electron transport chain;mitochondrial ATP synthesis coupled proton transport	mitochondrial proton-transporting ATP synthase complex, catalytic core F(1);mitochondrion;mitochondrial inner membrane;mitochondrial proton-transporting ATP synthase complex;mitochondrial matrix;membrane;proton-transporting ATP synthase complex, catalytic core F(1)		268.959	478.858	357.509	786.351	222.2	48.0517	34.9795	60.1569	49.1607	162.74	90.2039	60.4463	82.0633	95.6593	77.1797	24.3375	44.6372	26.3644	31.7767	190.384	83.3684	136.153	109.436	150.227	166.286	28.2906	95.0665	102.091	91.262	183.947	99.4888	109.08	122.156	144.251	205.686	39.8368
104	SLGAEHVITEEELR	2	51102	NP_001019903:NP_057095	TB224526	mitochondrial trans-2-enoyl-CoA reductase	MECR	Fatty acid elongation;Metabolic pathways;Fatty acid biosynthesis, elongation, mitochondria;Fatty acid metabolism		receptor binding;binding;zinc ion binding;oxidoreductase activity;trans-2-enoyl-CoA reductase (NADPH) activity	fatty acid metabolic process;fatty acid biosynthetic process	mitochondrion		13.5062	15.0697	11.6936	19.1234	8.2657	4.58112	2.96467	5.37131	4.77739	10.6138	14.6757	11.3697	11.4799	12.1858	9.54881	1.86504	4.06786	3.14887	2.11153	10.2338	7.52394	6.78124	5.88555	5.78957	6.53699	3.00654	7.4345	5.10143	5.13426	10.6685	11.0619	9.54846	13.5665	18.3568	9.47589	3.4377
105	RVVAEPVELAQEFR	1	4722	NP_004542	TB224558	NADH dehydrogenase (ubiquinone) Fe-S protein 3, 30kDa (NADH-coenzyme Q reductase)	NDUFS3	Oxidative phosphorylation;Alzheimer's disease;Parkinson's disease;Huntington's disease;Metabolic pathways;Non-alcoholic fatty liver disease (NAFLD)	The citric acid (TCA) cycle and respiratory electron transport;Metabolism;Respiratory electron transport, ATP synthesis by chemiosmotic coupling, and heat production by uncoupling proteins.;Respiratory electron transport;Complex I biogenesis	NADH dehydrogenase activity;protein binding;NADH dehydrogenase (ubiquinone) activity;electron carrier activity	mitochondrial electron transport, NADH to ubiquinone;transport;induction of apoptosis;respiratory electron transport chain;negative regulation of cell growth;reactive oxygen species metabolic process	mitochondrion;mitochondrial inner membrane;mitochondrial respiratory chain complex I;membrane;mitochondrial membrane;respiratory chain		12.4684	19.309	19.6558	22.6454	15.1325	8.89457	9.96358	12.8724	12.6322	10.7918	20.3543	13.4596	N/D	N/D	N/D	N/D	N/D	N/D	N/D	20.6708	N/D	N/D	N/D	N/D	26.5294	N/D	13.7383	20.1964	14.7779	17.1806	N/D	N/D	N/D	N/D	N/D	N/D
106	YWLYYLHPVLQR	1	2683	NP_001488	TB224564	UDP-Gal:betaGlcNAc beta 1,4- galactosyltransferase, polypeptide 1	B4GALT1	Galactose metabolism;N-Glycan biosynthesis;Other types of O-glycan biosynthesis;Glycosaminoglycan biosynthesis - keratan sulfate;Glycosphingolipid biosynthesis - lacto and neolacto series;Metabolic pathways;Glycosphingolipid biosynthesis, neolacto-series, LacCer => nLc4Cer;N-glycan biosynthesis, complex type	Fertilization;Interaction With The Zona Pellucida;Reproduction;Signaling by NOTCH;Signal Transduction;Pre-NOTCH Processing in Golgi;Pre-NOTCH Expression and Processing;Metabolism of proteins;Asparagine N-linked glycosylation;Post-translational protein modification;Transport to the Golgi and subsequent modification;N-glycan antennae elongation in the medial/trans-Golgi;N-Glycan antennae elongation…	beta-N-acetylglucosaminylglycopeptide beta-1,4-galactosyltransferase activity;N-acetyllactosamine synthase activity;lactose synthase activity;cytoskeletal protein binding;galactosyltransferase activity;transferase activity, transferring glycosyl groups;UDP-galactosyltransferase activity;protein homodimerization activity;alpha-tubulin binding;metal ion binding;beta-tubulin binding	epithelial cell development;acute inflammatory response;carbohydrate metabolic process;lactose biosynthetic process;galactose metabolic process;protein glycosylation;cell adhesion;binding of sperm to zona pellucida;penetration of zona pellucida;negative regulation of cell proliferation;oligosaccharide biosynthetic process;protein N-linked glycosylation via asparagine;extracellular matrix organiza…	Golgi trans cisterna;Golgi membrane;extracellular region;Golgi apparatus;plasma membrane;external side of plasma membrane;integral to membrane;basolateral plasma membrane;desmosome;glycocalyx;brush border membrane;Golgi cisterna membrane		N/D	N/D	N/D	N/D	N/D	N/D	N/D	N/D	N/D	N/D	N/D	N/D	N/D	N/D	N/D	N/D	N/D	N/D	N/D	N/D	N/D	N/D	N/D	N/D	N/D	N/D	N/D	N/D	N/D	N/D	N/D	N/D	N/D	N/D	N/D	N/D
107	GLDPARVNVPVIGGHAGK	1	4191	NP_005909	TB224687	malate dehydrogenase 2, NAD (mitochondrial)	MDH2	Citrate cycle (TCA cycle);Pyruvate metabolism;Glyoxylate and dicarboxylate metabolism;Cysteine and methionine metabolism;Metabolic pathways;Citrate cycle, second carbon oxidation, 2-oxoglutarate => oxaloacetate;Carbon metabolism;Citrate cycle (TCA cycle, Krebs cycle)	The citric acid (TCA) cycle and respiratory electron transport;Metabolism;Gluconeogenesis;Glucose metabolism;Metabolism of carbohydrates;Citric acid cycle (TCA cycle);Pyruvate metabolism and Citric Acid (TCA) cycle	binding;oxidoreductase activity;L-malate dehydrogenase activity;protein self-association;malate dehydrogenase (NADP+) activity	carbohydrate metabolic process;glucose metabolic process;gluconeogenesis;tricarboxylic acid cycle;oxaloacetate metabolic process;malate metabolic process;NADH metabolic process;cellular carbohydrate metabolic process	nucleus;nucleolus;mitochondrion;mitochondrial inner membrane;mitochondrial matrix;plasma membrane		N/D	N/D	N/D	N/D	N/D	N/D	N/D	N/D	N/D	N/D	N/D	N/D	N/D	N/D	N/D	N/D	N/D	N/D	N/D	N/D	N/D	N/D	N/D	N/D	N/D	N/D	N/D	N/D	N/D	N/D	N/D	N/D	N/D	N/D	N/D	N/D
108	INAWNSPTLPIYEPGLK	2	7358	NP_001171629:NP_003350	TB224760	UDP-glucose 6-dehydrogenase	UGDH	Pentose and glucuronate interconversions;Ascorbate and aldarate metabolism;Starch and sucrose metabolism;Amino sugar and nucleotide sugar metabolism;Metabolic pathways;Glucuronate pathway (uronate pathway)	Metabolism;Phase II conjugation;Glucuronidation;Formation of the active cofactor, UDP-glucuronate;Biological oxidations	UDP-glucose 6-dehydrogenase activity;binding;electron carrier activity;oxidoreductase activity;NAD binding	gastrulation with mouth forming second;UDP-glucose metabolic process;glycosaminoglycan biosynthetic process;UDP-glucuronate biosynthetic process;xenobiotic metabolic process	cytosol		93.373	146.486	141.354	95.0451	113.463	34.9737	38.8198	41.6843	65.6852	121.898	239.802	224.986	188.405	137.194	17.2255	13.3587	27.1142	12.5047	24.8991	89.9669	58.5406	67.3854	60.9305	43.1674	80.3769	14.9037	31.1217	32.1144	33.0515	108.666	89.1986	84.9207	134.715	110.944	150.584	15.5253
109	AIVFRPFKGEVVDAVVTQVNK	1	5436	NP_002687	TB224900	polymerase (RNA) II (DNA directed) polypeptide G	POLR2G	Purine metabolism;Pyrimidine metabolism;RNA polymerase;Huntington's disease;Metabolic pathways;Epstein-Barr virus infection	HIV Life Cycle;Late Phase of HIV Life Cycle;HIV Infection;Disease;Formation of HIV elongation complex in the absence of HIV Tat;Formation of the HIV-1 Early Elongation Complex;RNA Pol II CTD phosphorylation and interaction with CE;HIV Transcription Initiation;RNA Polymerase II HIV Promoter Escape;HIV Transcription Elongation;Transcription of the HIV genome;Formation of HIV-1 elongation complex co…	RNA binding;DNA-directed RNA polymerase activity;protein kinase activity	nuclear mRNA splicing, via spliceosome;DNA repair;transcription-coupled nucleotide-excision repair;nucleotide-excision repair;transcription from RNA polymerase II promoter;transcription initiation from RNA polymerase II promoter;transcription elongation from RNA polymerase II promoter;mRNA capping;protein phosphorylation;apoptosis;RNA splicing;gene expression;viral reproduction;positive regulatio…	nucleus;nucleoplasm;DNA-directed RNA polymerase II, core complex		N/D	N/D	N/D	N/D	N/D	N/D	N/D	N/D	N/D	N/D	N/D	N/D	N/D	N/D	N/D	N/D	N/D	N/D	N/D	N/D	N/D	N/D	N/D	N/D	N/D	N/D	N/D	N/D	N/D	N/D	N/D	N/D	N/D	N/D	N/D	N/D
110	SLYPLTFIQVK	2	2720	NP_000395:NP_001073279:NP_001129074	TB225201	galactosidase, beta 1	GLB1	Galactose metabolism;Other glycan degradation;Glycosaminoglycan degradation;Sphingolipid metabolism;Glycosphingolipid biosynthesis - ganglio series;Lysosome;Metabolic pathways;Keratan sulfate degradation	Metabolism of proteins;Sialic acid metabolism;Biosynthesis of the N-glycan precursor (dolichol lipid-linked oligosaccharide, LLO) and transfer to a nascent protein;Asparagine N-linked glycosylation;Synthesis of substrates in N-glycan biosythesis;Post-translational protein modification;Metabolism;Glycosaminoglycan metabolism;Keratan sulfate/keratin metabolism;Heparan sulfate/heparin (HS-GAG) metab…	hydrolase activity, hydrolyzing O-glycosyl compounds;beta-galactosidase activity;protein binding;galactoside binding;cation binding	carbohydrate metabolic process;galactose catabolic process	soluble fraction;cytoplasm;lysosome;perinuclear region of cytoplasm		26.7879	28.9634	21.4161	31.7493	17.4539	27.0121	22.4628	20.9196	41.1662	30.5206	26.9386	29.9777	28.7259	28.1185	17.2053	5.88344	15.0739	6.70571	9.90508	33.0773	20.9041	20.4287	23.8185	17.1745	9.44511	21.8489	33.7099	37.7475	27.2074	28.9055	16.1676	19.2957	17.7538	20.0532	15.7772	16.0129
111	LFTPDVIR	2	4200	NP_001161807:NP_002387	TB225229	malic enzyme 2, NAD(+)-dependent, mitochondrial	ME2	Pyruvate metabolism;Carbon metabolism		malate dehydrogenase (decarboxylating) activity;binding;electron carrier activity;oxidoreductase activity;malate dehydrogenase (oxaloacetate-decarboxylating) activity;metal ion binding;NAD binding	malate metabolic process	mitochondrion;mitochondrial matrix;intracellular membrane-bounded organelle		21.0148	27.9414	41.7886	99.3971	5.66406	24.2478	23.8138	18.7384	21.6919	7.37278	27.2343	25.9186	30.0725	21.8621	11.4645	10.1085	14.8314	9.00321	11.4255	7.76122	25.744	33.0914	22.5781	20.4684	N/D	7.68054	17.5391	13.9128	13.3667	9.70494	10.2716	12.4133	13.9529	12.6395	6.65711	19.8014
112	RLNVTPLAR	1	38	NP_000010	TB225294	acetyl-CoA acetyltransferase 1	ACAT1	Fatty acid degradation;Synthesis and degradation of ketone bodies;Valine, leucine and isoleucine degradation;Lysine degradation;Tryptophan metabolism;Pyruvate metabolism;Glyoxylate and dicarboxylate metabolism;Propanoate metabolism;Butanoate metabolism;Terpenoid backbone biosynthesis;Metabolic pathways;C5 isoprenoid biosynthesis, mevalonate pathway;Carbon metabolism;Fatty acid metabolism	Metabolism;Fatty acid, triacylglycerol, and ketone body metabolism;Metabolism of lipids and lipoproteins;Branched-chain amino acid catabolism;Metabolism of amino acids and derivatives;Ketone body metabolism;Utilization of Ketone Bodies;Synthesis of Ketone Bodies	acetyl-CoA C-acetyltransferase activity;transferase activity;transferase activity, transferring acyl groups other than amino-acyl groups;enzyme binding;protein homodimerization activity;metal ion binding;coenzyme binding	liver development;brain development;branched chain family amino acid catabolic process;response to hormone stimulus;response to organic cyclic compound;cellular nitrogen compound metabolic process;response to starvation;acetoacetic acid biosynthetic process;cellular lipid metabolic process;cellular ketone body metabolic process;ketone body biosynthetic process;ketone body catabolic process;protei…	mitochondrion;mitochondrial inner membrane;mitochondrial matrix		81.4012	186.856	202.074	193.181	1082.43	324.22	69.3977	43.5808	30.7885	1470.26	112.935	108.937	136.45	114.304	724.301	11.0112	26.6912	10.3345	10.9879	1204.57	202.563	245.011	386.869	209.875	487.115	14.4712	29.2807	41.4266	24.083	1070.18	53.9474	46.856	60.5156	70.3142	879.406	46.9472
113	CFHQLMK	2	1841	NP_001158503:NP_036277	TB225350	deoxythymidylate kinase (thymidylate kinase)	DTYMK	Pyrimidine metabolism;Metabolic pathways	Metabolism;Metabolism of nucleotides;Synthesis and interconversion of nucleotide di- and triphosphates	nucleotide binding;thymidylate kinase activity;ATP binding;kinase activity;transferase activity;nucleoside phosphate kinase activity	dTDP biosynthetic process;cell cycle;cell proliferation;nucleotide biosynthetic process;nucleobase, nucleoside and nucleotide interconversion;nucleoside monophosphate phosphorylation;nucleobase, nucleoside and nucleotide metabolic process;cellular response to growth factor stimulus	cytosol		17.0822	22.2956	30.563	24.936	N/D	N/D	7.73446	6.90611	8.14819	9.83609	9.59779	14.2073	17.9069	10.2451	4.72178	N/D	6.99693	N/D	5.70099	9.16853	13.0438	11.865	14.752	N/D	N/D	N/D	8.3527	11.5968	N/D	N/D	N/D	N/D	18.5043	N/D	N/D	N/D
114	IEANEALVK	2	513	NP_001001975:NP_001678	TB225367	ATP synthase, H+ transporting, mitochondrial F1 complex, delta subunit	ATP5D	Oxidative phosphorylation;Alzheimer's disease;Parkinson's disease;Huntington's disease;Metabolic pathways	The citric acid (TCA) cycle and respiratory electron transport;Metabolism;Respiratory electron transport, ATP synthesis by chemiosmotic coupling, and heat production by uncoupling proteins.;Formation of ATP by chemiosmotic coupling	transporter activity;ATP binding;ATPase activity;transmembrane transporter activity;protein complex binding;ADP binding;hydrogen ion transporting ATP synthase activity, rotational mechanism;proton-transporting ATPase activity, rotational mechanism	oxidative phosphorylation;ADP biosynthetic process;ATP catabolic process;ATP biosynthetic process;ion transport;proton transport;respiratory electron transport chain;mitochondrial ATP synthesis coupled proton transport;response to copper ion	mitochondrial proton-transporting ATP synthase complex, catalytic core F(1);mitochondrion;mitochondrial inner membrane;mitochondrial proton-transporting ATP synthase complex;mitochondrial matrix;membrane		268.748	436.35	315.519	644.19	213.32	64.3484	48.8358	79.5798	68.3251	130.939	109.267	107.329	135.154	113.77	131.572	17.8099	51.8981	27.6966	23.8938	157.885	177.964	134.641	146.382	164.914	235.722	17.7828	90.9916	92.1317	94.217	170.374	88.0282	86.078	123.211	146.96	262.065	54.2953
115	VAQILKEPK	1	539	NP_001688	TB225493	ATP synthase, H+ transporting, mitochondrial F1 complex, O subunit	ATP5O	Oxidative phosphorylation;Alzheimer's disease;Parkinson's disease;Huntington's disease;Metabolic pathways	The citric acid (TCA) cycle and respiratory electron transport;Metabolism;Respiratory electron transport, ATP synthesis by chemiosmotic coupling, and heat production by uncoupling proteins.;Formation of ATP by chemiosmotic coupling	transporter activity;drug binding;ATPase activity;transmembrane transporter activity;hydrogen ion transporting ATP synthase activity, rotational mechanism	ATP catabolic process;ATP biosynthetic process;ion transport;proton transport;respiratory electron transport chain;mitochondrial ATP synthesis coupled proton transport;transmembrane transport	mitochondrion;mitochondrial inner membrane;mitochondrial proton-transporting ATP synthase complex;plasma membrane;proton-transporting ATP synthase complex, catalytic core F(1)		N/D	N/D	N/D	N/D	N/D	N/D	N/D	N/D	N/D	N/D	N/D	N/D	N/D	N/D	N/D	N/D	N/D	N/D	N/D	N/D	N/D	N/D	N/D	N/D	N/D	N/D	N/D	N/D	N/D	N/D	N/D	N/D	N/D	N/D	N/D	N/D
116	LLFEGAGSNPGDK	1	9114	NP_004682	TB225574	ATPase, H+ transporting, lysosomal 38kDa, V0 subunit d1	ATP6V0D1	Oxidative phosphorylation;Vibrio cholerae infection;Epithelial cell signaling in Helicobacter pylori infection;Lysosome;Metabolic pathways;Collecting duct acid secretion;Phagosome;Tuberculosis;Rheumatoid arthritis;Synaptic vesicle cycle;Viral carcinogenesis	ROS, RNS production in response to bacteria;Signal Transduction;Immune System;XBP1(S) activates chaperone genes;IRE1alpha activates chaperones;Unfolded Protein Response (UPR);Metabolism of proteins;Signaling by Insulin receptor;Insulin receptor recycling;Transmembrane transport of small molecules;Iron uptake and transport;Transferrin endocytosis and recycling;Ion channel transport	protein binding;hydrogen-exporting ATPase activity, phosphorylative mechanism	ion transport;cellular iron ion homeostasis;brain development;insulin receptor signaling pathway;ATP hydrolysis coupled proton transport;proton transport;transferrin transport;transmembrane transport	early endosome;synaptic vesicle;endosome membrane;membrane;apical plasma membrane;vacuolar proton-transporting V-type ATPase complex;synaptosome;proton-transporting V-type ATPase, V0 domain;axon terminus;clathrin sculpted glutamate transport vesicle membrane		35.212	36.7467	39.9369	46.4255	17.139	52.4332	34.4155	28.8922	37.163	19.0323	62.9007	50.3795	69.4869	58.8134	39.8783	25.5385	38.6746	25.2039	24.5608	21.5315	43.4368	35.1108	41.0353	37.0291	13.2327	15.4073	32.8745	29.4584	26.8242	20.2101	50.1207	48.9479	55.8471	48.4295	23.2585	57.2887
117	NLDGISHAPNAVK	1	8836	NP_003869	TB225594	gamma-glutamyl hydrolase (conjugase, folylpolygammaglutamyl hydrolase)	GGH	Folate biosynthesis		exopeptidase activity;omega peptidase activity;hydrolase activity;gamma-glutamyl-peptidase activity	glutamine metabolic process;response to zinc ion;response to insulin stimulus;response to drug;response to ethanol	extracellular region;extracellular space;lysosome;cytosol;melanosome		12.1008	14.3476	19.3437	18.5499	58.0872	62.1975	29.5122	49.9005	49.7347	174.604	54.5379	57.7343	45.7722	61.7166	35.3489	6.6356	20.4386	9.96764	11.9596	55.1266	91.4476	71.2386	81.6672	69.1659	50.5576	10.7628	18.9902	24.3015	28.6623	59.2706	19.9041	23.8349	20.3523	29.4785	72.8336	36.6723
118	GSIVWQEVFDDK	1	3074	NP_000512	TB225646	hexosaminidase B (beta polypeptide)	HEXB	Other glycan degradation;Amino sugar and nucleotide sugar metabolism;Glycosaminoglycan degradation;Glycosphingolipid biosynthesis - globo series;Glycosphingolipid biosynthesis - ganglio series;Lysosome;Metabolic pathways;Keratan sulfate degradation	Metabolism;Glycosaminoglycan metabolism;Keratan sulfate/keratin metabolism;Glycosphingolipid metabolism;Chondroitin sulfate/dermatan sulfate metabolism;Keratan sulfate degradation;CS/DS degradation;Hyaluronan metabolism;Hyaluronan uptake and degradation;Sphingolipid metabolism;Metabolism of lipids and lipoproteins;Metabolism of carbohydrates	catalytic activity;beta-N-acetylhexosaminidase activity;sugar binding;beta-N-acetylglucosaminidase activity;protein homodimerization activity;cation binding;protein heterodimerization activity	skeletal system development;carbohydrate metabolic process;N-acetylglucosamine metabolic process;glycosphingolipid metabolic process;ganglioside catabolic process;cellular calcium ion homeostasis;lysosome organization;penetration of zona pellucida;sensory perception of sound;locomotory behavior;male courtship behavior;cell death;phospholipid biosynthetic process;oligosaccharide catabolic process;…	acrosomal vesicle;soluble fraction;lysosome;membrane		87.4408	140.995	176.363	119.07	64.5615	103.21	108.247	117.522	192.637	76.6264	79.2159	60.7858	71.29	68.9727	43.7728	36.0159	87.2631	45.9266	78.0274	55.9268	80.4871	90.656	107	97.7033	34.5718	39.1649	72.0879	95.8773	58.4228	69.4822	107.107	91.902	120.691	141.985	97.6777	76.157
119	AEFFADVVPAVRK	1	58478	NP_067027	TB225669	enolase-phosphatase 1	ENOPH1	Cysteine and methionine metabolism;Metabolic pathways;Methionine salvage pathway	Methionine salvage pathway;Metabolism;Sulfur amino acid metabolism;Metabolism of polyamines;Metabolism of amino acids and derivatives	magnesium ion binding;phosphoglycolate phosphatase activity;hydrolase activity;2,3-diketo-5-methylthiopentyl-1-phosphate enolase activity;2-hydroxy-3-keto-5-methylthiopentenyl-1-phosphate phosphatase activity;acireductone synthase activity	polyamine metabolic process;cellular amino acid biosynthetic process;methionine biosynthetic process;L-methionine salvage from methylthioadenosine;cellular nitrogen compound metabolic process	cellular_component;nucleus;cytoplasm;cytosol		N/D	N/D	N/D	N/D	N/D	N/D	N/D	N/D	N/D	N/D	N/D	N/D	N/D	N/D	N/D	N/D	N/D	N/D	N/D	N/D	N/D	N/D	N/D	N/D	N/D	N/D	N/D	N/D	N/D	N/D	N/D	N/D	N/D	N/D	N/D	N/D
120	HVLQTFGPIPEFSR	1	51084	NP_057058	TB225686	crystallin, lambda 1	CRYL1	Pentose and glucuronate interconversions;Metabolic pathways;Glucuronate pathway (uronate pathway)	Metabolism;Metabolism of carbohydrates;Catabolism of glucuronate to xylulose-5-phosphate	3-hydroxyacyl-CoA dehydrogenase activity;binding;oxidoreductase activity;protein homodimerization activity;L-gulonate 3-dehydrogenase activity;coenzyme binding;NAD+ binding	fatty acid metabolic process	cytoplasm;cytosol		8.41379	9.72151	14.1318	9.35199	214.861	24.6124	14.9083	13.427	19.5535	151.305	22.0522	20.3956	21.4103	16.417	28.2192	6.09629	10.5851	5.47882	11.9728	129.884	10.9244	11.3917	38.7247	11.4513	130.679	5.56366	7.85689	10.033	12.8203	255.121	9.78652	8.47806	12.348	11.9866	211.092	8.04743
121	IQRPPEDSIQPYEK	2	7360	NP_001001521:NP_006750	TB225804	UDP-glucose pyrophosphorylase 2	UGP2	Pentose and glucuronate interconversions;Galactose metabolism;Starch and sucrose metabolism;Amino sugar and nucleotide sugar metabolism;Metabolic pathways;Nucleotide sugar biosynthesis, glucose => UDP-glucose	Metabolism;Phase II conjugation;Glucuronidation;Formation of the active cofactor, UDP-glucuronate;Biological oxidations;Glycogen synthesis;Glucose metabolism;Metabolism of carbohydrates	UTP:glucose-1-phosphate uridylyltransferase activity;protein binding;glucose binding;transferase activity;nucleotidyltransferase activity;pyrimidine ribonucleotide binding;metal ion binding	carbohydrate metabolic process;glycogen biosynthetic process;glucose metabolic process;UDP-glucose metabolic process;UDP-glucuronate biosynthetic process;xenobiotic metabolic process;metabolic process;phosphorylation;glucose 1-phosphate metabolic process	soluble fraction;cytoplasm;cytosol		72.5481	36.7019	52.5479	57.7382	903.465	84.3783	58.6184	43.3281	56.6336	578.403	66.0789	79.2601	74.7114	53.4572	79.5221	17.8116	53.6983	29.4407	37.3272	622.492	534.503	627.122	660.026	499.335	787.425	19.9026	55.3133	71.0833	53.4152	880.9	94.2487	81.2401	94.461	99.9264	644.615	75.4468
122	TAEADPR	2	7468	NP_001035889:NP_015627:NP_579877:NP_579878:NP_579889:NP_579890	TB226181	Wolf-Hirschhorn syndrome candidate 1	WHSC1	Lysine degradation;Transcriptional misregulation in cancer	Cell Cycle;PKMTs methylate histone lysines;Chromatin modifying enzymes;Chromatin organization;G2/M DNA damage checkpoint;G2/M Checkpoints;Cell Cycle Checkpoints;DNA Repair;DNA Double-Strand Break Repair;Homology Directed Repair;Recruitment and ATM-mediated phosphorylation of repair and signaling proteins at DNA double strand breaks;HDR through Homologous Recombination (HR) or Single Strand Anneal…	DNA binding;methyltransferase activity;zinc ion binding;transferase activity;histone-lysine N-methyltransferase activity;metal ion binding	regulation of transcription, DNA-dependent;anatomical structure morphogenesis;chromatin modification	nucleus;chromosome;nucleolus;cytoplasm;nuclear membrane		N/D	N/D	N/D	N/D	N/D	N/D	N/D	N/D	N/D	N/D	N/D	N/D	N/D	N/D	N/D	N/D	N/D	N/D	N/D	N/D	N/D	N/D	N/D	N/D	N/D	N/D	N/D	N/D	N/D	N/D	N/D	N/D	N/D	N/D	N/D	N/D
123	VSGDMQK	2	29085	NP_001129333:NP_054891	TB226313	phosphohistidine phosphatase 1	PHPT1			phosphoprotein phosphatase activity;phosphohistidine phosphatase activity;hydrolase activity;calcium channel inhibitor activity;ion channel binding	protein dephosphorylation;dephosphorylation;negative regulation of T cell receptor signaling pathway;negative regulation of lyase activity;positive regulation of cell motility;regulation of actin cytoskeleton reorganization	cytoplasm;cytosol		25.3053	20.4018	20.9129	20.649	21.3954	24.1363	17.8642	21.956	27.7286	9.58702	16.53	23.9221	14.8135	12.5775	15.5395	12.2167	23.9772	12.2133	15.0458	15.2216	11.2927	15.7694	20.4179	15.5314	23.3558	10.9215	17.4904	37.8624	23.1483	29.3258	31.9072	33.4475	45.0047	53.1775	32.7155	22.8432
124	LAPEFAK	1	9588	NP_004896	TB226323	peroxiredoxin 6	PRDX6	Metabolic pathways	Cellular responses to stress;Detoxification of Reactive Oxygen Species	glutathione peroxidase activity;phospholipase A2 activity;protein binding;antioxidant activity;oxidoreductase activity;hydrolase activity;peroxiredoxin activity	response to reactive oxygen species;response to oxidative stress;phospholipid catabolic process;lipid catabolic process;bleb assembly;hydrogen peroxide catabolic process	cytoplasm;mitochondrion;lysosome;cytosol;cytoplasmic membrane-bounded vesicle		191.186	150.439	230.638	204.487	770.533	156.88	114.228	135.459	115.001	563.832	358.731	372.817	321.766	286.802	127.681	52.0391	115.797	74.773	62.8347	511.224	145.53	144.182	231.489	118.652	767.006	61.3448	131.585	123.438	140.261	781.368	394.753	339.118	423.569	473.391	826.159	172.962
125	ENQTVHK	1	2744	NP_055720	TB226411	glutaminase	GLS	Arginine biosynthesis;D-Glutamine and D-glutamate metabolism;Alanine, aspartate and glutamate metabolism;Metabolic pathways;Proximal tubule bicarbonate reclamation;Glutamatergic synapse;GABAergic synapse;MicroRNAs in cancer;Central carbon metabolism in cancer	Neurotransmitter Release Cycle;Transmission across Chemical Synapses;Neuronal System;Glutamate Neurotransmitter Release Cycle;Metabolism;Generic Transcription Pathway;Transcriptional Regulation by TP53;TP53 Regulates Metabolic Genes;Amino acid synthesis and interconversion (transamination);Metabolism of amino acids and derivatives;Gene Expression	glutaminase activity;hydrolase activity	regulation of respiratory gaseous exchange by neurological system process;glutamine catabolic process;synaptic transmission;neurotransmitter secretion;behavior;cellular amino acid biosynthetic process;glutamate secretion;cellular nitrogen compound metabolic process	mitochondrion;mitochondrial matrix		31.6347	26.5444	37.0088	63.3463	N/D	N/D	N/D	N/D	N/D	N/D	N/D	N/D	16.1464	21.2123	N/D	N/D	N/D	N/D	N/D	N/D	N/D	N/D	N/D	N/D	N/D	N/D	N/D	N/D	N/D	N/D	37.2736	26.4729	46.7201	47.4797	N/D	N/D
126	VTVEIHGVSR	2	5333	NP_001124436:NP_006216	TB226492	phospholipase C, delta 1	PLCD1	Inositol phosphate metabolism;Calcium signaling pathway;Phosphatidylinositol signaling system;Metabolic pathways;Inositol phosphate metabolism, PI=> PIP2 => Ins(1,4,5)P3 => Ins(1,3,4,5)P4;Thyroid hormone signaling pathway;AGE-RAGE signaling pathway in diabetic complications	Metabolism;Inositol phosphate metabolism;Synthesis of IP3 and IP4 in the cytosol	phosphatidylinositol phospholipase C activity;signal transducer activity;calcium ion binding;hydrolase activity;GTPase activating protein binding	phospholipid metabolic process;lipid catabolic process;intracellular signal transduction	cytoplasm		N/D	N/D	N/D	N/D	N/D	N/D	N/D	N/D	N/D	N/D	N/D	N/D	N/D	N/D	N/D	N/D	N/D	N/D	N/D	N/D	N/D	N/D	N/D	N/D	N/D	N/D	N/D	N/D	N/D	N/D	N/D	N/D	N/D	N/D	N/D	N/D
127	EAYEAGLIGK	2	4723	NP_001159574:NP_009034	TB226573	NADH dehydrogenase (ubiquinone) flavoprotein 1, 51kDa	NDUFV1	Oxidative phosphorylation;Alzheimer's disease;Parkinson's disease;Huntington's disease;Metabolic pathways;Non-alcoholic fatty liver disease (NAFLD)	The citric acid (TCA) cycle and respiratory electron transport;Metabolism;Respiratory electron transport, ATP synthesis by chemiosmotic coupling, and heat production by uncoupling proteins.;Respiratory electron transport;Complex I biogenesis	NADH dehydrogenase activity;NADH dehydrogenase (ubiquinone) activity;FMN binding;metal ion binding;NAD binding;4 iron, 4 sulfur cluster binding	mitochondrial electron transport, NADH to ubiquinone;transport;respiratory electron transport chain	mitochondrion;mitochondrial inner membrane;mitochondrial respiratory chain complex I;membrane;respiratory chain		9.01358	9.07668	10.5882	13.0261	22.1107	14.4044	11.2838	19.6454	15.0964	27.7089	25.6872	25.5589	22.8992	19.0057	31.5561	4.93165	15.4316	6.52978	11.4774	32.3044	21.654	14.8669	15.0003	14.4774	18.9204	9.37874	19.2167	23.8283	21.6188	32.9718	14.8028	19.0836	13.8708	20.6245	27.1805	17.3069
128	FLFGIYQQAEK	1	53	NP_001601	TB226795	acid phosphatase 2, lysosomal	ACP2	Lysosome		phosphotyrosine binding;acid phosphatase activity;phosphoprotein phosphatase activity;hydrolase activity	skeletal system development;lysosome organization;response to organic substance;autophagic cell death	lysosome;lysosomal membrane;membrane;integral to membrane;synaptosome;cytoplasmic vesicle;lysosomal lumen		5.13687	5.37217	5.51588	5.61608	11.1897	12.5784	9.1402	7.14819	11.3013	10.8199	8.33048	6.92563	6.46821	4.99565	8.19264	4.26562	8.3309	6.0912	6.30097	12.2369	11.3493	9.8087	8.47322	8.03507	8.47142	3.9914	5.9421	6.92005	5.80851	8.58354	6.91272	6.24471	5.65826	6.68103	8.35563	7.74693
129	GTIQVITQGTSLK	1	26227	NP_006614	TB226797	phosphoglycerate dehydrogenase	PHGDH	Glycine, serine and threonine metabolism;Metabolic pathways;Serine biosynthesis, glycerate-3P => serine;Biosynthesis of amino acids;Carbon metabolism	Metabolism;Amino acid synthesis and interconversion (transamination);Metabolism of amino acids and derivatives;Serine biosynthesis	phosphoglycerate dehydrogenase activity;electron carrier activity;oxidoreductase activity;cofactor binding;NAD binding	glutamine metabolic process;glycine metabolic process;L-serine biosynthetic process;threonine metabolic process;brain development;cellular amino acid biosynthetic process;gamma-aminobutyric acid metabolic process;regulation of gene expression;taurine metabolic process;spinal cord development;glial cell development;neural tube development;neurogenesis;cell cycle process;neuron projection developme…			74.4027	33.8875	33.44	22.5085	264.634	21.0779	8.51597	20.6745	11.3658	192.276	17.2312	16.6928	17.1576	47.7046	35.6575	8.77425	10.7938	6.94193	8.17021	187.615	281.027	257.463	464.753	250.448	201.29	104.379	130.136	95.0106	100.241	287.884	26.0217	20.4644	34.0186	37.951	268.476	48.3884
130	GAVDAAVPTNIIAAK	2	51606	NP_057025:NP_998784:NP_998785	TB226838	ATPase, H+ transporting, lysosomal 50/57kDa, V1 subunit H	ATP6V1H	Oxidative phosphorylation;Vibrio cholerae infection;Epithelial cell signaling in Helicobacter pylori infection;Lysosome;Metabolic pathways;Phagosome;Tuberculosis;Rheumatoid arthritis;Synaptic vesicle cycle	ROS, RNS production in response to bacteria;Signal Transduction;HIV Infection;Host Interactions of HIV factors;Disease;Nef-mediates down modulation of cell surface receptors by recruiting them to clathrin adapters;The role of Nef in HIV-1 replication and disease pathogenesis;Nef Mediated CD4 Down-regulation;Immune System;Nef Mediated CD8 Down-regulation;Infectious disease;Signaling by Insulin rec…	protein binding;hydrolase activity, acting on acid anhydrides, catalyzing transmembrane movement of substances;ATPase activity;enzyme regulator activity;proton-transporting ATPase activity, rotational mechanism	ATP catabolic process;ion transport;cellular iron ion homeostasis;endocytosis;vacuolar acidification;insulin receptor signaling pathway;ATP hydrolysis coupled proton transport;proton transport;viral reproduction;transferrin transport;interspecies interaction between organisms;regulation of defense response to virus by virus;regulation of catalytic activity;transmembrane transport	vacuolar proton-transporting V-type ATPase, V1 domain;cytosol;plasma membrane		9.59325	8.50602	9.32707	8.70643	7.06402	8.27845	8.82938	8.85623	8.52997	6.20816	8.5799	5.47295	6.38046	6.67863	5.56105	6.78652	9.57677	7.91689	4.97071	5.03203	10.4553	11.4265	10.4968	11.1652	N/D	N/D	N/D	N/D	N/D	N/D	N/D	N/D	N/D	N/D	N/D	N/D
131	TINVYPNFRPTPK	2	4710	NP_001161803:NP_004538	TB226921	NADH dehydrogenase (ubiquinone) 1 beta subcomplex, 4, 15kDa	NDUFB4	Oxidative phosphorylation;Alzheimer's disease;Parkinson's disease;Huntington's disease;Metabolic pathways;Non-alcoholic fatty liver disease (NAFLD)	The citric acid (TCA) cycle and respiratory electron transport;Metabolism;Respiratory electron transport, ATP synthesis by chemiosmotic coupling, and heat production by uncoupling proteins.;Respiratory electron transport;Complex I biogenesis	NADH dehydrogenase (ubiquinone) activity	mitochondrial electron transport, NADH to ubiquinone;transport;response to oxidative stress;respiratory electron transport chain	mitochondrion;mitochondrial inner membrane;mitochondrial respiratory chain complex I;membrane;integral to membrane;respiratory chain		N/D	N/D	N/D	N/D	N/D	N/D	N/D	N/D	N/D	N/D	N/D	N/D	N/D	N/D	N/D	N/D	N/D	N/D	N/D	N/D	N/D	N/D	N/D	N/D	N/D	N/D	N/D	N/D	N/D	N/D	N/D	N/D	N/D	N/D	N/D	N/D
132	ERIQPEDMFVCDINEK	1	51074	NP_057041	TB227168	APAF1 interacting protein	APIP	Cysteine and methionine metabolism;Metabolic pathways;Methionine salvage pathway	Methionine salvage pathway;Metabolism;Sulfur amino acid metabolism;Metabolism of polyamines;Metabolism of amino acids and derivatives	protein binding;lyase activity;identical protein binding;ion binding;methylthioribulose 1-phosphate dehydratase activity;metal ion binding	polyamine metabolic process;apoptosis;cellular amino acid biosynthetic process;methionine biosynthetic process;L-methionine salvage from methylthioadenosine;cellular nitrogen compound metabolic process	cytoplasm;cytosol		N/D	N/D	N/D	N/D	N/D	N/D	N/D	N/D	N/D	N/D	N/D	N/D	N/D	N/D	N/D	N/D	N/D	N/D	N/D	N/D	N/D	N/D	N/D	N/D	N/D	N/D	N/D	N/D	N/D	N/D	N/D	N/D	N/D	N/D	N/D	N/D
133	IAAQTLLGTAK	1	65263	NP_075566	TB264328	pyrroline-5-carboxylate reductase-like	PYCRL	Arginine and proline metabolism;Metabolic pathways;Proline biosynthesis, glutamate => proline;Biosynthesis of amino acids	Metabolism;Amino acid synthesis and interconversion (transamination);Metabolism of amino acids and derivatives	pyrroline-5-carboxylate reductase activity;binding;oxidoreductase activity;oxidoreductase activity, acting on the CH-OH group of donors, NAD or NADP as acceptor;identical protein binding	proline biosynthetic process;cellular amino acid biosynthetic process			8.6928	8.85528	9.69874	4.53102	9.54051	8.37167	7.82604	9.54261	11.9938	6.64787	6.03217	7.06113	10.6791	7.73104	8.45102	1.92127	4.00216	2.34004	2.75746	7.68255	3.77557	4.83131	5.01407	4.08939	10.5984	5.41032	9.38246	11.6457	8.20315	10.289	16.5399	14.0882	19.4657	24.6644	16.4125	7.12047
134	IYQHVINK	2	56474	NP_001137474:NP_062831:NP_787055	TB268995	CTP synthase II	CTPS2	Pyrimidine metabolism;Metabolic pathways;Pyrimidine ribonucleotide biosynthesis, UMP => UDP/UTP,CDP/CTP	Metabolism;Metabolism of nucleotides;Synthesis and interconversion of nucleotide di- and triphosphates	nucleotide binding;CTP synthase activity;ATP binding;ligase activity	pyrimidine nucleotide metabolic process;pyrimidine nucleotide biosynthetic process;glutamine metabolic process;nucleobase, nucleoside and nucleotide interconversion;nucleobase, nucleoside and nucleotide metabolic process	mitochondrion;cytosol		15.6568	22.1389	13.8172	20.9948	7.61138	4.19958	7.32057	10.1844	8.29209	N/D	8.13904	6.49325	5.89028	8.59884	6.16464	8.55474	6.31009	4.13129	6.86191	5.42934	12.2782	11.188	13.842	12.8055	5.18448	4.33702	13.9843	15.9124	14.2982	9.08973	13.7284	12.8255	17.8772	12.1459	13.2657	7.52624
135	NVLLFLQDK	1	537	NP_001174	TB269057	ATPase, H+ transporting, lysosomal accessory protein 1	ATP6AP1	Oxidative phosphorylation;Vibrio cholerae infection;Epithelial cell signaling in Helicobacter pylori infection;Lysosome;Metabolic pathways;Phagosome;Tuberculosis;Rheumatoid arthritis;Hepatitis B	Signal Transduction;Signaling by Insulin receptor;Insulin receptor recycling;Transmembrane transport of small molecules;Iron uptake and transport;Transferrin endocytosis and recycling;Ion channel transport	nucleotide binding;transporter activity;ATP binding;hydrogen ion transporting ATP synthase activity, rotational mechanism;proton-transporting ATPase activity, rotational mechanism	ion transport;aging;cell death;ATP hydrolysis coupled proton transport;proton transport	vacuole;vacuolar membrane;membrane;integral to membrane;proton-transporting two-sector ATPase complex;proton-transporting V-type ATPase, V1 domain		2.16893	1.71354	1.83159	2.82178	0.792515	3.47808	2.50538	1.61751	2.19737	N/D	1.72006	1.70464	1.98147	2.13366	1.1901	2.84478	2.44785	2.0464	1.77543	N/D	1.37807	1.51372	2.54713	1.68834	N/D	2.73348	3.35065	2.92614	3.08398	N/D	3.88005	4.35433	3.74555	4.025	N/D	7.65046
136	GGNPELVALVK	2	9453	NP_001032354:NP_004828	TB269065	geranylgeranyl diphosphate synthase 1	GGPS1	Terpenoid backbone biosynthesis;Metabolic pathways	Metabolism;Regulation of cholesterol biosynthesis by SREBP (SREBF);Cholesterol biosynthesis;Activation of gene expression by SREBF (SREBP);Metabolism of lipids and lipoproteins	dimethylallyltranstransferase activity;farnesyltranstransferase activity;geranyltranstransferase activity;transferase activity;metal ion binding	cholesterol biosynthetic process;isoprenoid metabolic process;isoprenoid biosynthetic process	soluble fraction;cytoplasm;cytosol		5.52165	4.69103	7.26116	4.11048	6.28627	4.42422	4.41114	4.22996	5.99001	8.3754	9.81018	11.0612	8.38622	9.37809	2.79502	2.41798	4.75833	2.33714	N/D	3.47218	8.1991	8.72465	7.16512	6.95956	2.41499	1.84918	4.64029	5.58252	5.83052	3.14688	15.8618	13.6121	17.1149	18.1903	N/D	6.57754
137	RFEELGVK	1	2739	NP_006699	TB270536	glyoxalase I	GLO1	Pyruvate metabolism	The citric acid (TCA) cycle and respiratory electron transport;Metabolism;Pyruvate metabolism;Pyruvate metabolism and Citric Acid (TCA) cycle	lactoylglutathione lyase activity;lyase activity;metal ion binding	carbohydrate metabolic process;glutathione metabolic process;anti-apoptosis;methylglyoxal metabolic process	soluble fraction;cytoplasm		68.3575	53.7078	87.387	87.7277	178.175	88.8314	73.0927	84.0895	109.074	119.959	40.499	42.7737	39.9599	36.0642	33.1333	23.2959	45.893	22.6734	36.0989	103.074	78.8559	108.312	108.011	97.5663	149.927	75.1709	141.104	162.944	168.426	167.601	27.0443	32.8188	38.0548	36.07	137.805	40.1154
138	DILADLIPK	1	1431	NP_004068	TB273943	citrate synthase	CS	Citrate cycle (TCA cycle);Glyoxylate and dicarboxylate metabolism;Metabolic pathways;Citrate cycle, first carbon oxidation, oxaloacetate => 2-oxoglutarate;2-Oxocarboxylic acid metabolism;Biosynthesis of amino acids;Carbon metabolism;Citrate cycle (TCA cycle, Krebs cycle)	Mitochondrial protein import;Metabolism of proteins;The citric acid (TCA) cycle and respiratory electron transport;Metabolism;Citric acid cycle (TCA cycle);Pyruvate metabolism and Citric Acid (TCA) cycle	citrate (Si)-synthase activity;transferase activity	carbohydrate metabolic process;acetyl-CoA metabolic process;tricarboxylic acid cycle;citrate metabolic process;oxaloacetate metabolic process;cellular carbohydrate metabolic process	mitochondrion;mitochondrial matrix		162.467	1505.5	1238.98	683.2	59.7302	80.89	64.38	81.2256	100.949	71.8876	98.3573	104.692	103.666	95.7292	56.7649	27.4196	73.3528	32.4309	47.032	61.3252	238.661	256.603	202.564	199.003	36.6181	34.138	106.419	134.112	105.57	64.7109	84.9743	81.8797	101.996	100.108	72.8033	75.9586
139	LVPVLSAK	1	6888	NP_006746	TB277502	transaldolase 1	TALDO1	Pentose phosphate pathway;Metabolic pathways;Pentose phosphate pathway (Pentose phosphate cycle);Pentose phosphate pathway, non-oxidative phase, fructose 6P => ribose 5P;Biosynthesis of amino acids;Carbon metabolism	Metabolism;Integration of energy metabolism;Insulin effects increased synthesis of Xylulose-5-Phosphate;Pentose phosphate pathway (hexose monophosphate shunt);Metabolism of carbohydrates	sedoheptulose-7-phosphate:D-glyceraldehyde-3-phosphate glyceronetransferase activity;transferase activity;monosaccharide binding	carbohydrate metabolic process;xylulose biosynthetic process;fructose 6-phosphate metabolic process;pentose-phosphate shunt;energy reserve metabolic process;pentose-phosphate shunt, non-oxidative branch;glyceraldehyde-3-phosphate metabolic process	soluble fraction;cytoplasm;microsome;cytosol		65.0619	70.7397	94.9031	84.987	141.21	197.928	168.837	141.537	245.97	146.274	215.859	254.491	228.578	184.976	67.7049	72.6089	95.9746	63.2193	104.38	118.567	92.2275	107.76	140.003	85.6549	175.897	81.6575	108.735	157.752	135.303	164.596	75.3574	107.79	98.2286	106.965	167.959	113.344
140	FIIPNVVK	2	3939	NP_001158886:NP_001158887:NP_001158888:NP_005557	TB277590	lactate dehydrogenase A	LDHA	Glycolysis / Gluconeogenesis;Pyruvate metabolism;Propanoate metabolism;Cysteine and methionine metabolism;Metabolic pathways;HIF-1 signaling pathway;Central carbon metabolism in cancer;Glucagon signaling pathway	The citric acid (TCA) cycle and respiratory electron transport;Metabolism;Pyruvate metabolism;Pyruvate metabolism and Citric Acid (TCA) cycle	L-lactate dehydrogenase activity;binding;oxidoreductase activity	pyruvate metabolic process;glycolysis;cellular carbohydrate metabolic process	cytoplasm;cytosol		202.769	147.114	244.48	197.021	438.409	450.849	450.071	223.086	478.539	533.055	642.269	572.571	602.227	472.824	162.227	340.281	486.613	365.431	592.379	300.462	437.136	469.285	502.476	381.2	313.475	273.079	772.711	971.921	871.261	458.759	632.206	741.533	1046.28	1132.91	614.658	311.2
141	TSIAIDTIINQK	2	498	NP_001001937:NP_004037	TB277818	ATP synthase, H+ transporting, mitochondrial F1 complex, alpha subunit 1, cardiac muscle	ATP5A1	Oxidative phosphorylation;Alzheimer's disease;Parkinson's disease;Huntington's disease;Metabolic pathways	Mitochondrial protein import;Metabolism of proteins;The citric acid (TCA) cycle and respiratory electron transport;Metabolism;Respiratory electron transport, ATP synthesis by chemiosmotic coupling, and heat production by uncoupling proteins.;Formation of ATP by chemiosmotic coupling	nucleotide binding;protein binding;ATP binding;hydrolase activity, acting on acid anhydrides, catalyzing transmembrane movement of substances;ATPase activity;transmembrane transporter activity;MHC class I protein binding;eukaryotic cell surface binding;ADP binding;hydrogen ion transporting ATP synthase activity, rotational mechanism;proton-transporting ATPase activity, rotational mechanism	negative regulation of endothelial cell proliferation;ADP biosynthetic process;ATP catabolic process;lipid metabolic process;ATP biosynthetic process;ion transport;embryo development;ATP hydrolysis coupled proton transport;proton transport;respiratory electron transport chain;mitochondrial ATP synthesis coupled proton transport	mitochondrial proton-transporting ATP synthase complex, catalytic core F(1);mitochondrion;mitochondrial inner membrane;mitochondrial proton-transporting ATP synthase complex;mitochondrial matrix;plasma membrane;signalosome		627.765	1290.04	1003.3	1844.52	543.874	146.437	105.906	162.57	151.998	429.07	297.58	251.391	257.389	268.24	266.876	51.3669	115.228	61.4774	91.3165	546.54	401.463	361.646	390.032	361.973	471.177	63.0156	263.94	270.71	227.078	507.482	236.806	242.964	290.901	413.893	494.87	126.796
142	LIAPVAEEEATVPNNK	2	3945	NP_001167568:NP_002291	TB277938	lactate dehydrogenase B	LDHB	Glycolysis / Gluconeogenesis;Pyruvate metabolism;Propanoate metabolism;Cysteine and methionine metabolism;Metabolic pathways;Glucagon signaling pathway	The citric acid (TCA) cycle and respiratory electron transport;Metabolism;Pyruvate metabolism;Pyruvate metabolism and Citric Acid (TCA) cycle	L-lactate dehydrogenase activity;binding;oxidoreductase activity;identical protein binding;NAD binding	lactate metabolic process;pyruvate metabolic process;glycolysis;NAD metabolic process;cellular carbohydrate metabolic process	soluble fraction;cytoplasm;mitochondrion;cytosol		123.377	112.117	136.96	360.094	18.9662	97.4261	109.657	148.589	159.259	21.7986	262.853	194.028	161.943	186.028	45.3071	19.5147	71.8119	25.7018	32.0911	20.3369	83.1085	86.488	112.63	76.833	33.0563	36.8021	165.281	158.602	191.285	30.3705	104.701	104.307	115.981	139.536	46.563	67.4853
143	GYVDDPR	2	53343	NP_076952:NP_932155	TB278107	nudix (nucleoside diphosphate linked moiety X)-type motif 9	NUDT9	Purine metabolism	Metabolism;Metabolism of nucleotides;Phosphate bond hydrolysis by NUDT proteins	hydrolase activity;ADP-sugar diphosphatase activity;adenosine-diphosphatase activity;ADP-ribose diphosphatase activity	ADP catabolic process;IDP catabolic process	intracellular;mitochondrion		20.8329	28.6107	24.1503	22.8553	13.2135	5.27205	5.62659	6.76325	6.34635	9.60216	9.35022	13.203	10.6422	13.5404	4.65823	2.98239	5.57262	4.03885	4.80342	10.1963	8.90924	6.8915	8.19335	6.64869	8.68846	1.73473	6.67938	6.65306	5.04984	12.1771	28.4819	22.2681	32.9516	27.8393	16.8252	4.83084
144	NDLEEAFIHFMGK	1	83440	NP_112574	TB279029	ADP-dependent glucokinase	ADPGK	Glycolysis / Gluconeogenesis;Metabolic pathways;Glycolysis (Embden-Meyerhof pathway), glucose => pyruvate;Carbon metabolism	Metabolism;Glucose metabolism;Metabolism of carbohydrates	transferase activity;ADP-specific glucokinase activity;metal ion binding	carbohydrate metabolic process;glycolysis	extracellular region		N/D	N/D	N/D	N/D	N/D	N/D	N/D	N/D	N/D	N/D	N/D	N/D	N/D	N/D	N/D	N/D	N/D	N/D	N/D	N/D	N/D	N/D	N/D	N/D	N/D	N/D	N/D	N/D	N/D	N/D	N/D	N/D	N/D	N/D	N/D	N/D
145	ALTGGIAHLFK	1	1738	NP_000099	TB280128	dihydrolipoamide dehydrogenase	DLD	Glycolysis / Gluconeogenesis;Citrate cycle (TCA cycle);Glycine, serine and threonine metabolism;Valine, leucine and isoleucine degradation;Pyruvate metabolism;Glyoxylate and dicarboxylate metabolism;Propanoate metabolism;Metabolic pathways;Citrate cycle, second carbon oxidation, 2-oxoglutarate => oxaloacetate;Leucine degradation, leucine => acetoacetate + acetyl-CoA;Pyruvate oxidation, pyruvate =…	Signal Transduction;The citric acid (TCA) cycle and respiratory electron transport;Metabolism;Regulation of pyruvate dehydrogenase (PDH) complex;Glyoxylate metabolism and glycine degradation;Signaling by Retinoic Acid;Pyruvate metabolism;Branched-chain amino acid catabolism;Lysine catabolism;Metabolism of amino acids and derivatives;Citric acid cycle (TCA cycle);Pyruvate metabolism and Citric Aci…	dihydrolipoyl dehydrogenase activity;oxidoreductase activity;lipoamide binding;flavin adenine dinucleotide binding;NAD binding	pyruvate metabolic process;tricarboxylic acid cycle;2-oxoglutarate metabolic process;mitochondrial electron transport, NADH to ubiquinone;proteolysis;lysine catabolic process;gastrulation;aging;branched chain family amino acid catabolic process;lipoate metabolic process;regulation of acetyl-CoA biosynthetic process from pyruvate;cellular nitrogen compound metabolic process;regulation of membrane …	cytoplasm;mitochondrion;mitochondrial matrix;flagellum;acrosomal matrix;oxoglutarate dehydrogenase complex;pyruvate dehydrogenase complex		42.1295	89.0582	140.728	244.058	118.329	62.8203	51.6415	58.6458	60.1556	168.911	102.335	96.6242	113.414	85.2354	77.8795	16.2452	34.4007	20.7845	30.3188	162.778	151.32	154.689	136.356	140.171	103.763	13.13	48.7131	62.3731	48.0698	156.549	53.45	46.9178	69.1851	77.1144	160.235	72.3652
146	LDIDPETITWQR	1	4522	NP_005947	TB280242	methylenetetrahydrofolate dehydrogenase (NADP+ dependent) 1, methenyltetrahydrofolate cyclohydrolase, formyltetrahydrofolate synthetase	MTHFD1	One carbon pool by folate;Metabolic pathways;C1-unit interconversion, eukaryotes	Metabolism;Metabolism of folate and pterines;Metabolism of water-soluble vitamins and cofactors;Metabolism of vitamins and cofactors	nucleotide binding;formate-tetrahydrofolate ligase activity;methenyltetrahydrofolate cyclohydrolase activity;methylenetetrahydrofolate dehydrogenase [NAD(P)+] activity;methylenetetrahydrofolate dehydrogenase (NADP+) activity;ATP binding;formyltetrahydrofolate dehydrogenase activity;oxidoreductase activity;hydrolase activity;ligase activity	histidine biosynthetic process;purine nucleotide biosynthetic process;histidine catabolic process;one-carbon metabolic process;vitamin metabolic process;water-soluble vitamin metabolic process;cellular amino acid biosynthetic process;methionine biosynthetic process;folic acid-containing compound biosynthetic process;folic acid metabolic process	cytoplasm;mitochondrion;cytosol		32.9471	24.3766	31.1428	23.9722	470.568	61.8337	34.3144	27.2444	28.675	412.383	23.0785	26.2899	18.4189	22.7675	72.1499	10.4606	23.6662	11.0484	20.2143	288.557	25.4598	24.3641	84.3441	28.8523	263.199	11.9287	52.4168	66.6625	62.8439	555.812	38.6871	40.2962	50.3804	55.8624	390.569	41.8409
147	NVLIVEDIIDTGK	1	3251	NP_000185	TB280278	hypoxanthine phosphoribosyltransferase 1	HPRT1	Purine metabolism;Drug metabolism - other enzymes;Metabolic pathways	Metabolism;Metabolism of nucleotides;Purine metabolism;Purine salvage	nucleotide binding;magnesium ion binding;hypoxanthine phosphoribosyltransferase activity;phosphoglucomutase activity;protein binding;transferase activity, transferring glycosyl groups;protein homodimerization activity;guanine phosphoribosyltransferase activity	response to amphetamine;purine base metabolic process;purine nucleotide biosynthetic process;purine ribonucleoside salvage;adenine salvage;guanine salvage;spermatogenesis;behavior;grooming behavior;nucleoside metabolic process;glucose 1-phosphate metabolic process;cytolysis;striatum development;cerebral cortex neuron differentiation;central nervous system neuron development;GMP salvage;IMP salvag…	soluble fraction;cytoplasm;cytosol		9.5276	7.46222	9.69055	9.49316	12.801	13.3023	11.6754	10.7229	13.5074	16.2863	9.41002	10.3267	10.4656	10.8509	10.4367	9.4406	13.5484	8.99074	12.6781	8.84149	10.263	12.2512	10.1672	9.74475	12.2716	8.1075	27.9067	31.4344	27.0826	14.7317	18.995	17.4201	25.2548	29.0672	16.9957	11.8851
148	LLAAEPLSK	1	79709	NP_078932	TB280817	glycosyltransferase 25 domain containing 1	GLT25D1	Lysine degradation;Other types of O-glycan biosynthesis	Extracellular matrix organization;Collagen formation;Collagen biosynthesis and modifying enzymes	transferase activity, transferring glycosyl groups;procollagen galactosyltransferase activity	lipopolysaccharide biosynthetic process	endoplasmic reticulum;endoplasmic reticulum lumen		32.1327	28.9956	31.4082	31.0621	10.9744	28.798	17.3667	N/D	16.2015	N/D	24.9857	20.7307	24.3143	30.625	19.8158	N/D	24.0559	17.356	17.7715	14.8746	25.6824	24.7745	26.1425	25.6528	N/D	N/D	17.7758	17.8052	14.0475	N/D	27.658	34.7503	25.4784	28.0234	22.3305	29.4232
149	IAQLICER	2	1854	NP_001020419:NP_001020420:NP_001939	TB281535	deoxyuridine triphosphatase	DUT	Pyrimidine metabolism;Metabolic pathways	Metabolism;Metabolism of nucleotides;Pyrimidine biosynthesis;Pyrimidine metabolism	dUTP diphosphatase activity;protein binding;hydrolase activity	nucleobase, nucleoside, nucleotide and nucleic acid metabolic process;pyrimidine base metabolic process;DNA replication;nucleotide metabolic process;dUTP metabolic process;pyrimidine nucleoside biosynthetic process;nucleobase, nucleoside and nucleotide metabolic process	nucleus;nucleoplasm;mitochondrion		17.9965	16.9027	19.5944	21.1374	N/D	N/D	N/D	N/D	N/D	N/D	N/D	12.7528	9.23187	8.50283	N/D	N/D	N/D	N/D	N/D	N/D	10.3158	15.2876	16.1454	10.8616	N/D	N/D	N/D	N/D	N/D	N/D	N/D	N/D	N/D	N/D	N/D	N/D
150	LANILFTQELAR	1	51109	NP_057110	TB282525	retinol dehydrogenase 11 (all-trans/9-cis/11-cis)	RDH11	Retinol metabolism;Metabolic pathways	Signal Transduction;Visual phototransduction;The canonical retinoid cycle in rods (twilight vision);Retinoid metabolism and transport;Metabolism;Metabolism of vitamins and cofactors;Signaling by Retinoic Acid;RA biosynthesis pathway;Metabolism of fat-soluble vitamins	retinol dehydrogenase activity;binding;oxidoreductase activity;NADP-retinol dehydrogenase activity	retinoid metabolic process;steroid metabolic process;retinol metabolic process	intracellular;endoplasmic reticulum;endoplasmic reticulum membrane;membrane;integral to membrane		36.6116	41.9204	45.1048	45.8356	127.558	43.4789	29.1873	21.7114	24.6272	138.255	24.5834	15.4658	24.0514	21.1625	66.2772	21.0814	34.115	18.9394	21.008	164.762	20.5615	20.8762	44.2448	28.1754	59.0926	21.7503	68.6578	53.0918	59.5342	137.638	69.8905	65.792	67.7744	76.5589	101.377	28.7404
151	VLSELGR	1	55699	NP_060530	TB298202	isoleucyl-tRNA synthetase 2, mitochondrial	IARS2	Aminoacyl-tRNA biosynthesis	tRNA Aminoacylation;Mitochondrial tRNA aminoacylation;Gene Expression	nucleotide binding;isoleucine-tRNA ligase activity;ATP binding;ligase activity	tRNA aminoacylation for protein translation;isoleucyl-tRNA aminoacylation;gene expression	cytoplasm;mitochondrion;mitochondrial matrix		66.2045	82.5898	77.3513	98.6948	41.1324	23.7087	16.6524	26.8905	29.1487	47.4559	57.4751	59.0951	59.7393	61.0309	22.1413	10.8743	15.1662	9.70632	14.0158	41.0661	47.8109	53.2746	61.8034	38.9104	30.7725	11.0166	38.6542	39.7984	35.6877	43.2081	42.8505	43.798	56.6942	67.1394	28.474	21.1053
152	ELIEEK	2	51166	NP_057312:NP_872603	TB298336	aminoadipate aminotransferase	AADAT	Lysine biosynthesis;Lysine degradation;Tryptophan metabolism;Metabolic pathways;Lysine degradation, lysine => saccharopine => acetoacetyl-CoA;2-Oxocarboxylic acid metabolism;Biosynthesis of amino acids	Metabolism;Lysine catabolism;Tryptophan catabolism;Metabolism of amino acids and derivatives;Histidine, lysine, phenylalanine, tyrosine, proline and tryptophan catabolism	transaminase activity;kynurenine-oxoglutarate transaminase activity;pyridoxal phosphate binding;protein homodimerization activity;2-aminoadipate transaminase activity	2-oxoglutarate metabolic process;glutamate metabolic process;lysine catabolic process;tryptophan catabolic process;biosynthetic process;tryptophan catabolic process to kynurenine;cellular nitrogen compound metabolic process;kynurenine metabolic process	mitochondrion;mitochondrial matrix		N/D	N/D	N/D	N/D	N/D	N/D	N/D	N/D	N/D	N/D	N/D	N/D	N/D	N/D	N/D	N/D	N/D	N/D	N/D	N/D	N/D	N/D	N/D	N/D	N/D	N/D	N/D	N/D	N/D	N/D	N/D	N/D	N/D	N/D	N/D	N/D
153	AVEHINK	1	2023	NP_001419	TB298392	enolase 1, (alpha)	ENO1	Glycolysis / Gluconeogenesis;RNA degradation;Metabolic pathways;Glycolysis (Embden-Meyerhof pathway), glucose => pyruvate;Glycolysis, core module involving three-carbon compounds;Gluconeogenesis, oxaloacetate => fructose-6P;HIF-1 signaling pathway;Biosynthesis of amino acids;Carbon metabolism	Metabolism;Glycolysis;Gluconeogenesis;Glucose metabolism;Metabolism of carbohydrates	magnesium ion binding;DNA binding;sequence-specific DNA binding transcription factor activity;transcription corepressor activity;phosphopyruvate hydratase activity;protein binding;lyase activity	negative regulation of transcription from RNA polymerase II promoter;carbohydrate metabolic process;glucose metabolic process;gluconeogenesis;glycolysis;transcription, DNA-dependent;response to virus;negative regulation of cell growth;negative regulation of transcription, DNA-dependent	phosphopyruvate hydratase complex;nucleus;cytoplasm;cytosol;plasma membrane;sarcomere		358.278	383.161	701.762	633.256	542.718	585.889	568.678	351.935	569.577	403.684	568.958	771.419	545.047	639.334	190.907	333.931	507.26	419.067	330.314	450.819	620.838	563.321	502.898	421.425	496.612	274.42	1234.01	1150.39	893.635	660.682	753.426	835.754	840.642	954.976	620.35	632.173
154	AFALEVIK	2	27068	NP_008834:NP_789842:NP_789843:NP_789845	TB298471	pyrophosphatase (inorganic) 2	PPA2	Oxidative phosphorylation	tRNA Aminoacylation;Mitochondrial tRNA aminoacylation;Gene Expression	magnesium ion binding;inorganic diphosphatase activity;hydrolase activity	tRNA aminoacylation for protein translation;gene expression;diphosphate metabolic process	cytoplasm;mitochondrion;mitochondrial matrix		52.2338	53.751	53.733	86.5183	89.063	43.6616	42.0446	35.8109	49.4941	88.5932	43.6709	42.8811	53.0898	40.1131	52.4612	18.428	37.5691	26.7967	31.4956	63.83	42.1684	39.6919	51.5846	40.3817	53.221	20.4811	31.9566	47.4751	32.5979	139.355	66.7378	69.6269	72.7363	104.725	111.752	33.0191
155	AGAHLQGGAK	1	2597	NP_002037	TB298495	glyceraldehyde-3-phosphate dehydrogenase	GAPDH	Glycolysis / Gluconeogenesis;Alzheimer's disease;Metabolic pathways;Glycolysis (Embden-Meyerhof pathway), glucose => pyruvate;Glycolysis, core module involving three-carbon compounds;Gluconeogenesis, oxaloacetate => fructose-6P;HIF-1 signaling pathway;Biosynthesis of amino acids;Carbon metabolism	Metabolism;Glycolysis;Gluconeogenesis;Glucose metabolism;Metabolism of carbohydrates	glyceraldehyde-3-phosphate dehydrogenase (NAD+) (phosphorylating) activity;protein binding;oxidoreductase activity;transferase activity;peptidyl-cysteine S-nitrosylase activity;NAD binding	carbohydrate metabolic process;glucose metabolic process;gluconeogenesis;glycolysis;peptidyl-cysteine S-trans-nitrosylation;protein stabilization;neuron apoptosis	nucleus;cytoplasm;cytosol;membrane;perinuclear region of cytoplasm		1891.31	1728.08	2260.45	3271.46	1169.17	1884.57	1484.39	1073.41	1824.09	1261.4	3367.24	2606.2	2253.21	2062.23	694.928	1274.82	1687.3	1501.47	1369.49	943.864	1894.9	1904.87	1508.16	1736.95	1544.45	2370.99	4867.5	7565.66	5294.29	1905.79	2815.22	2350.3	3375.74	3410.56	1944.56	2890.32
156	AAHFFSTLK	1	55750	NP_060708	TB298599	acylglycerol kinase	AGK	Glycerolipid metabolism;Metabolic pathways	Metabolism;Fatty acid, triacylglycerol, and ketone body metabolism;Metabolism of lipids and lipoproteins;Fatty Acyl-CoA Biosynthesis;Triglyceride Biosynthesis	nucleotide binding;ceramide kinase activity;NAD+ kinase activity;diacylglycerol kinase activity;ATP binding;transferase activity;acylglycerol kinase activity	activation of protein kinase C activity by G-protein coupled receptor protein signaling pathway;metabolic process;ceramide biosynthetic process	mitochondrion;membrane;mitochondrial membrane		N/D	N/D	N/D	N/D	N/D	N/D	N/D	N/D	N/D	N/D	N/D	N/D	N/D	N/D	N/D	N/D	N/D	N/D	N/D	N/D	N/D	N/D	N/D	N/D	N/D	N/D	N/D	N/D	N/D	N/D	N/D	N/D	N/D	N/D	N/D	N/D
157	RATDVMIAGK	2	191	NP_000678:NP_001155238	TB298641	adenosylhomocysteinase	AHCY	Cysteine and methionine metabolism;Metabolic pathways;Methionine degradation	Metabolism;Phase II conjugation;Methylation;Sulfur amino acid metabolism;Biological oxidations;Metabolism of amino acids and derivatives;Metabolism of ingested SeMet, Sec, MeSec into H2Se;Selenoamino acid metabolism	adenosylhomocysteinase activity;hydrolase activity	one-carbon metabolic process;xenobiotic metabolic process;methylation	cytoplasm;cytosol;melanosome		34.7538	29.4101	49.0072	36.2877	71.8516	42.3819	30.549	32.1247	44.8618	87.2576	20.3716	32.9895	27.6721	23.7169	20.7613	14.0964	26.6929	13.6662	27.6632	70.942	33.2371	37.7992	56.7291	30.7599	78.5319	52.964	56.8868	76.4892	64.9972	118.771	33.1702	44.8027	44.288	58.3371	114.009	39.7712
158	LFQPNLNMDR	2	586	NP_001171564:NP_001171565:NP_005495	TB298678	branched chain amino-acid transaminase 1, cytosolic	BCAT1	Valine, leucine and isoleucine degradation;Valine, leucine and isoleucine biosynthesis;Pantothenate and CoA biosynthesis;Cysteine and methionine metabolism;Metabolic pathways;Leucine degradation, leucine => acetoacetate + acetyl-CoA;2-Oxocarboxylic acid metabolism;Biosynthesis of amino acids	Metabolism;Branched-chain amino acid catabolism;Metabolism of amino acids and derivatives	branched-chain-amino-acid transaminase activity;transferase activity;identical protein binding;L-leucine transaminase activity;L-valine transaminase activity;L-isoleucine transaminase activity	G1/S transition of mitotic cell cycle;cell proliferation;branched chain family amino acid biosynthetic process;branched chain family amino acid catabolic process;cellular nitrogen compound metabolic process	cytoplasm;mitochondrion;cytosol		N/D	N/D	N/D	N/D	N/D	N/D	N/D	N/D	N/D	N/D	N/D	N/D	N/D	N/D	N/D	N/D	19.8859	N/D	N/D	N/D	N/D	N/D	N/D	N/D	N/D	N/D	N/D	N/D	N/D	N/D	N/D	N/D	N/D	N/D	N/D	N/D
159	QVITLLNELK	2	30	NP_001123882:NP_001598	TB298743	acetyl-CoA acyltransferase 1	ACAA1	Fatty acid degradation;Valine, leucine and isoleucine degradation;alpha-Linolenic acid metabolism;Biosynthesis of unsaturated fatty acids;PPAR signaling pathway;Metabolic pathways;Peroxisome;beta-Oxidation;Fatty acid metabolism	Metabolism;alpha-linolenic (omega3) and linoleic (omega6) acid metabolism;alpha-linolenic acid (ALA) metabolism;Beta-oxidation of very long chain fatty acids;Peroxisomal lipid metabolism;Metabolism of lipids and lipoproteins	acetyl-CoA C-acyltransferase activity;protein binding;transferase activity;transferase activity, transferring acyl groups other than amino-acyl groups	generation of precursor metabolites and energy;fatty acid metabolic process;fatty acid beta-oxidation using acyl-CoA oxidase;cellular lipid metabolic process	peroxisome;peroxisomal matrix;intracellular membrane-bounded organelle		45.0979	50.6985	73.3368	97.6555	813.883	124.87	56.8829	34.6528	45.6399	885.847	140.934	113.461	133.149	117.968	459.628	13.3849	22.5347	12.8873	22.9762	903.74	47.5601	37.5858	129.765	35.7868	497.229	32.5321	86.4034	105.81	103.144	1253.17	117.757	95.9909	115.676	193.07	932.022	37.203
160	ILIPALMVTAEK	1	2053	NP_001970	TB298834	epoxide hydrolase 2, cytoplasmic	EPHX2	Arachidonic acid metabolism;Metabolic pathways;Peroxisome	Metabolism;Synthesis of epoxy (EET) and dihydroxyeicosatrienoic acids (DHET);Arachidonic acid metabolism;Metabolism of lipids and lipoproteins	epoxide hydrolase activity;hydrolase activity;protein homodimerization activity;metal ion binding	xenobiotic metabolic process;cellular calcium ion homeostasis;inflammatory response;regulation of blood pressure;response to toxin;drug metabolic process;aromatic compound catabolic process;positive regulation of vasodilation;reactive oxygen species metabolic process	soluble fraction;nucleolus;cytoplasm;peroxisome;Golgi apparatus;cytosol;focal adhesion		3.5458	3.45174	6.14951	6.24114	176.583	9.20835	3.86011	9.97248	9.38369	127.454	3.24477	0.851012	1.83086	3.80422	5.65048	1.20022	1.76918	0.909338	2.00137	106.925	3.69065	7.05155	19.0128	5.66683	155.728	5.78922	6.68034	5.55329	9.36247	233.725	3.2624	2.31223	4.22008	5.70449	145.976	N/D
161	TLADVLVQEVIK	2	3628	NP_001122400:NP_002185	TB298853	inositol polyphosphate-1-phosphatase	INPP1	Inositol phosphate metabolism;Phosphatidylinositol signaling system;Metabolic pathways;Inositol phosphate metabolism, Ins(1,3,4,5)P4 => Ins(1,3,4)P3 => myo-inositol	Metabolism;Inositol phosphate metabolism;Synthesis of IP2, IP, and Ins in the cytosol	inositol or phosphatidylinositol phosphatase activity;inositol-1,4-bisphosphate 1-phosphatase activity;hydrolase activity;metal ion binding	phosphate metabolic process;signal transduction			1.25413	1.83679	2.22624	2.54973	5.95442	3.96844	4.32406	3.59124	3.89518	5.17556	4.01307	4.75002	5.24618	4.22469	1.54371	2.61657	4.44325	1.91885	5.35721	3.89015	4.37285	4.16128	5.09513	3.44555	3.06721	1.98967	4.50661	5.1278	4.41325	6.87683	10.5338	9.34457	11.6867	16.6156	7.31202	2.89708
162	AIQTLQMELQQIMK	1	9945	NP_005101	TB299073	glutamine-fructose-6-phosphate transaminase 2	GFPT2	Amino sugar and nucleotide sugar metabolism;Alanine, aspartate and glutamate metabolism;Metabolic pathways;Insulin resistance	Metabolism of proteins;Biosynthesis of the N-glycan precursor (dolichol lipid-linked oligosaccharide, LLO) and transfer to a nascent protein;Asparagine N-linked glycosylation;Synthesis of UDP-N-acetyl-glucosamine;Synthesis of substrates in N-glycan biosythesis;Post-translational protein modification	glutamine-fructose-6-phosphate transaminase (isomerizing) activity;sugar binding;transferase activity	fructose 6-phosphate metabolic process;UDP-N-acetylglucosamine biosynthetic process;energy reserve metabolic process;dolichol-linked oligosaccharide biosynthetic process;glutamine metabolic process;metabolic process;carbohydrate biosynthetic process;protein N-linked glycosylation via asparagine;post-translational protein modification;cellular protein metabolic process	cytoplasm;cytosol		N/D	N/D	N/D	N/D	N/D	N/D	N/D	N/D	N/D	N/D	N/D	N/D	N/D	N/D	N/D	N/D	N/D	N/D	N/D	N/D	N/D	N/D	N/D	N/D	N/D	N/D	N/D	N/D	N/D	N/D	N/D	N/D	N/D	N/D	N/D	N/D
163	IMRPDDANVAGNVHGGTILK	2	11332	NP_009205:NP_863654:NP_863656	TB299242	acyl-CoA thioesterase 7	ACOT7	Fatty acid elongation;Biosynthesis of unsaturated fatty acids	Metabolism;Fatty acid, triacylglycerol, and ketone body metabolism;Metabolism of lipids and lipoproteins;Fatty Acyl-CoA Biosynthesis;Triglyceride Biosynthesis	fatty-acyl-CoA binding;catalytic activity;carboxylesterase activity;palmitoyl-CoA hydrolase activity;hydrolase activity;acyl-CoA hydrolase activity	lipid metabolic process;fatty acid catabolic process	nucleus;nucleolus;cytoplasm;mitochondrion;cytosol;neuron projection;cell body		N/D	N/D	N/D	N/D	N/D	N/D	N/D	N/D	N/D	N/D	N/D	N/D	N/D	N/D	N/D	N/D	N/D	N/D	N/D	N/D	N/D	N/D	N/D	N/D	N/D	N/D	N/D	N/D	N/D	N/D	N/D	N/D	N/D	N/D	N/D	N/D
164	IGGAQNR	1	4282	NP_002406	TB299417	macrophage migration inhibitory factor (glycosylation-inhibiting factor)	MIF	Tyrosine metabolism;Phenylalanine metabolism	Hemostasis;Cell surface interactions at the vascular wall	dopachrome isomerase activity;receptor binding;cytokine activity;cytokine receptor binding;protein binding;isomerase activity;chemoattractant activity;cell surface binding;phenylpyruvate tautomerase activity	prostaglandin biosynthetic process;inflammatory response;cell surface receptor linked signaling pathway;cell proliferation;negative regulation of gene expression;positive regulation of protein kinase A signaling cascade;carboxylic acid metabolic process;positive regulation of B cell proliferation;positive regulation of peptidyl-serine phosphorylation;positive regulation of phosphorylation;regulat…	extracellular region;extracellular space;cytoplasm;cell surface		656.062	780.384	1011.16	880.339	256.099	398.447	357.337	380.806	445.1	735.869	943.183	874.891	713.268	676.003	194.985	294.747	441.224	381.914	338.734	377.321	774.335	708.849	600.526	830.545	643.68	283.477	840.347	1224.93	1010.47	610.709	1198.78	952.385	1481.12	1808.5	1135.8	628.675
165	NIVAAMK	1	645	NP_000704	TB299483	biliverdin reductase B (flavin reductase (NADPH))	BLVRB	Riboflavin metabolism;Porphyrin and chlorophyll metabolism	Metabolism;Metabolism of porphyrins;Heme degradation	biliverdin reductase activity;binding;oxidoreductase activity;flavin reductase activity	porphyrin metabolic process;heme catabolic process	cytoplasm;cytosol		53.0224	58.3785	80.0023	76.1306	429.258	110.38	131.534	88.396	110.918	306.202	115.817	107.336	124.918	95.0876	223.585	90.3724	73.0266	52.0865	38.3281	235.109	96.7741	97.1222	150.539	97.9405	371.724	56.3113	97.2921	138.787	87.6418	446.627	156.537	197.704	178.955	218.863	464.434	135.993
166	CIQHVK	1	9054	NP_066923	TB299498	NFS1 nitrogen fixation 1 homolog (S. cerevisiae)	NFS1	Thiamine metabolism;Metabolic pathways;Sulfur relay system	Mitochondrial iron-sulfur cluster biogenesis;Metabolism;Metabolism of water-soluble vitamins and cofactors;Metabolism of vitamins and cofactors;Molybdenum cofactor biosynthesis	catalytic activity;protein binding;transferase activity;pyridoxal phosphate binding;cysteine desulfurase activity;protein homodimerization activity	sulfur amino acid metabolic process;protein complex assembly;cysteine metabolic process;vitamin metabolic process;water-soluble vitamin metabolic process;Mo-molybdopterin cofactor biosynthetic process;iron incorporation into metallo-sulfur cluster;molybdopterin cofactor biosynthetic process	nucleus;cytoplasm;mitochondrion;mitochondrial matrix;cytosol		N/D	N/D	N/D	N/D	N/D	N/D	N/D	N/D	N/D	N/D	N/D	N/D	N/D	N/D	N/D	N/D	N/D	N/D	N/D	N/D	N/D	N/D	N/D	N/D	N/D	N/D	N/D	N/D	N/D	N/D	N/D	N/D	N/D	N/D	N/D	N/D
167	ELSDIAHR	2	226	NP_000025:NP_001121089:NP_908930:NP_908932	TB299501	aldolase A, fructose-bisphosphate	ALDOA	Glycolysis / Gluconeogenesis;Pentose phosphate pathway;Fructose and mannose metabolism;Metabolic pathways;Glycolysis (Embden-Meyerhof pathway), glucose => pyruvate;Gluconeogenesis, oxaloacetate => fructose-6P;HIF-1 signaling pathway;Biosynthesis of amino acids;Carbon metabolism	Hemostasis;Platelet degranulation;Platelet activation, signaling and aggregation;Response to elevated platelet cytosolic Ca2+;Metabolism;Glycolysis;Gluconeogenesis;Glucose metabolism;Metabolism of carbohydrates	actin binding;fructose-bisphosphate aldolase activity;cytoskeletal protein binding;tubulin binding;lyase activity;identical protein binding;fructose binding	platelet degranulation;carbohydrate metabolic process;fructose metabolic process;glucose metabolic process;gluconeogenesis;glycolysis;ATP biosynthetic process;striated muscle contraction;actin filament organization;blood coagulation;regulation of cell shape;platelet activation;fructose 1,6-bisphosphate metabolic process;muscle cell homeostasis;protein homotetramerization	extracellular region;cytosol;actin cytoskeleton;platelet alpha granule lumen;I band;extracellular vesicular exosome		380.486	392.997	471.925	410.629	51.3805	324.966	445.63	279.449	467.897	60.3452	296.7	240.14	220.971	183.274	120.512	234.994	414.726	275.952	380.403	46.3552	200.806	248.941	232.975	244.85	33.0037	113.397	368.599	381.688	330.587	53.0015	701.705	574.556	982.602	1105.1	80.7194	319.258
168	ELQPSEEVTWK	1	4707	NP_004536	TB299700	NADH dehydrogenase (ubiquinone) 1 beta subcomplex, 1, 7kDa	NDUFB1	Oxidative phosphorylation;Alzheimer's disease;Parkinson's disease;Huntington's disease;Metabolic pathways;Non-alcoholic fatty liver disease (NAFLD)	The citric acid (TCA) cycle and respiratory electron transport;Metabolism;Respiratory electron transport, ATP synthesis by chemiosmotic coupling, and heat production by uncoupling proteins.;Respiratory electron transport;Complex I biogenesis	NADH dehydrogenase activity;NADH dehydrogenase (ubiquinone) activity	mitochondrial electron transport, NADH to ubiquinone;transport;respiratory electron transport chain	mitochondrion;mitochondrial inner membrane;mitochondrial respiratory chain complex I;membrane;integral to membrane;respiratory chain		N/D	N/D	N/D	N/D	N/D	N/D	N/D	N/D	N/D	N/D	N/D	N/D	N/D	N/D	N/D	N/D	N/D	N/D	N/D	N/D	N/D	N/D	N/D	N/D	N/D	N/D	N/D	N/D	N/D	N/D	N/D	N/D	N/D	N/D	N/D	N/D
169	EIVVIHQDPEALK	2	3376	NP_002152:NP_038203	TB299748	isoleucyl-tRNA synthetase	IARS	Aminoacyl-tRNA biosynthesis	Metabolism;Cytosolic tRNA aminoacylation;tRNA Aminoacylation;Metabolism of amino acids and derivatives;Gene Expression;SeMet incorporation into proteins;Selenoamino acid metabolism	nucleotide binding;aminoacyl-tRNA ligase activity;isoleucine-tRNA ligase activity;protein binding;ATP binding;ligase activity	tRNA aminoacylation for protein translation;isoleucyl-tRNA aminoacylation;gene expression	soluble fraction;nucleus;nucleolus;cytoplasm;cytosol		35.1345	36.8422	27.0317	31.0066	17.3176	19.9317	17.463	24.2812	21.7082	13.6734	21.4984	30.7572	22.9026	30.9732	17.3109	16.7001	17.0694	10.9753	16.7319	13.9339	54.4313	68.7527	52.7017	38.89	7.82452	14.6675	37.5404	37.3966	31.2981	16.2272	24.0677	23.0402	27.8176	24.1843	18.1708	16.8892
170	TSGSNVK	2	514	NP_001001977:NP_008817	TB300082	ATP synthase, H+ transporting, mitochondrial F1 complex, epsilon subunit	ATP5E	Oxidative phosphorylation;Alzheimer's disease;Parkinson's disease;Huntington's disease;Metabolic pathways	The citric acid (TCA) cycle and respiratory electron transport;Metabolism;Respiratory electron transport, ATP synthesis by chemiosmotic coupling, and heat production by uncoupling proteins.;Formation of ATP by chemiosmotic coupling	hydrolase activity;ATPase activity;transmembrane transporter activity;hydrogen ion transporting ATP synthase activity, rotational mechanism;proton-transporting ATPase activity, rotational mechanism	ATP catabolic process;ion transport;proton transport;respiratory electron transport chain;mitochondrial ATP synthesis coupled proton transport	mitochondrial proton-transporting ATP synthase complex, catalytic core F(1);mitochondrion;mitochondrial proton-transporting ATP synthase complex;mitochondrial matrix;membrane		252.28	465.638	453.052	889.062	174.583	62.5273	51.6126	54.1617	65.3965	147.77	146.206	159.014	194.002	111.823	178.539	14.5061	43.4667	21.4781	35.6851	205.352	173.24	199.712	194.804	172.303	206.907	28.5478	72.156	99.8941	84.848	151.916	129.795	74.9738	146.52	135.581	327.555	60.0843
171	LALHELK	1	50808	NP_057366	TB300193	adenylate kinase 3	AK3	Purine metabolism;Adenine ribonucleotide biosynthesis, IMP => ADP,ATP	Hemostasis;Factors involved in megakaryocyte development and platelet production	nucleotide binding;adenylate kinase activity;ATP binding;GTP binding;transferase activity;nucleobase, nucleoside, nucleotide kinase activity;identical protein binding;nucleoside triphosphate adenylate kinase activity	nucleobase, nucleoside, nucleotide and nucleic acid metabolic process;AMP phosphorylation;blood coagulation	mitochondrion;mitochondrial matrix		18.6679	28.3692	32.38	37.4497	101.494	31.9035	14.7251	17.2309	14.9634	116.156	51.6837	53.9873	47.1727	45.2545	46.8314	7.37657	14.4914	8.21863	10.4113	90.1542	42.9316	36.2621	43.1305	28.1762	163.83	8.55239	20.9941	27.8486	23.869	98.2879	24.6467	25.4201	30.3619	34.2519	124.725	26.9473
172	TRQPVQTK	1	53630	NP_059125	TB300309	beta-carotene 15,15'-monooxygenase 1	BCMO1	Retinol metabolism;Metabolic pathways	Signal Transduction;Visual phototransduction;Retinoid metabolism and transport;Metabolism;Metabolism of vitamins and cofactors;Metabolism of fat-soluble vitamins	beta-carotene 15,15'-monooxygenase activity;monooxygenase activity;metal ion binding	retinoid metabolic process;steroid metabolic process	cytosol		N/D	N/D	N/D	N/D	N/D	N/D	N/D	N/D	N/D	N/D	N/D	N/D	N/D	N/D	N/D	N/D	N/D	N/D	N/D	N/D	N/D	N/D	N/D	N/D	N/D	N/D	N/D	N/D	N/D	N/D	N/D	N/D	N/D	N/D	N/D	N/D
173	NFEHLNSDFDR	1	4199	NP_002386	TB300518	malic enzyme 1, NADP(+)-dependent, cytosolic	ME1	Pyruvate metabolism;PPAR signaling pathway;Metabolic pathways;Carbon metabolism	Metabolism;PPARA activates gene expression;Regulation of lipid metabolism by Peroxisome proliferator-activated receptor alpha (PPARalpha);Fatty acid, triacylglycerol, and ketone body metabolism;Metabolism of lipids and lipoproteins	malic enzyme activity;malate dehydrogenase (oxaloacetate-decarboxylating) (NADP+) activity;binding;electron carrier activity;oxidoreductase activity;malate dehydrogenase (oxaloacetate-decarboxylating) activity;manganese ion binding;ADP binding;metal ion binding;NADP binding;NAD binding	carbohydrate metabolic process;malate metabolic process;NADP biosynthetic process;response to hormone stimulus;response to carbohydrate stimulus;cellular lipid metabolic process	soluble fraction;cytoplasm;cytosol		N/D	N/D	N/D	N/D	N/D	N/D	N/D	N/D	N/D	N/D	N/D	N/D	N/D	N/D	N/D	N/D	N/D	N/D	N/D	N/D	N/D	N/D	N/D	N/D	N/D	N/D	N/D	N/D	N/D	N/D	N/D	N/D	N/D	N/D	N/D	N/D
174	ELSIHFVPGSCR	1	27430	NP_037415	TB300525	methionine adenosyltransferase II, beta	MAT2B	Cysteine and methionine metabolism;Metabolic pathways;Methionine salvage pathway;Methionine degradation;Biosynthesis of amino acids	Metabolism;Phase II conjugation;Methylation;Biological oxidations	protein binding;dTDP-4-dehydrorhamnose reductase activity;methionine adenosyltransferase regulator activity	S-adenosylmethionine biosynthetic process;xenobiotic metabolic process;methylation;extracellular polysaccharide biosynthetic process	intracellular;nucleus;mitochondrion;cytosol;methionine adenosyltransferase complex		12.7343	11.4068	18.1737	13.3181	14.5685	5.48001	5.02744	4.46093	8.78236	11.3803	8.28938	10.9093	8.15898	8.62159	9.93215	4.7247	8.48288	4.8593	5.49427	12.0238	11.755	13.9957	14.4107	10.8868	9.78062	5.81483	6.35636	9.75222	6.29823	18.323	8.03606	8.63064	13.8854	16.0898	11.4841	11.0763
175	GLLAGNVFDWGAK	1	55229	NP_060686	TB300576	pantothenate kinase 4	PANK4	Pantothenate and CoA biosynthesis;Metabolic pathways;Coenzyme A biosynthesis, pantothenate => CoA	Metabolism;Coenzyme A biosynthesis;Metabolism of water-soluble vitamins and cofactors;Metabolism of vitamins and cofactors;Vitamin B5 (pantothenate) metabolism	nucleotide binding;pantothenate kinase activity;ATP binding;transferase activity	coenzyme A biosynthetic process	cytoplasm		N/D	N/D	N/D	N/D	N/D	N/D	N/D	N/D	N/D	N/D	N/D	N/D	N/D	N/D	N/D	N/D	N/D	N/D	N/D	N/D	N/D	N/D	N/D	N/D	N/D	N/D	N/D	N/D	N/D	N/D	N/D	N/D	N/D	N/D	N/D	N/D
176	NLTALGLNLVASGGTAK	1	471	NP_004035	TB300712	5-aminoimidazole-4-carboxamide ribonucleotide formyltransferase/IMP cyclohydrolase	ATIC	Purine metabolism;One carbon pool by folate;Metabolic pathways;Inosine monophosphate biosynthesis, PRPP + glutamine => IMP	Metabolism;Metabolism of nucleotides;Purine ribonucleoside monophosphate biosynthesis;Purine metabolism	IMP cyclohydrolase activity;phosphoribosylaminoimidazolecarboxamide formyltransferase activity;transferase activity;hydrolase activity;protein homodimerization activity	nucleobase, nucleoside, nucleotide and nucleic acid metabolic process;purine base metabolic process;purine nucleotide biosynthetic process;purine ribonucleoside monophosphate biosynthetic process;organ regeneration;nucleobase, nucleoside and nucleotide metabolic process	mitochondrion;cytosol		36.916	33.4583	48.468	53.374	33.4132	19.4318	19.9277	19.128	22.3057	23.5395	39.4945	31.5502	42.6834	44.4141	8.29459	12.4282	18.8335	13.451	18.0553	12.2387	31.2248	41.2953	43.2418	37.6361	14.7461	19.0264	49.2498	57.1563	50.3009	18.5513	86.0245	73.9439	87.5837	105.597	24.4717	29.3656
177	LFQEDDEIPLYLK	1	1347	NP_001856	TB300725	cytochrome c oxidase subunit VIIa polypeptide 2 (liver)	COX7A2	Oxidative phosphorylation;Alzheimer's disease;Parkinson's disease;Huntington's disease;Cardiac muscle contraction;Non-alcoholic fatty liver disease (NAFLD)		cytochrome-c oxidase activity;electron carrier activity		mitochondrion;mitochondrial respiratory chain;membrane		205.846	405.392	360.809	489.167	179.943	110.077	83.6985	147.716	145.97	153.903	82.1747	78.3532	77.1362	75.665	163.239	36.7125	76.5292	45.1555	56.9498	299.462	148.507	168.017	147.873	132.586	304.412	13.9753	67.7324	87.9741	71.9111	248.957	59.628	46.7039	59.45	58.9824	285.69	78.5606
178	AFLPK	1	56898	NP_064524	TB301092	3-hydroxybutyrate dehydrogenase, type 2	BDH2	Synthesis and degradation of ketone bodies;Butanoate metabolism;Metabolic pathways	Metabolism;Fatty acid, triacylglycerol, and ketone body metabolism;Metabolism of lipids and lipoproteins;Ketone body metabolism;Synthesis of Ketone Bodies	3-hydroxybutyrate dehydrogenase activity;binding;oxidoreductase activity;oxidoreductase activity, acting on the CH-CH group of donors, NAD or NADP as acceptor;NAD binding	fatty acid beta-oxidation;siderophore biosynthetic process;heme metabolic process;iron ion homeostasis	cytoplasm;mitochondrion		N/D	N/D	N/D	N/D	N/D	N/D	N/D	N/D	N/D	N/D	N/D	N/D	N/D	N/D	N/D	N/D	N/D	N/D	N/D	N/D	N/D	N/D	N/D	N/D	N/D	N/D	N/D	N/D	N/D	N/D	N/D	N/D	N/D	N/D	N/D	N/D
179	LFCIPVHGIR	2	3612	NP_001138350:NP_005527	TB301118	inositol(myo)-1(or 4)-monophosphatase 1	IMPA1	Inositol phosphate metabolism;Phosphatidylinositol signaling system;Metabolic pathways;Inositol phosphate metabolism, Ins(1,3,4,5)P4 => Ins(1,3,4)P3 => myo-inositol	Metabolism;Inositol phosphate metabolism;Synthesis of IP2, IP, and Ins in the cytosol	inositol monophosphate phosphatase activity;hydrolase activity;protein homodimerization activity;metal ion binding	phosphatidylinositol biosynthetic process;phosphate metabolic process;signal transduction;response to lithium ion;inositol phosphate dephosphorylation	cytoplasm;axon;neuronal cell body		N/D	N/D	N/D	N/D	N/D	N/D	N/D	N/D	N/D	N/D	N/D	N/D	N/D	N/D	N/D	N/D	N/D	N/D	N/D	N/D	N/D	N/D	N/D	N/D	N/D	N/D	N/D	N/D	N/D	N/D	N/D	N/D	N/D	N/D	N/D	N/D
180	AWALLQK	2	80347	NP_001035994:NP_001035995:NP_001035996:NP_001035997:NP_079509	TB301281	CoA synthase	COASY	Pantothenate and CoA biosynthesis;Metabolic pathways;Coenzyme A biosynthesis, pantothenate => CoA	Metabolism;Coenzyme A biosynthesis;Metabolism of water-soluble vitamins and cofactors;Metabolism of vitamins and cofactors;Vitamin B5 (pantothenate) metabolism	nucleotide binding;dephospho-CoA kinase activity;pantetheine-phosphate adenylyltransferase activity;ATP binding;transferase activity;nucleotidyltransferase activity	vitamin metabolic process;water-soluble vitamin metabolic process;biosynthetic process;coenzyme biosynthetic process;coenzyme A biosynthetic process;pantothenate metabolic process	cellular_component;cytoplasm;mitochondrial outer membrane		N/D	N/D	N/D	N/D	N/D	N/D	N/D	N/D	N/D	N/D	N/D	N/D	N/D	N/D	N/D	N/D	N/D	N/D	N/D	N/D	N/D	N/D	N/D	N/D	N/D	N/D	N/D	N/D	N/D	N/D	N/D	N/D	N/D	N/D	N/D	N/D
181	AFELMHSGK	1	128	NP_000662	TB301442	alcohol dehydrogenase 5 (class III), chi polypeptide	ADH5	Glycolysis / Gluconeogenesis;Fatty acid degradation;Tyrosine metabolism;Retinol metabolism;Metabolism of xenobiotics by cytochrome P450;Drug metabolism - cytochrome P450;Metabolic pathways;Chemical carcinogenesis;Carbon metabolism;Degradation of aromatic compounds	Metabolism;Biological oxidations;Phase 1 - Functionalization of compounds;Ethanol oxidation	alcohol dehydrogenase (NAD) activity;binding;fatty acid binding;zinc ion binding;electron carrier activity;oxidoreductase activity;formaldehyde dehydrogenase activity;protein homodimerization activity;metal ion binding;S-(hydroxymethyl)glutathione dehydrogenase activity	retinoid metabolic process;respiratory system process;ethanol catabolic process;ethanol oxidation;aging;peptidyl-cysteine S-nitrosylation;response to lipopolysaccharide;positive regulation of blood pressure;formaldehyde catabolic process;response to nitrosative stress;response to redox state	nucleus;cytoplasm;mitochondrion		45.4816	43.0009	64.5285	55.6401	218.157	60.8321	49.0073	52.2999	54.3465	225.008	51.189	64.5256	49.5357	37.9288	50.3078	22.469	48.2946	24.5794	34.7873	183.413	53.2367	49.2599	80.5738	59.3718	170.913	29.3921	43.2093	69.1872	44.0964	322.616	70.7706	84.4515	98.0966	117.639	296.087	42.9898
182	RLEVLDSTK	1	7386	NP_005994	TB301469	ubiquinol-cytochrome c reductase, Rieske iron-sulfur polypeptide 1	UQCRFS1	Oxidative phosphorylation;Alzheimer's disease;Parkinson's disease;Huntington's disease;Cardiac muscle contraction;Metabolic pathways;Non-alcoholic fatty liver disease (NAFLD)	The citric acid (TCA) cycle and respiratory electron transport;Metabolism;Respiratory electron transport, ATP synthesis by chemiosmotic coupling, and heat production by uncoupling proteins.;Respiratory electron transport	ubiquinol-cytochrome-c reductase activity;oxidoreductase activity, acting on diphenols and related substances as donors;protein complex binding;metal ion binding;2 iron, 2 sulfur cluster binding	transport;response to hormone stimulus;respiratory electron transport chain;response to drug;response to antibiotic;oxidation-reduction process	mitochondrion;mitochondrial inner membrane;mitochondrial respiratory chain complex III;membrane;integral to membrane;respiratory chain		58.1461	82.8991	121.333	155.936	108.749	67.026	53.968	74.586	74.3873	110.537	55.7305	34.2855	41.1409	44.5709	100.747	23.5733	45.2863	24.6012	39.1862	140.046	66.9873	94.2679	74.4288	73.4991	162.821	20.6317	101.976	121.409	108.295	120.929	35.6967	40.3401	57.9645	66.9251	133.004	53.1367
183	TVIYWLAEVK	2	318	NP_001152:NP_671701:NP_671702	TB301554	nudix (nucleoside diphosphate linked moiety X)-type motif 2	NUDT2	Purine metabolism;Pyrimidine metabolism	Cellular responses to stress;Detoxification of Reactive Oxygen Species	nucleotide binding;bis(5'-nucleosyl)-tetraphosphatase (asymmetrical) activity;GTP binding;bis(5'-nucleosyl)-tetraphosphatase (symmetrical) activity;hydrolase activity	nucleobase, nucleoside, nucleotide and nucleic acid metabolic process;induction of apoptosis	mitochondrion		6.37479	4.69885	8.27977	8.86522	6.92887	9.08965	7.00532	9.48196	8.85151	10.0545	7.10074	8.9743	5.30658	6.03105	4.55501	2.67174	3.93921	2.39731	4.08058	3.96082	6.31097	6.6835	10.1136	6.54793	9.48722	4.56206	7.906	12.1582	8.33779	9.80463	10.5279	12.1742	16.3674	15.7009	13.1197	9.4293
184	EVYELLDSPGK	2	10606	NP_001072992:NP_001072993:NP_006443	TB301573	phosphoribosylaminoimidazole carboxylase, phosphoribosylaminoimidazole succinocarboxamide synthetase	PAICS	Purine metabolism;Metabolic pathways;Inosine monophosphate biosynthesis, PRPP + glutamine => IMP	Metabolism;Metabolism of nucleotides;Purine ribonucleoside monophosphate biosynthesis;Purine metabolism	nucleotide binding;phosphoribosylaminoimidazole carboxylase activity;phosphoribosylaminoimidazolesuccinocarboxamide synthase activity;protein binding;ATP binding;lyase activity;ligase activity	purine base metabolic process;purine nucleotide biosynthetic process;'de novo' IMP biosynthetic process;purine base biosynthetic process;purine ribonucleoside monophosphate biosynthetic process;nucleobase, nucleoside and nucleotide metabolic process	cytosol		18.4818	16.3881	17.0419	13.378	25.3378	8.08276	9.09851	9.37117	11.9029	22.7539	9.3392	11.9489	10.0017	12.1049	8.2367	4.71998	9.04303	5.19033	7.56345	25.0102	11.8871	12.5357	16.6288	10.0464	25.2791	3.54076	13.2345	15.7936	13.0523	37.0753	28.8568	22.1529	28.7159	33.3422	38.1158	8.2085
185	HANIPL	2	5096	NP_000523:NP_001171485	TB302024	propionyl CoA carboxylase, beta polypeptide	PCCB	Valine, leucine and isoleucine degradation;Glyoxylate and dicarboxylate metabolism;Propanoate metabolism;Metabolic pathways;Carbon metabolism;Propanoyl-CoA metabolism, propanoyl-CoA => succinyl-CoA	Disease;Defects in vitamin and cofactor metabolism;Defects in biotin (Btn) metabolism;Defective HLCS causes multiple carboxylase deficiency;Diseases of metabolism;Metabolism;Biotin transport and metabolism;Metabolism of water-soluble vitamins and cofactors;Metabolism of vitamins and cofactors;Fatty acid, triacylglycerol, and ketone body metabolism;Metabolism of lipids and lipoproteins;Propionyl-C…	nucleotide binding;propionyl-CoA carboxylase activity;ATP binding;ligase activity	fatty acid beta-oxidation;cellular lipid metabolic process	mitochondrion;mitochondrial matrix		30.0299	85.7069	82.9958	111.152	51.1277	13.8712	6.09016	7.48867	7.45334	77.8996	25.5947	24.4188	19.5864	23.8688	43.5746	4.09115	6.51608	3.19961	N/D	68.5469	32.902	27.8091	33.2486	24.2161	39.2986	3.70292	4.95277	10.5396	7.17349	74.1628	22.1036	20.8326	29.3442	43.7866	53.8741	9.89541
186	SELEFK	1	54187	NP_061819	TB302172	N-acetylneuraminic acid synthase	NANS	Amino sugar and nucleotide sugar metabolism;Metabolic pathways	Metabolism of proteins;Sialic acid metabolism;Biosynthesis of the N-glycan precursor (dolichol lipid-linked oligosaccharide, LLO) and transfer to a nascent protein;Asparagine N-linked glycosylation;Synthesis of substrates in N-glycan biosythesis;Post-translational protein modification	N-acylneuraminate cytidylyltransferase activity;transferase activity;N-acylneuraminate-9-phosphate synthase activity;N-acetylneuraminate synthase activity	lipopolysaccharide biosynthetic process;carbohydrate biosynthetic process	cytoplasm		89.5728	134.613	110.689	107.749	54.7451	87.2335	81.1915	107.612	87.0579	45.6035	85.5978	60.5193	N/D	N/D	N/D	N/D	73.7509	N/D	46.0029	57.979	62.9233	N/D	62.4074	98.3902	46.0896	74.0185	162.714	143.081	131.438	54.2367	N/D	N/D	N/D	N/D	N/D	N/D
187	NCTIVSPDAGGAK	1	5631	NP_002755	TB302183	phosphoribosyl pyrophosphate synthetase 1	PRPS1	Pentose phosphate pathway;Purine metabolism;Metabolic pathways;PRPP biosynthesis, ribose 5P => PRPP;Biosynthesis of amino acids;Carbon metabolism	Metabolism;Metabolism of carbohydrates;5-Phosphoribose 1-diphosphate biosynthesis	nucleotide binding;magnesium ion binding;ribose phosphate diphosphokinase activity;ATP binding;sugar binding;AMP binding;kinase activity;transferase activity;GDP binding;protein homodimerization activity;ADP binding	carbohydrate metabolic process;5-phosphoribose 1-diphosphate biosynthetic process;purine base metabolic process;purine nucleotide biosynthetic process;AMP biosynthetic process;pyrimidine nucleotide biosynthetic process;nervous system development;nucleoside metabolic process;ribonucleoside monophosphate biosynthetic process;ribose phosphate metabolic process;organ regeneration;urate biosynthetic p…	soluble fraction;cytosol;protein complex		N/D	N/D	N/D	N/D	N/D	N/D	N/D	N/D	N/D	N/D	N/D	N/D	N/D	N/D	N/D	N/D	N/D	N/D	N/D	N/D	N/D	N/D	N/D	N/D	N/D	N/D	N/D	N/D	N/D	N/D	N/D	N/D	N/D	N/D	N/D	N/D
188	VIPSPFK	2	6472	NP_001159828:NP_001159829:NP_001159830:NP_001159831:NP_005403	TB302207	serine hydroxymethyltransferase 2 (mitochondrial)	SHMT2	Glycine, serine and threonine metabolism;Cyanoamino acid metabolism;Glyoxylate and dicarboxylate metabolism;One carbon pool by folate;Metabolic pathways;C1-unit interconversion, eukaryotes;Biosynthesis of amino acids;Carbon metabolism	Metabolism;Metabolism of folate and pterines;Metabolism of water-soluble vitamins and cofactors;Metabolism of vitamins and cofactors	chromatin binding;glycine hydroxymethyltransferase activity;methyltransferase activity;L-allo-threonine aldolase activity;amino acid binding;transferase activity;pyridoxal phosphate binding;identical protein binding	L-serine biosynthetic process;one-carbon metabolic process;positive regulation of cell proliferation;glycine biosynthetic process from serine;protein homotetramerization	mitochondrion;mitochondrial inner membrane;mitochondrial intermembrane space;mitochondrial matrix;microtubule cytoskeleton;mitochondrial nucleoid		717.14	543.337	268.364	285.39	159.585	144.005	N/D	N/D	94.8058	202.288	N/D	N/D	82.5802	N/D	115.743	N/D	N/D	N/D	N/D	177.892	N/D	N/D	N/D	N/D	115.027	N/D	68.1775	N/D	N/D	188.655	N/D	N/D	N/D	N/D	216.918	N/D
189	NYPEGHK	1	4729	NP_066552	TB302254	NADH dehydrogenase (ubiquinone) flavoprotein 2, 24kDa	NDUFV2	Oxidative phosphorylation;Alzheimer's disease;Parkinson's disease;Huntington's disease;Metabolic pathways;Non-alcoholic fatty liver disease (NAFLD)	The citric acid (TCA) cycle and respiratory electron transport;Metabolism;Respiratory electron transport, ATP synthesis by chemiosmotic coupling, and heat production by uncoupling proteins.;Respiratory electron transport;Complex I biogenesis	NADH dehydrogenase activity;NADH dehydrogenase (ubiquinone) activity;electron carrier activity;oxidoreductase activity;metal ion binding;NAD binding;2 iron, 2 sulfur cluster binding	mitochondrial electron transport, NADH to ubiquinone;transport;nervous system development;respiratory electron transport chain;cardiac muscle tissue development	mitochondrion;mitochondrial inner membrane;mitochondrial respiratory chain complex I;membrane;respiratory chain		N/D	N/D	N/D	N/D	N/D	N/D	N/D	N/D	N/D	N/D	N/D	N/D	N/D	N/D	N/D	N/D	N/D	N/D	N/D	N/D	N/D	N/D	N/D	N/D	N/D	N/D	N/D	N/D	N/D	N/D	N/D	N/D	N/D	N/D	N/D	N/D
190	LIIQAGIK	2	1635	NP_001012750:NP_001912	TB302267	dCMP deaminase	DCTD	Pyrimidine metabolism;Metabolic pathways	Metabolism;Metabolism of nucleotides;Pyrimidine biosynthesis;Pyrimidine metabolism	dCMP deaminase activity;zinc ion binding;hydrolase activity, acting on carbon-nitrogen (but not peptide) bonds;metal ion binding	pyrimidine base metabolic process;pyrimidine nucleotide metabolic process;nucleotide biosynthetic process;pyrimidine nucleoside biosynthetic process;nucleobase, nucleoside and nucleotide metabolic process	cytosol		N/D	N/D	N/D	N/D	N/D	N/D	N/D	N/D	N/D	N/D	N/D	N/D	N/D	N/D	N/D	N/D	N/D	N/D	N/D	N/D	N/D	N/D	N/D	N/D	N/D	N/D	N/D	N/D	N/D	N/D	N/D	N/D	N/D	N/D	N/D	N/D
191	SIVEHVASK	1	5723	NP_004568	TB302352	phosphoserine phosphatase	PSPH	Glycine, serine and threonine metabolism;Metabolic pathways;Serine biosynthesis, glycerate-3P => serine;Biosynthesis of amino acids;Carbon metabolism	Metabolism;Amino acid synthesis and interconversion (transamination);Metabolism of amino acids and derivatives;Serine biosynthesis	magnesium ion binding;phosphoserine phosphatase activity;calcium ion binding;hydrolase activity;protein homodimerization activity	L-serine metabolic process;L-serine biosynthetic process;cellular amino acid biosynthetic process;response to mechanical stimulus;response to nutrient levels;response to testosterone stimulus	cytoplasm;synaptosome		N/D	N/D	N/D	9.47448	N/D	N/D	N/D	N/D	N/D	N/D	9.37779	7.72126	6.34794	6.08653	N/D	N/D	N/D	N/D	N/D	N/D	26.5927	21.8334	26.6867	20.1031	N/D	N/D	N/D	N/D	N/D	N/D	N/D	N/D	N/D	N/D	N/D	N/D
192	HQPTAIIAK	2	7086	NP_001055:NP_001128527	TB302363	transketolase	TKT	Pentose phosphate pathway;Metabolic pathways;Pentose phosphate pathway (Pentose phosphate cycle);Pentose phosphate pathway, non-oxidative phase, fructose 6P => ribose 5P;Biosynthesis of amino acids;Carbon metabolism	Metabolism;Integration of energy metabolism;Insulin effects increased synthesis of Xylulose-5-Phosphate;Pentose phosphate pathway (hexose monophosphate shunt);Metabolism of carbohydrates	magnesium ion binding;transketolase activity;transferase activity;thiamine pyrophosphate binding;monosaccharide binding	carbohydrate metabolic process;xylulose biosynthetic process;pentose-phosphate shunt;energy reserve metabolic process;pentose-phosphate shunt, non-oxidative branch;regulation of growth;ribose phosphate biosynthetic process	soluble fraction;peroxisome;endoplasmic reticulum membrane;microsome;cytosol		202.513	134.413	173.091	188.793	72.4539	161.534	134.134	116.036	163.474	96.9662	452.492	528.145	446.402	444.102	79.1733	58.7101	97.9846	74.8347	76.4775	69.9059	191.797	219.38	163.161	158.182	57.126	63.7571	199.757	225.685	171.542	86.0986	141.793	155.914	159.439	185.549	101.018	169.433
193	IAQGVSGSIQDK	2	3614	NP_000874:NP_001096075:NP_001136045:NP_001136046:NP_001136047:NP_001136048:NP_899066	TB302513	IMP (inosine 5'-monophosphate) dehydrogenase 1	IMPDH1	Purine metabolism;Drug metabolism - other enzymes;Metabolic pathways;Guanine ribonucleotide biosynthesis IMP => GDP,GTP	Metabolism;Metabolism of nucleotides;Purine ribonucleoside monophosphate biosynthesis;Purine metabolism	nucleic acid binding;DNA binding;IMP dehydrogenase activity;oxidoreductase activity;metal ion binding	purine base metabolic process;purine nucleotide biosynthetic process;GMP biosynthetic process;purine ribonucleoside monophosphate biosynthetic process;lymphocyte proliferation;nucleobase, nucleoside and nucleotide metabolic process	nucleus;cytoplasm;cytosol		N/D	N/D	N/D	N/D	N/D	N/D	N/D	N/D	N/D	N/D	N/D	N/D	N/D	N/D	N/D	N/D	N/D	N/D	N/D	N/D	N/D	N/D	N/D	N/D	N/D	N/D	N/D	N/D	N/D	N/D	N/D	N/D	N/D	N/D	N/D	N/D
194	TALYNYIFAK	1	124454	NP_001077083	TB302514	glutamyl-tRNA synthetase 2, mitochondrial (putative)	EARS2	Porphyrin and chlorophyll metabolism;Aminoacyl-tRNA biosynthesis;Metabolic pathways	tRNA Aminoacylation;Mitochondrial tRNA aminoacylation;Gene Expression	nucleotide binding;RNA binding;glutamate-tRNA ligase activity;ATP binding;ligase activity	tRNA aminoacylation for protein translation;glutamyl-tRNA aminoacylation;gene expression	cytoplasm;mitochondrion;mitochondrial matrix		N/D	N/D	N/D	N/D	N/D	N/D	N/D	N/D	N/D	N/D	N/D	N/D	N/D	N/D	N/D	N/D	N/D	N/D	N/D	N/D	N/D	N/D	N/D	N/D	N/D	N/D	N/D	N/D	N/D	N/D	N/D	N/D	N/D	N/D	N/D	N/D
195	ELGDHVTNLRK	1	2495	NP_002023	TB302558	ferritin, heavy polypeptide 1	FTH1	Mineral absorption	Membrane Trafficking;trans-Golgi Network Vesicle Budding;Binding and Uptake of Ligands by Scavenger Receptors;Scavenging by Class A Receptors;Transmembrane transport of small molecules;Clathrin derived vesicle budding;Golgi Associated Vesicle Biogenesis;Vesicle-mediated transport;Iron uptake and transport	ferroxidase activity;binding;iron ion binding;protein binding;ferric iron binding;oxidoreductase activity;transition metal ion binding	iron ion transport;cellular iron ion homeostasis;intracellular sequestering of iron ion;post-Golgi vesicle-mediated transport;immune response;cell proliferation;negative regulation of cell proliferation;cellular membrane organization	mitochondrion;cytosol;intracellular ferritin complex		24.2991	15.1873	16.7599	14.2598	12.2112	90.099	131.093	30.7901	77.257	17.3948	54.0831	18.0724	72.3233	19.0211	125.861	294.82	82.2674	227.225	52.137	108.164	29.8334	29.9178	45.5537	17.5632	77.3315	64.6509	45.8556	56.0282	40.1039	105.783	24.8169	85.3708	33.3032	26.2558	312.664	96.8665
196	EIGADLVLQISK	1	6652	NP_003095	TB302564	sorbitol dehydrogenase	SORD	Pentose and glucuronate interconversions;Fructose and mannose metabolism;Metabolic pathways;Glucuronate pathway (uronate pathway)	Metabolism;Fructose metabolism;Fructose biosynthesis;Metabolism of carbohydrates;Catabolism of glucuronate to xylulose-5-phosphate	L-iditol 2-dehydrogenase activity;binding;sugar binding;zinc ion binding;oxidoreductase activity;metal ion binding;NAD binding	glucose metabolic process;sorbitol catabolic process;sperm motility;fructose biosynthetic process;L-xylitol catabolic process;L-xylitol metabolic process	extracellular space;membrane fraction;soluble fraction;mitochondrion;cilium;membrane;flagellum;mitochondrial membrane		N/D	N/D	N/D	N/D	N/D	N/D	N/D	N/D	N/D	N/D	N/D	N/D	N/D	N/D	N/D	N/D	N/D	N/D	N/D	N/D	N/D	N/D	N/D	N/D	N/D	N/D	N/D	N/D	N/D	N/D	N/D	N/D	N/D	N/D	N/D	N/D
197	LVPGWTKPITIGR	1	3418	NP_002159	TB302653	isocitrate dehydrogenase 2 (NADP+), mitochondrial	IDH2	Citrate cycle (TCA cycle);Glutathione metabolism;Metabolic pathways;Peroxisome;Citrate cycle, first carbon oxidation, oxaloacetate => 2-oxoglutarate;2-Oxocarboxylic acid metabolism;Biosynthesis of amino acids;Carbon metabolism;Citrate cycle (TCA cycle, Krebs cycle)	The citric acid (TCA) cycle and respiratory electron transport;Metabolism;Citric acid cycle (TCA cycle);Pyruvate metabolism and Citric Acid (TCA) cycle	magnesium ion binding;isocitrate dehydrogenase (NADP+) activity;oxidoreductase activity;oxidoreductase activity, acting on the CH-OH group of donors, NAD or NADP as acceptor;NAD binding	carbohydrate metabolic process;glyoxylate cycle;tricarboxylic acid cycle;isocitrate metabolic process;2-oxoglutarate metabolic process	mitochondrion;mitochondrial inner membrane;mitochondrial matrix		N/D	N/D	N/D	N/D	N/D	N/D	N/D	N/D	N/D	N/D	N/D	N/D	N/D	N/D	N/D	N/D	N/D	N/D	N/D	N/D	N/D	N/D	N/D	N/D	N/D	N/D	N/D	N/D	N/D	N/D	N/D	N/D	N/D	N/D	N/D	N/D
198	RTALVANTSNMPVAAR	1	523	NP_001681	TB302695	ATPase, H+ transporting, lysosomal 70kDa, V1 subunit A	ATP6V1A	Oxidative phosphorylation;Vibrio cholerae infection;Epithelial cell signaling in Helicobacter pylori infection;Metabolic pathways;Collecting duct acid secretion;Phagosome;Rheumatoid arthritis;Synaptic vesicle cycle	ROS, RNS production in response to bacteria;Signal Transduction;Immune System;Signaling by Insulin receptor;Insulin receptor recycling;Transmembrane transport of small molecules;Iron uptake and transport;Transferrin endocytosis and recycling;Ion channel transport	nucleotide binding;ATP binding;hydrolase activity;hydrolase activity, acting on acid anhydrides, catalyzing transmembrane movement of substances;hydrogen ion transporting ATP synthase activity, rotational mechanism;proton-transporting ATPase activity, rotational mechanism	transport;ion transport;cellular iron ion homeostasis;insulin receptor signaling pathway;ATP hydrolysis coupled proton transport;proton transport;transferrin transport;ATP metabolic process;transmembrane transport	mitochondrion;cytosol;plasma membrane;integral to plasma membrane;microvillus;apical plasma membrane;proton-transporting two-sector ATPase complex;proton-transporting V-type ATPase, V1 domain		N/D	N/D	N/D	N/D	N/D	N/D	N/D	N/D	N/D	N/D	N/D	N/D	N/D	N/D	N/D	N/D	N/D	N/D	N/D	N/D	N/D	N/D	N/D	N/D	N/D	N/D	N/D	N/D	N/D	N/D	N/D	N/D	N/D	N/D	N/D	N/D
199	GFKGELIHVFNK	2	51251	NP_001002010:NP_001159590:NP_057573	TB302703	5'-nucleotidase, cytosolic III	NT5C3	Purine metabolism;Pyrimidine metabolism;Nicotinate and nicotinamide metabolism;Metabolic pathways	Metabolism;Metabolism of nucleotides;Pyrimidine catabolism;Pyrimidine metabolism	nucleotide binding;magnesium ion binding;5'-nucleotidase activity;2'-phosphotransferase activity;hydrolase activity	pyrimidine base metabolic process;pyrimidine nucleoside metabolic process;nucleotide metabolic process;adenosine metabolic process;pyrimidine nucleoside catabolic process;nucleobase, nucleoside and nucleotide metabolic process	cytoplasm;mitochondrion;endoplasmic reticulum;cytosol		N/D	N/D	N/D	N/D	N/D	N/D	N/D	N/D	N/D	N/D	N/D	N/D	N/D	N/D	N/D	N/D	N/D	N/D	N/D	N/D	N/D	N/D	N/D	N/D	N/D	N/D	N/D	N/D	N/D	N/D	N/D	N/D	N/D	N/D	N/D	N/D
200	HIQELSGDNIDQIK	1	7390	NP_000366	TB302748	uroporphyrinogen III synthase	UROS	Porphyrin and chlorophyll metabolism;Metabolic pathways	Metabolism;Metabolism of porphyrins;Heme biosynthesis	uroporphyrinogen-III synthase activity;lyase activity;cofactor binding	porphyrin metabolic process;uroporphyrinogen III biosynthetic process;heme biosynthetic process;tetrapyrrole biosynthetic process;response to antibiotic;cellular response to arsenic-containing substance;cellular response to amine stimulus	mitochondrion;cytosol		N/D	N/D	N/D	N/D	N/D	N/D	N/D	N/D	N/D	N/D	N/D	N/D	N/D	N/D	N/D	N/D	N/D	N/D	N/D	N/D	N/D	N/D	N/D	N/D	N/D	N/D	N/D	N/D	N/D	N/D	N/D	N/D	N/D	N/D	N/D	N/D
201	FVIFPIQYPDIWK	2	50484	NP_001165948:NP_056528	TB302778	ribonucleotide reductase M2 B (TP53 inducible)	RRM2B	Purine metabolism;Pyrimidine metabolism;Glutathione metabolism;p53 signaling pathway;Metabolic pathways	Metabolism;Metabolism of nucleotides;Generic Transcription Pathway;Transcriptional Regulation by TP53;Synthesis and interconversion of nucleotide di- and triphosphates;TP53 Regulates Metabolic Genes;Gene Expression	ribonucleoside-diphosphate reductase activity;oxidoreductase activity;transition metal ion binding	kidney development;renal system process;DNA replication;mitochondrial DNA replication;DNA repair;induction of apoptosis;response to oxidative stress;deoxyribonucleoside diphosphate metabolic process;deoxyribonucleoside triphosphate metabolic process;deoxyribonucleotide biosynthetic process;nucleobase, nucleoside and nucleotide interconversion;nucleobase, nucleoside and nucleotide metabolic process	nucleus;nucleoplasm;nucleolus;cytoplasm		18.7853	21.1111	13.6736	15.5739	14.8382	6.68911	3.26744	9.93408	5.31691	7.08722	15.8537	12.6106	13.1251	7.49075	7.03041	5.35577	9.85295	6.92853	5.57386	7.13441	14.9756	11.6269	9.20725	11.6994	8.88781	3.14641	7.02485	7.97424	6.10272	9.02201	25.7725	30.0677	27.2617	37.6696	13.1104	11.4593
202	DRMVNSNLASVEELK	2	5160	NP_000275:NP_001166925:NP_001166926:NP_001166927	TB302801	pyruvate dehydrogenase (lipoamide) alpha 1	PDHA1	Glycolysis / Gluconeogenesis;Citrate cycle (TCA cycle);Pyruvate metabolism;Metabolic pathways;Pyruvate oxidation, pyruvate => acetyl-CoA;HIF-1 signaling pathway;Carbon metabolism;Central carbon metabolism in cancer;Glucagon signaling pathway	Signal Transduction;The citric acid (TCA) cycle and respiratory electron transport;Metabolism;Regulation of pyruvate dehydrogenase (PDH) complex;Glyoxylate metabolism and glycine degradation;Signaling by Retinoic Acid;Pyruvate metabolism;Metabolism of amino acids and derivatives;Pyruvate metabolism and Citric Acid (TCA) cycle	pyruvate dehydrogenase activity;pyruvate dehydrogenase (acetyl-transferring) activity;oxidoreductase activity;oxidoreductase activity, acting on the aldehyde or oxo group of donors, disulfide as acceptor	pyruvate metabolic process;glycolysis;metabolic process;regulation of acetyl-CoA biosynthetic process from pyruvate	mitochondrion;mitochondrial matrix		N/D	N/D	N/D	N/D	N/D	N/D	N/D	N/D	N/D	N/D	N/D	N/D	N/D	N/D	N/D	N/D	N/D	N/D	N/D	N/D	N/D	N/D	N/D	N/D	N/D	N/D	N/D	N/D	N/D	N/D	N/D	N/D	N/D	N/D	N/D	N/D
203	IHSEIVK	1	5834	NP_002853	TB303343	phosphorylase, glycogen; brain	PYGB	Starch and sucrose metabolism;Insulin signaling pathway;Metabolic pathways;Glucagon signaling pathway;Insulin resistance	Metabolism;Glycogen breakdown (glycogenolysis);Glucose metabolism;Metabolism of carbohydrates	sugar binding;drug binding;glycogen phosphorylase activity;transferase activity, transferring glycosyl groups;pyridoxal phosphate binding;protein homodimerization activity	carbohydrate metabolic process;glycogen catabolic process;glucose metabolic process	soluble fraction;cytoplasm;axon		18.7719	17.6841	16.392	20.8688	16.3108	16.4545	17.0474	21.1857	30.2471	12.7267	62.6866	62.4262	61.3384	47.9408	7.71907	9.21761	14.7651	8.09744	16.9072	10.9966	26.7822	26.8821	18.8999	19.2358	6.36664	32.5958	17.2427	32.2739	13.7506	13.4145	76.4785	67.7571	88.0402	88.2792	13.9504	9.82717
204	KLPGIIGR	2	3176	NP_001019245:NP_001019246:NP_008826	TB303369	histamine N-methyltransferase	HNMT	Histidine metabolism	Metabolism;Histidine catabolism;Metabolism of amino acids and derivatives;Histidine, lysine, phenylalanine, tyrosine, proline and tryptophan catabolism;Metabolism of ingested SeMet, Sec, MeSec into H2Se;Selenoamino acid metabolism	methyltransferase activity;transferase activity;histamine N-methyltransferase activity	response to tumor cell;response to stress;hyperosmotic response;brain development;respiratory gaseous exchange;response to amine stimulus;response to cocaine;response to glucocorticoid stimulus;response to interleukin-1	cytoplasm;synaptosome		23.6608	25.7504	44.7862	27.1732	78.1551	20.5528	11.1952	9.3621	16.0797	74.8524	41.7688	36.1842	33.5322	34.2274	13.3754	7.87831	17.1427	8.73627	10.871	44.2321	35.0026	29.391	70.3285	31.6314	65.5102	8.60377	21.5888	34.3628	21.9477	93.9141	93.3473	98.8054	126.66	157.575	76.8398	21.7934
205	NIFPIWALGR	2	4047	NP_001001438:NP_001138908:NP_001138909:NP_002331	TB303527	lanosterol synthase (2,3-oxidosqualene-lanosterol cyclase)	LSS	Steroid biosynthesis;Metabolic pathways;Cholesterol biosynthesis, squalene 2,3-epoxide => cholesterol	Metabolism;Regulation of cholesterol biosynthesis by SREBP (SREBF);Cholesterol biosynthesis;Activation of gene expression by SREBF (SREBP);Metabolism of lipids and lipoproteins	lanosterol synthase activity;intramolecular transferase activity	steroid biosynthetic process;cholesterol biosynthetic process;steroid metabolic process;sterol metabolic process	endoplasmic reticulum;endoplasmic reticulum membrane;microsome;membrane		5.81369	17.6661	13.0419	11.1779	35.1929	7.36208	N/D	N/D	N/D	39.7546	N/D	N/D	N/D	N/D	N/D	N/D	N/D	N/D	N/D	28.7686	5.73166	7.61027	9.32825	5.71292	15.8487	4.46462	5.40349	6.92844	6.40047	40.4584	4.83791	5.71997	6.21499	6.57826	23.1094	7.15331
206	AASQPTSLAPEK	2	79143	NP_001139528:NP_001139555:NP_077274	TB303656	membrane bound O-acyltransferase domain containing 7	MBOAT7	Glycerophospholipid metabolism	Metabolism;Acyl chain remodelling of PI;Glycerophospholipid biosynthesis;Phospholipid metabolism;Metabolism of lipids and lipoproteins	transferase activity;transferase activity, transferring acyl groups other than amino-acyl groups	phospholipid biosynthetic process	membrane;integral to membrane		12.3594	21.0297	20.6181	10.3271	6.22515	7.53844	11.9229	14.2518	11.8005	5.84896	32.0872	31.5326	35.0357	29.9402	10.3239	13.5159	16.4614	12.1669	15.6795	10.5238	14.9264	12.3295	14.0897	9.47782	5.38373	7.17764	14.0968	21.9251	19.3488	13.4552	16.7527	12.6134	13.6511	15.6403	4.55505	20.0837
207	FGPIPLGSLGWK	1	4704	NP_004993	TB303712	NADH dehydrogenase (ubiquinone) 1 alpha subcomplex, 9, 39kDa	NDUFA9	Oxidative phosphorylation;Alzheimer's disease;Parkinson's disease;Huntington's disease;Metabolic pathways;Non-alcoholic fatty liver disease (NAFLD)	The citric acid (TCA) cycle and respiratory electron transport;Metabolism;Respiratory electron transport, ATP synthesis by chemiosmotic coupling, and heat production by uncoupling proteins.;Respiratory electron transport;Complex I biogenesis	NADH dehydrogenase activity;binding;NADH dehydrogenase (ubiquinone) activity	mitochondrial electron transport, NADH to ubiquinone;transport;sodium ion transport;respiratory electron transport chain	mitochondrion;mitochondrial inner membrane;mitochondrial respiratory chain complex I;mitochondrial matrix;mitochondrial membrane;respiratory chain		N/D	N/D	N/D	N/D	N/D	N/D	N/D	N/D	N/D	N/D	N/D	N/D	N/D	N/D	N/D	N/D	N/D	N/D	N/D	N/D	N/D	N/D	N/D	N/D	N/D	N/D	N/D	N/D	N/D	N/D	N/D	N/D	N/D	N/D	N/D	N/D
208	VSGHVITDIVEGK	2	5832	NP_001017423:NP_002851	TB303751	aldehyde dehydrogenase 18 family, member A1	ALDH18A1	Arginine and proline metabolism;Metabolic pathways;Proline biosynthesis, glutamate => proline;Biosynthesis of amino acids	Metabolism;Amino acid synthesis and interconversion (transamination);Metabolism of amino acids and derivatives	nucleotide binding;glutamate 5-kinase activity;glutamate-5-semialdehyde dehydrogenase activity;ATP binding;kinase activity;oxidoreductase activity;transferase activity	proline biosynthetic process;cellular amino acid biosynthetic process;cellular nitrogen compound metabolic process	cytoplasm;mitochondrion;mitochondrial inner membrane;membrane		N/D	N/D	N/D	N/D	N/D	N/D	N/D	N/D	N/D	N/D	N/D	N/D	N/D	N/D	N/D	N/D	N/D	N/D	N/D	N/D	N/D	N/D	N/D	N/D	N/D	N/D	N/D	N/D	N/D	N/D	N/D	N/D	N/D	N/D	N/D	N/D
209	QSDVMIVAGTLTNK	1	374291	NP_077718	TB303808	NADH dehydrogenase (ubiquinone) Fe-S protein 7, 20kDa (NADH-coenzyme Q reductase)	NDUFS7	Oxidative phosphorylation;Alzheimer's disease;Parkinson's disease;Huntington's disease;Metabolic pathways;Non-alcoholic fatty liver disease (NAFLD)	The citric acid (TCA) cycle and respiratory electron transport;Metabolism;Respiratory electron transport, ATP synthesis by chemiosmotic coupling, and heat production by uncoupling proteins.;Respiratory electron transport;Complex I biogenesis	NADH dehydrogenase activity;protein binding;NADH dehydrogenase (ubiquinone) activity;oxidoreductase activity, acting on NADH or NADPH;oxidoreductase activity, acting on NADH or NADPH, quinone or similar compound as acceptor;metal ion binding;quinone binding;4 iron, 4 sulfur cluster binding	mitochondrial electron transport, NADH to ubiquinone;transport;respiratory electron transport chain;mitochondrial respiratory chain complex I assembly	mitochondrion;mitochondrial inner membrane;mitochondrial respiratory chain complex I;respiratory chain		32.2833	49.1928	65.4133	66.3711	58.215	34.694	29.2831	37.6598	38.0446	55.6714	53.3299	41.1288	43.8129	44.95	59.7479	16.3885	30.0376	22.1561	19.2997	56.7244	35.5181	46.5006	38.8866	38.1646	39.1785	15.601	49.1515	56.3597	41.4915	64.048	32.769	33.2339	39.521	39.8876	75.8958	33.2434
210	VVADGAGLPGEDWVFVSSK	1	7264	NP_003304	TB303996	tissue specific transplantation antigen P35B	TSTA3	Fructose and mannose metabolism;Amino sugar and nucleotide sugar metabolism;Metabolic pathways	Metabolism of proteins;Biosynthesis of the N-glycan precursor (dolichol lipid-linked oligosaccharide, LLO) and transfer to a nascent protein;Asparagine N-linked glycosylation;Synthesis of substrates in N-glycan biosythesis;Post-translational protein modification;GDP-fucose biosynthesis	catalytic activity;binding;electron carrier activity;oxidoreductase activity;isomerase activity;GDP-4-dehydro-D-rhamnose reductase activity;GDP-L-fucose synthase activity;coenzyme binding	leukocyte cell-cell adhesion;nucleotide-sugar metabolic process;'de novo' GDP-L-fucose biosynthetic process;cellular metabolic process	cytoplasm		26.4189	27.8387	65.2531	32.9048	32.8035	96.3838	125.968	135.116	244.403	42.5595	67.61	83.1187	72.3846	64.3732	19.5634	20.0227	24.3096	12.4504	47.4597	27.8081	50.9916	46.3019	53.6011	38.4986	57.8498	20.689	38.3794	43.1893	48.3742	39.1006	60.1705	72.9781	78.3034	82.7688	54.632	52.1548
211	LKPEGLHQLLAGFEDK	2	3704	NP_258412:NP_852470	TB303997	inosine triphosphatase (nucleoside triphosphate pyrophosphatase)	ITPA	Purine metabolism;Pyrimidine metabolism;Drug metabolism - other enzymes;Metabolic pathways	Metabolism;Metabolism of nucleotides	nucleotide binding;hydrolase activity;metal ion binding;nucleoside-triphosphate diphosphatase activity	nucleotide metabolic process	cytoplasm		N/D	N/D	N/D	N/D	N/D	N/D	N/D	N/D	N/D	N/D	N/D	N/D	N/D	N/D	N/D	N/D	N/D	N/D	N/D	N/D	N/D	N/D	N/D	N/D	N/D	N/D	N/D	N/D	N/D	N/D	N/D	N/D	N/D	N/D	N/D	N/D
212	MIPCDFLIPVQTQHPIRK	2	2821	NP_000166:NP_001171651	TB304092	glucose-6-phosphate isomerase	GPI	Glycolysis / Gluconeogenesis;Pentose phosphate pathway;Starch and sucrose metabolism;Amino sugar and nucleotide sugar metabolism;Metabolic pathways;Glycolysis (Embden-Meyerhof pathway), glucose => pyruvate;Pentose phosphate pathway (Pentose phosphate cycle);Carbon metabolism	Metabolism;Generic Transcription Pathway;Transcriptional Regulation by TP53;TP53 Regulates Metabolic Genes;Glycolysis;Gluconeogenesis;Glucose metabolism;Metabolism of carbohydrates;Gene Expression	glucose-6-phosphate isomerase activity;cytokine activity;growth factor activity;isomerase activity;intramolecular transferase activity;monosaccharide binding	angiogenesis;carbohydrate metabolic process;glucose metabolic process;gluconeogenesis;glycolysis;humoral immune response;hemostasis;learning or memory;methylglyoxal biosynthetic process;negative regulation of caspase activity;negative regulation of neuron apoptosis;aldehyde catabolic process;glucose 6-phosphate metabolic process	extracellular region;extracellular space;soluble fraction;nucleus;nucleolus;cytoplasm;cytosol;plasma membrane;synaptosome		146.821	177.568	288.118	348.129	319.864	105.543	67.1132	34.2285	130.567	119.022	65.5344	142.722	157.452	144.611	56.4591	38.1913	136.376	109.438	138.823	119.576	113.818	145.771	141.787	121.623	168.136	14.3335	47.9829	71.0825	56.04	170.575	56.3582	152.225	191.73	297.332	215.769	127.003
213	LSEQR	1	873	NP_001748	TB304226	carbonyl reductase 1	CBR1	Arachidonic acid metabolism;Metabolism of xenobiotics by cytochrome P450;Metabolic pathways;Chemical carcinogenesis	Metabolism;Arachidonic acid metabolism;Synthesis of Prostaglandins (PG) and Thromboxanes (TX);Metabolism of lipids and lipoproteins	carbonyl reductase (NADPH) activity;binding;oxidoreductase activity;15-hydroxyprostaglandin dehydrogenase (NADP+) activity;prostaglandin-E2 9-reductase activity	drug metabolic process;vitamin K metabolic process	cytoplasm		113.175	100.77	143.459	180.743	418.029	101.124	95.8277	69.5043	105.365	362.646	262.059	246.292	202.253	162.38	77.7676	42.6365	55.2218	38.1151	86.7445	378.082	180.36	184.778	164.219	139.1	349.237	38.7759	60.7574	75.1116	80.9566	625.812	97.2748	96.6103	116.522	121.962	532.474	88.5029
214	ALHSLLLR	2	5050	NP_001139411:NP_001139412:NP_002564	TB304460	platelet-activating factor acetylhydrolase 1b, catalytic subunit 3 (29kDa)	PAFAH1B3	Ether lipid metabolism;Metabolic pathways		1-alkyl-2-acetylglycerophosphocholine esterase activity;protein binding;hydrolase activity	lipid metabolic process;nervous system development;lipid catabolic process	cytoplasm		18.1922	12.4254	22.2362	23.3521	5.18052	6.36949	4.18353	5.5993	3.24333	4.02396	8.91047	12.619	11.6436	10.4536	5.02795	3.63636	7.55473	4.56165	6.31856	2.62019	17.7539	18.0429	21.9947	12.677	3.09258	4.61278	13.1119	14.2765	10.0088	4.14342	11.7444	17.6175	21.3595	22.5513	5.05972	15.1432
215	HFVQQK	2	79837	NP_001139730:NP_001139731:NP_001139732:NP_079055	TB304470	phosphatidylinositol-5-phosphate 4-kinase, type II, gamma	PIP4K2C	Inositol phosphate metabolism;Phosphatidylinositol signaling system;Regulation of actin cytoskeleton	Metabolism;PI Metabolism;Phospholipid metabolism;Synthesis of PIPs at the plasma membrane;Metabolism of lipids and lipoproteins	nucleotide binding;ATP binding;kinase activity;1-phosphatidylinositol-5-phosphate 4-kinase activity;transferase activity;identical protein binding		cytoplasm;membrane		196.55	200.092	239.134	199.169	N/D	N/D	N/D	N/D	N/D	N/D	N/D	N/D	N/D	N/D	N/D	N/D	N/D	N/D	N/D	N/D	N/D	N/D	N/D	N/D	N/D	N/D	N/D	N/D	N/D	N/D	N/D	N/D	N/D	N/D	N/D	N/D
216	FYFWTK	1	4702	NP_055037	TB304594	NADH dehydrogenase (ubiquinone) 1 alpha subcomplex, 8, 19kDa	NDUFA8	Oxidative phosphorylation;Alzheimer's disease;Parkinson's disease;Huntington's disease;Metabolic pathways;Non-alcoholic fatty liver disease (NAFLD)	The citric acid (TCA) cycle and respiratory electron transport;Metabolism;Respiratory electron transport, ATP synthesis by chemiosmotic coupling, and heat production by uncoupling proteins.;Respiratory electron transport;Complex I biogenesis	NADH dehydrogenase (ubiquinone) activity	mitochondrial electron transport, NADH to ubiquinone;transport;respiratory electron transport chain	mitochondrion;mitochondrial inner membrane;mitochondrial respiratory chain complex I;mitochondrial intermembrane space;respiratory chain		N/D	N/D	N/D	N/D	N/D	N/D	N/D	N/D	N/D	N/D	N/D	N/D	N/D	N/D	N/D	N/D	N/D	N/D	N/D	N/D	N/D	N/D	N/D	N/D	N/D	N/D	N/D	N/D	N/D	N/D	N/D	N/D	N/D	N/D	N/D	N/D
217	LLTVPFEK	1	25796	NP_036220	TB304655	6-phosphogluconolactonase	PGLS	Pentose phosphate pathway;Metabolic pathways;Pentose phosphate pathway (Pentose phosphate cycle);Pentose phosphate pathway, oxidative phase, glucose 6P => ribulose 5P;Carbon metabolism	Metabolism;Pentose phosphate pathway (hexose monophosphate shunt);Metabolism of carbohydrates	hydrolase activity;6-phosphogluconolactonase activity;monosaccharide binding	carbohydrate metabolic process;pentose-phosphate shunt;pentose-phosphate shunt, oxidative branch	soluble fraction;cytoplasm;cytosol		30.4384	29.7807	37.8231	44.5112	30.1005	23.6109	19.5088	15.517	20.1987	39.8721	20.7824	25.978	20.7538	16.6508	11.9145	10.7656	19.2278	9.74674	12.3048	21.1095	40.2476	40.499	38.1879	32.0659	29.946	15.6731	22.6036	31.6852	19.9727	35.2353	43.0609	38.0448	42.7942	41.8283	42.9193	37.0735
218	ELEHALEK	2	3145	NP_000181:NP_001019553	TB304680	hydroxymethylbilane synthase	HMBS	Porphyrin and chlorophyll metabolism;Metabolic pathways	Metabolism;Metabolism of porphyrins;Heme biosynthesis	hydroxymethylbilane synthase activity;transferase activity	porphyrin metabolic process;heme biosynthetic process;peptidyl-pyrromethane cofactor linkage	cytoplasm;cytosol		1.59062	2.13476	2.15933	2.18919	2.79497	3.30561	2.11206	2.53323	2.88345	1.80656	3.27374	2.34438	4.2212	3.04482	4.26074	N/D	N/D	N/D	0.821205	2.2103	3.51515	3.05682	4.50123	2.22818	5.408	1.34383	2.66047	2.2268	2.34179	2.17034	1.90734	2.36161	2.00213	3.83927	5.15684	1.52155
219	ARGNIMLSQK	1	3295	NP_000405	TB304807	hydroxysteroid (17-beta) dehydrogenase 4	HSD17B4	Primary bile acid biosynthesis;Metabolic pathways;Peroxisome;Bile acid biosynthesis, cholesterol => cholate/chenodeoxycholate	Metabolism;Synthesis of bile acids and bile salts;Synthesis of bile acids and bile salts via 7alpha-hydroxycholesterol;Bile acid and bile salt metabolism;alpha-linolenic (omega3) and linoleic (omega6) acid metabolism;alpha-linolenic acid (ALA) metabolism;Beta-oxidation of pristanoyl-CoA;Beta-oxidation of very long chain fatty acids;Peroxisomal lipid metabolism;Metabolism of lipids and lipoproteins	3-hydroxyacyl-CoA dehydrogenase activity;estradiol 17-beta-dehydrogenase activity;binding;sterol transporter activity;oxidoreductase activity;long-chain-enoyl-CoA hydratase activity;lyase activity;isomerase activity;sterol binding;3alpha,7alpha,12alpha-trihydroxy-5beta-cholest-24-enoyl-CoA hydratase activity	very long-chain fatty acid metabolic process;bile acid biosynthetic process;bile acid metabolic process;sterol transport;fatty acid beta-oxidation using acyl-CoA oxidase;cellular lipid metabolic process;Sertoli cell development	mitochondrion;peroxisome;peroxisomal matrix		N/D	N/D	N/D	N/D	N/D	N/D	N/D	N/D	N/D	8.61686	N/D	N/D	N/D	5.79641	5.9539	N/D	N/D	N/D	N/D	N/D	N/D	N/D	N/D	N/D	N/D	N/D	N/D	N/D	N/D	N/D	N/D	N/D	N/D	N/D	N/D	N/D
220	LHSYATSIRK	2	3421	NP_004126:NP_777358	TB304863	isocitrate dehydrogenase 3 (NAD+) gamma	IDH3G	Citrate cycle (TCA cycle);Metabolic pathways;Citrate cycle, first carbon oxidation, oxaloacetate => 2-oxoglutarate;2-Oxocarboxylic acid metabolism;Biosynthesis of amino acids;Carbon metabolism;Citrate cycle (TCA cycle, Krebs cycle)	Mitochondrial protein import;Metabolism of proteins;The citric acid (TCA) cycle and respiratory electron transport;Metabolism;Citric acid cycle (TCA cycle);Pyruvate metabolism and Citric Acid (TCA) cycle	magnesium ion binding;isocitrate dehydrogenase (NAD+) activity;ATP binding;oxidoreductase activity;oxidoreductase activity, acting on the CH-OH group of donors, NAD or NADP as acceptor;NAD binding	carbohydrate metabolic process;tricarboxylic acid cycle;isocitrate metabolic process;2-oxoglutarate metabolic process;NADH metabolic process;negative regulation of growth	nucleus;nucleolus;mitochondrion;mitochondrial matrix		15.2535	19.4688	17.2175	25.9283	N/D	N/D	N/D	N/D	N/D	N/D	N/D	N/D	N/D	N/D	N/D	N/D	N/D	N/D	N/D	N/D	N/D	N/D	N/D	N/D	N/D	N/D	N/D	N/D	N/D	N/D	N/D	N/D	N/D	N/D	N/D	N/D
221	ILVNACCPGPVK	1	874	NP_001227	TB304979	carbonyl reductase 3	CBR3	Arachidonic acid metabolism;Metabolism of xenobiotics by cytochrome P450;Metabolic pathways		3-keto sterol reductase activity;carbonyl reductase (NADPH) activity;binding;oxidoreductase activity;NADPH binding	phylloquinone catabolic process	nucleus;nucleolus;cytoplasm;cytosol		2.07941	2.75239	3.26784	1.74478	N/D	2.12655	N/D	1.95747	N/D	N/D	3.49511	3.03017	2.38608	N/D	N/D	N/D	2.49707	1.11588	2.2223	N/D	N/D	N/D	2.22466	2.56732	N/D	N/D	N/D	N/D	N/D	N/D	N/D	N/D	N/D	N/D	N/D	N/D
222	GILAADESVGSMAK	1	230	NP_005156	TB304997	aldolase C, fructose-bisphosphate	ALDOC	Glycolysis / Gluconeogenesis;Pentose phosphate pathway;Fructose and mannose metabolism;Metabolic pathways;Glycolysis (Embden-Meyerhof pathway), glucose => pyruvate;Gluconeogenesis, oxaloacetate => fructose-6P;Biosynthesis of amino acids;Carbon metabolism	Metabolism;Glycolysis;Gluconeogenesis;Glucose metabolism;Metabolism of carbohydrates	fructose-bisphosphate aldolase activity;protein binding;cytoskeletal protein binding;lyase activity	response to hypoxia;carbohydrate metabolic process;fructose metabolic process;glucose metabolic process;gluconeogenesis;glycolysis;apoptosis;aging;response to organic nitrogen;response to organic cyclic compound;fructose 1,6-bisphosphate metabolic process;organ regeneration;protein homotetramerization;protein heterotetramerization	cytoplasm;mitochondrion;cytosol;cytoskeleton;axon		17.0119	20.3183	18.8196	24.3081	62.101	18.9221	11.7782	10.8301	14.5281	40.4325	11.2578	8.26732	9.48381	9.54357	11.3974	15.9051	24.9195	18.0284	17.8782	27.4068	N/D	7.15892	9.77428	8.51324	39.5692	11.1569	26.5494	27.6082	30.5812	65.8168	13.7386	16.1174	18.9288	24.3138	49.3336	11.9694
223	FAGLHFFNPVPVMK	2	3033	NP_001171634:NP_005318	TB305143	hydroxyacyl-CoA dehydrogenase	HADH	Fatty acid elongation;Fatty acid degradation;Valine, leucine and isoleucine degradation;Lysine degradation;Tryptophan metabolism;Butanoate metabolism;Metabolic pathways;Lysine degradation, lysine => saccharopine => acetoacetyl-CoA;Fatty acid biosynthesis, elongation, mitochondria;beta-Oxidation;Fatty acid metabolism	Metabolism;Fatty acid, triacylglycerol, and ketone body metabolism;Metabolism of lipids and lipoproteins;mitochondrial fatty acid beta-oxidation of saturated fatty acids;Mitochondrial Fatty Acid Beta-Oxidation;Beta oxidation of lauroyl-CoA to decanoyl-CoA-CoA;Beta oxidation of decanoyl-CoA to octanoyl-CoA-CoA;Beta oxidation of octanoyl-CoA to hexanoyl-CoA;Beta oxidation of hexanoyl-CoA to butanoy…	3-hydroxyacyl-CoA dehydrogenase activity;binding;oxidoreductase activity;coenzyme binding;NAD+ binding	fatty acid metabolic process;fatty acid beta-oxidation;response to hormone stimulus;response to activity;response to insulin stimulus;response to drug;cellular lipid metabolic process;negative regulation of insulin secretion	cytoplasm;mitochondrion;mitochondrial inner membrane;mitochondrial matrix		46.0793	61.3315	59.5548	60.948	284.276	41.7709	16.7276	26.5766	32.0609	239.575	34.9111	29.95	31.4893	28.1059	99.2384	8.02743	20.7039	10.6555	22.3883	293.3	31.6416	27.1568	56.6446	28.3955	356.81	9.91705	23.4996	37.3013	29.0522	277.859	34.6787	34.8207	41.5226	46.8757	295.931	18.5279
224	YTQQIIQGIQQLVK	1	87178	NP_149100	TB305174	polyribonucleotide nucleotidyltransferase 1	PNPT1	Purine metabolism;Pyrimidine metabolism;RNA degradation		3'-5'-exoribonuclease activity;polyribonucleotide nucleotidyltransferase activity;protein binding;poly(U) RNA binding;transferase activity;poly(G) RNA binding;miRNA binding	mitochondrial mRNA catabolic process;positive regulation of mitochondrial RNA catabolic process;mitochondrial RNA 5'-end processing;mitochondrial RNA 3'-end processing;mRNA polyadenylation;RNA processing;RNA catabolic process;mRNA catabolic process;cellular response to oxidative stress;cellular response to interferon-beta;regulation of cellular respiration;RNA polyadenylation;negative regulation …	cytoplasm;mitochondrion;mitochondrial intermembrane space;plasma membrane;mitochondrial degradosome		N/D	N/D	N/D	N/D	N/D	N/D	N/D	N/D	N/D	N/D	N/D	N/D	N/D	N/D	N/D	N/D	N/D	N/D	N/D	N/D	N/D	N/D	N/D	N/D	N/D	N/D	N/D	N/D	N/D	N/D	N/D	N/D	N/D	N/D	N/D	N/D
225	ITGEPLYNAVVWLDLR	2	2710	NP_000158:NP_001121599:NP_976325	TB305200	glycerol kinase	GK	Glycerolipid metabolism;PPAR signaling pathway;Metabolic pathways	Metabolism;Fatty acid, triacylglycerol, and ketone body metabolism;Metabolism of lipids and lipoproteins;Triglyceride Biosynthesis	nucleotide binding;glycerol kinase activity;ATP binding;transferase activity	carbohydrate metabolic process;glycerol metabolic process;glycerol-3-phosphate metabolic process;triglyceride biosynthetic process;cellular lipid metabolic process	cytoplasm;mitochondrion;mitochondrial outer membrane;cytosol;membrane		N/D	N/D	N/D	N/D	N/D	N/D	N/D	N/D	N/D	N/D	N/D	N/D	N/D	N/D	N/D	N/D	N/D	N/D	N/D	N/D	N/D	N/D	N/D	N/D	N/D	N/D	N/D	N/D	N/D	N/D	N/D	N/D	N/D	N/D	N/D	N/D
226	ALVARGTEGLCPLLCHADGTPLGAGAR	2	124975	NP_001116362:NP_699169	TB305464	gamma-glutamyltransferase 6	GGT6	Taurine and hypotaurine metabolism;Cyanoamino acid metabolism;Glutathione metabolism;Metabolic pathways	Metabolism;Phase II conjugation;Glutathione conjugation;Glutathione synthesis and recycling;Biological oxidations;Aflatoxin activation and detoxification	gamma-glutamyltransferase activity;transferase activity	glutathione biosynthetic process	membrane;integral to membrane		N/D	N/D	N/D	N/D	N/D	N/D	N/D	N/D	N/D	N/D	N/D	N/D	N/D	N/D	N/D	N/D	N/D	N/D	N/D	N/D	N/D	N/D	N/D	N/D	N/D	N/D	N/D	N/D	N/D	N/D	N/D	N/D	N/D	N/D	N/D	N/D
227	LVPVAR	1	23475	NP_055113	TB305535	quinolinate phosphoribosyltransferase	QPRT	Nicotinate and nicotinamide metabolism;Metabolic pathways	Metabolism;Nicotinate metabolism;Metabolism of water-soluble vitamins and cofactors;Metabolism of vitamins and cofactors	nicotinate-nucleotide diphosphorylase (carboxylating) activity;protein homodimerization activity	vitamin metabolic process;water-soluble vitamin metabolic process;NAD biosynthetic process;pyridine nucleotide biosynthetic process;NAD metabolic process;quinolinate catabolic process;protein oligomerization	cytoplasm;cytosol		39.4535	36.8754	49.0944	30.2837	68.5722	37.7127	23.1664	32.4453	26.24	101.115	34.252	44.0101	39.1226	35.5034	18.3306	9.86251	21.342	12.1333	14.4547	97.0725	29.2725	32.3646	35.7926	29.4714	68.4714	6.63309	27.9723	21.3936	27.1694	110.169	44.04	31.8825	47.6476	51.9931	133.88	18.0106
228	VFLEK	1	5305	NP_005019	TB305609	phosphatidylinositol-5-phosphate 4-kinase, type II, alpha	PIP4K2A	Inositol phosphate metabolism;Phosphatidylinositol signaling system;Regulation of actin cytoskeleton	Metabolism;PI Metabolism;Phospholipid metabolism;Synthesis of PIPs at the plasma membrane;Metabolism of lipids and lipoproteins	nucleotide binding;ATP binding;kinase activity;1-phosphatidylinositol-4-phosphate 5-kinase activity;1-phosphatidylinositol-5-phosphate 4-kinase activity;transferase activity	phosphorylation	cellular_component		N/D	N/D	N/D	N/D	N/D	N/D	N/D	N/D	N/D	N/D	N/D	N/D	N/D	N/D	N/D	N/D	N/D	N/D	N/D	N/D	N/D	N/D	N/D	N/D	N/D	N/D	N/D	N/D	N/D	N/D	N/D	N/D	N/D	N/D	N/D	N/D
229	LVLLFSGK	1	10654	NP_006547	TB305812	phosphomevalonate kinase	PMVK	Terpenoid backbone biosynthesis;Metabolic pathways;Peroxisome;C5 isoprenoid biosynthesis, mevalonate pathway	Metabolism;Regulation of cholesterol biosynthesis by SREBP (SREBF);Cholesterol biosynthesis;Activation of gene expression by SREBF (SREBP);Metabolism of lipids and lipoproteins	nucleotide binding;phosphomevalonate kinase activity;ATP binding;transferase activity	protein phosphorylation;lipid metabolic process;cholesterol biosynthetic process;isoprenoid biosynthetic process;isopentenyl diphosphate biosynthetic process, mevalonate pathway	soluble fraction;cytoplasm;peroxisome;cytosol		N/D	N/D	N/D	N/D	N/D	N/D	N/D	N/D	N/D	N/D	N/D	N/D	N/D	N/D	N/D	N/D	N/D	N/D	N/D	N/D	N/D	N/D	N/D	N/D	N/D	N/D	N/D	N/D	N/D	N/D	24.5046	21.7497	25.9464	32.7614	N/D	N/D
230	LSLNLDHK	1	8985	NP_001075	TB305870	procollagen-lysine, 2-oxoglutarate 5-dioxygenase 3	PLOD3	Lysine degradation;Other types of O-glycan biosynthesis	Extracellular matrix organization;Collagen formation;Collagen biosynthesis and modifying enzymes	iron ion binding;protein binding;procollagen-lysine 5-dioxygenase activity;oxidoreductase activity, acting on single donors with incorporation of molecular oxygen, incorporation of two atoms of oxygen;oxidoreductase activity, acting on paired donors, with incorporation or reduction of molecular oxygen, 2-oxoglutarate as one donor, and incorporation of one atom each of oxygen into both donors;L-as…	in utero embryonic development;endothelial cell morphogenesis;protein modification process;protein localization;neural tube development;collagen fibril organization;cellular response to hormone stimulus;vasodilation;epidermis morphogenesis;lung morphogenesis;basement membrane assembly	endoplasmic reticulum;membrane;rough endoplasmic reticulum membrane		16.5872	19.9503	17.8921	12.404	4.56478	10.85	8.67033	4.53017	4.93349	5.33936	20.3997	17.1115	19.9558	19.6909	9.14499	4.53709	9.06105	6.19052	8.16062	5.61936	16.421	13.4356	21.1363	13.2506	4.69133	2.53073	11.0903	8.04403	10.8224	6.00344	16.7646	17.7356	18.5454	26.1525	5.68696	18.7106
231	RALDLNLK	1	7381	NP_006285	TB305872	ubiquinol-cytochrome c reductase binding protein	UQCRB	Oxidative phosphorylation;Alzheimer's disease;Parkinson's disease;Huntington's disease;Cardiac muscle contraction;Metabolic pathways;Non-alcoholic fatty liver disease (NAFLD)	The citric acid (TCA) cycle and respiratory electron transport;Metabolism;Respiratory electron transport, ATP synthesis by chemiosmotic coupling, and heat production by uncoupling proteins.;Respiratory electron transport	ubiquinol-cytochrome-c reductase activity	oxidative phosphorylation;mitochondrial electron transport, ubiquinol to cytochrome c;transport;aerobic respiration;respiratory electron transport chain;oxidation-reduction process	mitochondrion;mitochondrial inner membrane;mitochondrial respiratory chain;membrane		69.2175	116.274	135.751	154.443	56.2412	58.2868	44.7141	64.7535	75.6549	87.5052	68.7824	68.1475	92.4866	70.915	107.798	18.6206	31.0791	16.0205	26.8745	116.638	56.257	69.7125	50.7017	52.3502	93.1073	16.7218	71.6038	71.52	68.4031	105.543	33.3838	32.2607	40.2879	46.1761	103.256	37.9374
232	GFEAAVAAGAK	1	3155	NP_000182	TB305918	3-hydroxymethyl-3-methylglutaryl-CoA lyase	HMGCL	Synthesis and degradation of ketone bodies;Valine, leucine and isoleucine degradation;Butanoate metabolism;Metabolic pathways;Peroxisome;Leucine degradation, leucine => acetoacetate + acetyl-CoA	Metabolism;Fatty acid, triacylglycerol, and ketone body metabolism;Metabolism of lipids and lipoproteins;Ketone body metabolism;Synthesis of Ketone Bodies	fatty-acyl-CoA binding;hydroxymethylglutaryl-CoA lyase activity;lyase activity;carboxylic acid binding;metal ion binding	liver development;acyl-CoA metabolic process;mitochondrion organization;response to nutrient;embryo development;response to starvation;acetoacetic acid biosynthetic process;cellular lipid metabolic process;cellular ketone body metabolic process;ketone body biosynthetic process;response to fatty acid	mitochondrion;mitochondrial inner membrane;mitochondrial matrix		10.6981	13.0756	14.5625	16.5588	121.113	19.5427	6.87878	8.4687	10.0155	133.709	9.287	6.26827	7.12032	4.44195	46.8409	3.22851	5.02619	3.48145	3.5404	108.891	5.81421	6.47453	18.9475	5.69911	62.0013	8.06131	18.4493	28.9094	18.7175	128.852	12.3154	10.6566	12.9351	17.911	107.734	5.5383
233	EQALQLAQK	1	8803	NP_003841	TB305963	succinate-CoA ligase, ADP-forming, beta subunit	SUCLA2	Citrate cycle (TCA cycle);Propanoate metabolism;Metabolic pathways;Citrate cycle, second carbon oxidation, 2-oxoglutarate => oxaloacetate;Carbon metabolism;Citrate cycle (TCA cycle, Krebs cycle)	The citric acid (TCA) cycle and respiratory electron transport;Metabolism;Citric acid cycle (TCA cycle);Pyruvate metabolism and Citric Acid (TCA) cycle	nucleotide binding;succinate-CoA ligase (ADP-forming) activity;protein binding;ATP binding;ligase activity;metal ion binding	tricarboxylic acid cycle;succinyl-CoA metabolic process;succinate metabolic process;succinyl-CoA pathway	mitochondrion;mitochondrial matrix		6.82217	15.7818	17.8545	23.5774	8.36282	3.92746	4.68575	5.59611	6.27173	8.31946	9.801	6.89131	7.63705	7.10541	5.13868	1.45547	3.86483	1.65708	3.66971	6.0621	9.11688	12.2864	13.0632	8.75662	4.32554	2.04408	5.14201	8.60474	7.18503	8.04455	6.94814	5.11549	4.97052	6.67114	5.60625	4.49033
234	VLIIGGGDGGVLR	1	6723	NP_003123	TB305999	spermidine synthase	SRM	Arginine and proline metabolism;beta-Alanine metabolism;Glutathione metabolism;Cysteine and methionine metabolism;Metabolic pathways;Methionine salvage pathway;Polyamine biosynthesis, arginine => agmatine => putrescine => spermidine	Metabolism;Metabolism of polyamines;Metabolism of amino acids and derivatives	spermidine synthase activity;transferase activity;protein homodimerization activity	polyamine metabolic process;spermidine biosynthetic process;cellular nitrogen compound metabolic process	cytosol		19.6962	22.7574	32.4062	19.7871	12.2248	27.1967	26.9653	37.9334	24.1871	16.5029	31.5871	33.5463	24.549	26.0225	11.2323	9.06138	26.0239	10.9089	N/D	N/D	26.2539	28.07	36.1214	30.5662	12.8739	11.0268	36.0149	33.5687	34.7233	13.2546	24.6213	30.5991	33.8827	23.8267	22.9802	18.0544
235	LATFWYYAK	1	10632	NP_006467	TB306049	ATP synthase, H+ transporting, mitochondrial Fo complex, subunit G	ATP5L	Oxidative phosphorylation;Metabolic pathways	The citric acid (TCA) cycle and respiratory electron transport;Metabolism;Respiratory electron transport, ATP synthesis by chemiosmotic coupling, and heat production by uncoupling proteins.;Formation of ATP by chemiosmotic coupling	hydrogen ion transmembrane transporter activity;ATPase activity;transmembrane transporter activity	ATP catabolic process;ion transport;respiratory electron transport chain;mitochondrial ATP synthesis coupled proton transport	mitochondrial proton-transporting ATP synthase complex, coupling factor F(o);mitochondrion;mitochondrial inner membrane;mitochondrial proton-transporting ATP synthase complex;membrane		167.191	292.303	206.504	336.501	124.853	43.5939	30.3459	40.4263	39.0755	97.0738	85.4356	76.3305	79.7783	71.6923	102.164	19.7323	33.562	18.7828	27.3218	168.109	124.809	103.899	97.5698	98.8375	153.125	14.7065	61.5366	84.0033	62.743	136.527	56.9644	58.4892	57.4005	72.2479	173.129	36.9743
236	IILNALVAQQK	1	9926	NP_055688	TB306083	lysophosphatidylglycerol acyltransferase 1	LPGAT1	Glycerophospholipid metabolism	Metabolism;Acyl chain remodelling of PG;Glycerophospholipid biosynthesis;Phospholipid metabolism;Metabolism of lipids and lipoproteins	molecular_function;transferase activity	biological_process;metabolic process;phospholipid biosynthetic process	cytoplasm;endoplasmic reticulum;endoplasmic reticulum membrane;membrane;integral to membrane		34.7121	38.9812	47.1272	51.6628	28.7995	15.8514	10.6747	5.36192	6.79266	29.3166	83.1092	84.563	90.0611	85.9529	29.3197	11.7971	13.2916	10.3441	14.9072	26.0819	57.3064	72.605	59.8799	54.7961	17.0368	5.84738	14.5519	12.6275	12.4631	21.2055	49.2257	46.4593	62.4621	77.5038	29.8163	32.4118
237	AFVRPSGTEDVVR	1	5238	NP_056414	TB306127	phosphoglucomutase 3	PGM3	Amino sugar and nucleotide sugar metabolism;Metabolic pathways	Metabolism of proteins;Biosynthesis of the N-glycan precursor (dolichol lipid-linked oligosaccharide, LLO) and transfer to a nascent protein;Asparagine N-linked glycosylation;Synthesis of UDP-N-acetyl-glucosamine;Synthesis of substrates in N-glycan biosythesis;Post-translational protein modification	magnesium ion binding;phosphoacetylglucosamine mutase activity;phosphoglucomutase activity;isomerase activity	carbohydrate metabolic process;glucosamine metabolic process;UDP-N-acetylglucosamine biosynthetic process;dolichol-linked oligosaccharide biosynthetic process;embryo development ending in birth or egg hatching;protein N-linked glycosylation via asparagine;glucose 1-phosphate metabolic process;hemopoiesis;post-translational protein modification;cellular protein metabolic process	cellular_component;cytosol		15.0307	9.48239	13.7592	9.38678	24.5332	10.3309	8.77599	9.31919	11.6849	16.2669	10.7546	9.93393	10.2239	9.97573	5.99084	7.41368	14.026	7.73787	8.04324	9.88943	15.8294	18.0229	18.6465	12.9066	8.79315	7.55324	23.6127	18.1742	20.5339	23.4812	6.12094	10.3157	14.8324	13.6505	26.4911	3.82656
238	ALIEVLQPLIAEHQAR	2	7453	NP_004175:NP_776049:NP_998810:NP_998811	TB306325	tryptophanyl-tRNA synthetase	WARS	Aminoacyl-tRNA biosynthesis	Cytosolic tRNA aminoacylation;tRNA Aminoacylation;Gene Expression	nucleotide binding;tryptophan-tRNA ligase activity;protein binding;ATP binding;ligase activity	translation;tRNA aminoacylation for protein translation;tryptophanyl-tRNA aminoacylation;negative regulation of cell proliferation;gene expression;regulation of angiogenesis	soluble fraction;cytoplasm;cytosol		31.0479	22.2845	31.5271	23.6202	11.2102	48.8549	42.1862	43.1881	38.8504	13.9616	24.5431	25.5271	17.3916	15.613	14.8065	43.4653	46.4906	57.8654	37.0643	13.6369	57.2845	71.4594	38.6378	46.3811	8.22993	21.33	54.3957	56.4399	33.8315	13.9311	29.1396	37.0938	26.9811	27.7394	27.8997	28.4027
239	FSTVAGESGSADTVRDPR	1	847	NP_001743	TB306350	catalase	CAT	Tryptophan metabolism;Glyoxylate and dicarboxylate metabolism;Amyotrophic lateral sclerosis (ALS);Peroxisome;Carbon metabolism;FoxO signaling pathway;Longevity regulating pathway - mammal;Longevity regulating pathway - multiple species	Metabolism;Metabolism of nucleotides;Cellular responses to stress;Detoxification of Reactive Oxygen Species;Purine metabolism;Purine catabolism	aminoacylase activity;catalase activity;oxidoreductase activity, acting on peroxide as acceptor;heme binding;protein homodimerization activity;metal ion binding;NADP binding	response to reactive oxygen species;response to hypoxia;purine base metabolic process;purine nucleotide catabolic process;triglyceride metabolic process;aging;cholesterol metabolic process;aerobic respiration;UV protection;positive regulation of phosphatidylinositol 3-kinase cascade;hemoglobin metabolic process;negative regulation of NF-kappaB transcription factor activity;response to vitamin E;m…	mitochondrion;mitochondrial intermembrane space;lysosome;peroxisome;peroxisomal membrane;peroxisomal matrix;endoplasmic reticulum;Golgi apparatus;cytosol;plasma membrane		18.3603	20.7253	28.3419	18.2691	397.784	135.326	97.1561	47.6335	58.6381	448.766	61.2575	79.7591	91.8965	93.479	243.066	31.4556	51.2226	27.0839	34.7306	544.384	60.8163	94.6243	134.747	63.8671	508.719	14.5749	43.0126	45.0011	65.3527	730.402	71.9735	75.6285	84.279	93.0057	514.466	81.4877
240	VAEQTPLTALYVANLIK	1	217	NP_000681	TB306394	aldehyde dehydrogenase 2 family (mitochondrial)	ALDH2	Glycolysis / Gluconeogenesis;Pentose and glucuronate interconversions;Ascorbate and aldarate metabolism;Fatty acid degradation;Valine, leucine and isoleucine degradation;Lysine degradation;Arginine and proline metabolism;Histidine metabolism;Tryptophan metabolism;beta-Alanine metabolism;Glycerolipid metabolism;Pyruvate metabolism;Metabolic pathways;GABA biosynthesis, eukaryotes, putrescine => GABA	Neurotransmitter Clearance In The Synaptic Cleft;Transmission across Chemical Synapses;Neuronal System;Metabolism of serotonin;Serotonin clearance from the synaptic cleft;Metabolism;Biological oxidations;Phase 1 - Functionalization of compounds;Ethanol oxidation	aldehyde dehydrogenase (NAD) activity;aldehyde dehydrogenase [NAD(P)+] activity;electron carrier activity;oxidoreductase activity	carbohydrate metabolic process;alcohol metabolic process;ethanol oxidation;xenobiotic metabolic process;synaptic transmission;neurotransmitter biosynthetic process	mitochondrion;mitochondrial matrix		45.0085	36.6851	33.5869	55.8849	467.477	92.2993	36.0356	49.3528	43.2399	711.652	85.9702	67.9792	78.614	66.7266	192.276	8.41436	19.7113	9.09209	20.2481	467.254	141.147	169.162	296.514	111.755	550.15	15.2995	81.4082	134.363	76.1351	645.305	104.794	90.1534	117.024	150.633	1017.75	91.7888
241	ILVDSR	1	10587	NP_006431	TB306640	thioredoxin reductase 2	TXNRD2	Pyrimidine metabolism;Selenocompound metabolism	Cellular responses to stress;Detoxification of Reactive Oxygen Species	thioredoxin-disulfide reductase activity;protein binding;oxidoreductase activity;protein homodimerization activity;flavin adenine dinucleotide binding;NADP binding	response to oxygen radical;heart development;response to selenium ion;hemopoiesis;cell redox homeostasis	cytoplasm;mitochondrion		9.71688	22.8256	26.4923	25.6173	45.3252	15.9154	10.0061	9.98082	14.4321	68.6254	9.55017	8.65787	13.3374	11.2366	21.6771	N/D	9.93541	N/D	N/D	43.1632	6.22647	10.1418	13.5159	6.69481	24.0865	N/D	9.59397	7.88664	9.17131	50.6202	11.9183	8.09149	14.5107	13.0237	36.0489	7.3313
242	QIIGQAK	1	4697	NP_002480	TB306795	NADH dehydrogenase (ubiquinone) 1 alpha subcomplex, 4, 9kDa	NDUFA4	Oxidative phosphorylation;Alzheimer's disease;Parkinson's disease;Huntington's disease;Metabolic pathways;Non-alcoholic fatty liver disease (NAFLD)	The citric acid (TCA) cycle and respiratory electron transport;Metabolism;Respiratory electron transport, ATP synthesis by chemiosmotic coupling, and heat production by uncoupling proteins.;Generic Transcription Pathway;Transcriptional Regulation by TP53;TP53 Regulates Metabolic Genes;Respiratory electron transport;Gene Expression	NADH dehydrogenase (ubiquinone) activity	mitochondrial electron transport, NADH to ubiquinone;transport;respiratory electron transport chain	mitochondrion;mitochondrial inner membrane;mitochondrial respiratory chain complex I;membrane;respiratory chain		95.4431	307.886	197.579	332.957	137.936	62.4422	36.1743	77.9913	72.7104	145.172	58.2125	69.6981	59.658	50.011	107.644	13.1025	36.1201	14.79	20.3498	209.165	71.968	106.423	102.479	89.2405	147.739	8.86818	23.6678	24.4705	17.7316	217.314	59.2161	47.6973	48.7593	55.5815	239.362	49.9562
243	RFQVVDSR	2	4357	NP_001013454:NP_001123989:NP_066949	TB306887	mercaptopyruvate sulfurtransferase	MPST	Sulfur metabolism;Cysteine and methionine metabolism;Metabolic pathways;Sulfur relay system		thiosulfate sulfurtransferase activity;transferase activity;3-mercaptopyruvate sulfurtransferase activity	cyanate catabolic process;response to toxin	cytoplasm;mitochondrion;mitochondrial inner membrane		23.6384	16.8665	27.5498	33.3752	203.298	39.2593	14.9457	14.6226	19.7699	210.025	25.0916	27.4214	25.8047	32.5265	59.1562	5.57192	11.3187	10.8324	14.7681	170.41	19.3921	20.8526	55.271	18.3348	208.383	7.21492	28.3867	27.9532	34.354	268.092	24.9363	24.4178	35.7379	42.8308	197.793	17.0925
244	YFAHIIK	2	271	NP_004028:NP_631895:NP_981949	TB306913	adenosine monophosphate deaminase 2	AMPD2	Purine metabolism;Metabolic pathways	Metabolism;Metabolism of nucleotides;Purine metabolism;Purine salvage	AMP deaminase activity;hydrolase activity;metal ion binding	purine base metabolic process;purine nucleotide metabolic process;purine ribonucleoside monophosphate biosynthetic process;purine-containing compound salvage;nucleobase, nucleoside and nucleotide metabolic process	cellular_component;cytosol		5.10404	7.20219	8.19136	6.81296	7.78993	6.98413	5.24051	7.52222	6.41771	5.84329	11.6716	14.0998	13.4492	12.564	3.65646	3.37272	5.1956	4.62231	4.62209	6.58204	6.11926	6.87122	7.19946	5.88848	8.87518	4.02506	3.62552	5.95054	6.02287	6.52078	7.96681	6.98584	8.03018	8.95549	7.95749	10.5627
245	HIGYDDSSK	1	4144	NP_005902	TB307011	methionine adenosyltransferase II, alpha	MAT2A	Cysteine and methionine metabolism;Metabolic pathways;Methionine salvage pathway;Methionine degradation;Biosynthesis of amino acids	Metabolism;Phase II conjugation;Methylation;Biological oxidations	nucleotide binding;methionine adenosyltransferase activity;ATP binding;transferase activity;metal ion binding	S-adenosylmethionine biosynthetic process;xenobiotic metabolic process;circadian rhythm;response to light stimulus;response to hormone stimulus;methylation;response to drug;response to cAMP	cytosol		14.8356	15.2262	14.2125	14.3492	9.49466	8.69253	8.78091	8.90769	12.6024	6.31447	11.345	9.59189	9.95504	8.34383	4.94735	5.59502	6.3284	4.6031	7.40687	10.1466	13.2261	11.5308	12.547	10.9179	10.0396	N/D	12.6874	11.4599	8.2417	7.09916	10.23	7.76501	12.2271	16.4833	11.3018	8.30952
246	IAVTGTGAHPAFK	1	2882	NP_056511	TB307199	glutathione peroxidase 7	GPX7	Glutathione metabolism;Arachidonic acid metabolism;Thyroid hormone synthesis	Cellular responses to stress;Detoxification of Reactive Oxygen Species	glutathione peroxidase activity;oxidoreductase activity	response to oxidative stress	extracellular region		N/D	N/D	N/D	N/D	N/D	N/D	N/D	N/D	N/D	N/D	N/D	N/D	N/D	N/D	N/D	N/D	N/D	N/D	N/D	N/D	N/D	N/D	N/D	N/D	N/D	N/D	N/D	N/D	N/D	N/D	N/D	N/D	N/D	N/D	N/D	N/D
247	SVLVDFLIGSGLK	2	51477	NP_001164409:NP_001164410:NP_057452	TB307241	inositol-3-phosphate synthase 1	ISYNA1	Inositol phosphate metabolism;Metabolic pathways	Metabolism;Inositol phosphate metabolism;Synthesis of IP2, IP, and Ins in the cytosol	inositol-3-phosphate synthase activity;binding;isomerase activity	inositol biosynthetic process;phospholipid biosynthetic process	cytoplasm		62.8033	47.5851	59.4522	128.994	9.29756	9.92578	8.97038	7.57329	8.59044	7.28812	9.89192	14.0243	6.37578	7.87497	14.1133	4.38266	13.1354	7.83711	16.464	10.8	18.0994	18.168	12.6973	16.9833	4.86746	18.4893	24.1595	36.2548	20.4618	10.6414	80.6708	90.3786	93.7755	94.8974	22.0185	23.139
248	VMVLDFVTPTPLGTR	2	7296	NP_001087240:NP_003321:NP_877393:NP_877419:NP_877420	TB307333	thioredoxin reductase 1	TXNRD1	Pyrimidine metabolism;Selenocompound metabolism	Disease;Uptake and function of diphtheria toxin;Uptake and actions of bacterial toxins;Infectious disease;Metabolism;Metabolism of nucleotides;PPARA activates gene expression;Generic Transcription Pathway;Cellular responses to stress;Detoxification of Reactive Oxygen Species;Transcriptional Regulation by TP53;Regulation of lipid metabolism by Peroxisome proliferator-activated receptor alpha (PPAR…	thioredoxin-disulfide reductase activity;electron carrier activity;protein disulfide oxidoreductase activity;oxidoreductase activity;flavin adenine dinucleotide binding;NADP binding	transport;signal transduction;nucleobase, nucleoside and nucleotide interconversion;electron transport chain;cellular lipid metabolic process;cell redox homeostasis;nucleobase, nucleoside and nucleotide metabolic process	nucleus;nucleolus;cytoplasm;cytosol		16.6027	15.5128	17.7874	17.1756	10.7704	21.196	21.8683	16.143	28.0773	11.4097	105.781	94.5251	91.8568	68.6458	6.87324	8.14041	16.7283	7.42613	14.7692	8.93556	29.0116	38.2461	23.6308	24.9283	6.23168	11.6584	33.1402	37.2884	30.2643	12.8907	13.4407	16.6952	20.974	19.3503	14.3889	22.5887
249	VLPVGDEVVGIVGYTSK	1	4907	NP_002517	TB307447	5'-nucleotidase, ecto (CD73)	NT5E	Purine metabolism;Pyrimidine metabolism;Nicotinate and nicotinamide metabolism;Metabolic pathways	Metabolism;Metabolism of nucleotides;Pyrimidine catabolism;Purine metabolism;Pyrimidine metabolism;Purine catabolism	nucleotide binding;ferrous iron binding;5'-nucleotidase activity;hydrolase activity, acting on ester bonds;metal ion binding	purine base metabolic process;purine nucleotide biosynthetic process;purine nucleotide catabolic process;AMP catabolic process;pyrimidine base metabolic process;DNA metabolic process;nucleotide catabolic process;adenosine biosynthetic process;pyrimidine nucleoside catabolic process;negative regulation of inflammatory response;nucleobase, nucleoside and nucleotide metabolic process	membrane fraction;cytoplasm;plasma membrane;anchored to membrane		4.09777	3.76719	3.76346	3.21858	11.3978	5.82253	4.07812	3.29528	4.92931	10.3749	5.32068	4.55061	6.64288	8.46988	21.2808	7.35999	14.1833	6.71071	6.71802	15.3677	6.14814	4.64657	6.03341	4.7582	12.0854	7.12974	6.34951	8.67297	5.41092	12.3807	13.5867	9.23772	18.288	23.1951	12.4857	5.06386
250	TIDWVAFAEIIPQNQK	2	10476	NP_001003785:NP_006347	TB307507	ATP synthase, H+ transporting, mitochondrial Fo complex, subunit d	ATP5H	Oxidative phosphorylation;Alzheimer's disease;Parkinson's disease;Huntington's disease;Metabolic pathways	The citric acid (TCA) cycle and respiratory electron transport;Metabolism;Respiratory electron transport, ATP synthesis by chemiosmotic coupling, and heat production by uncoupling proteins.;Formation of ATP by chemiosmotic coupling	hydrogen ion transmembrane transporter activity;ATPase activity;transmembrane transporter activity	ATP catabolic process;ion transport;respiratory electron transport chain;mitochondrial ATP synthesis coupled proton transport	mitochondrial proton-transporting ATP synthase complex, coupling factor F(o);mitochondrion;mitochondrial inner membrane;mitochondrial proton-transporting ATP synthase complex;membrane		262.411	425.566	388.735	506.556	233.961	84.1569	59.7855	78.1305	77.4212	213.945	208.322	170.421	209.256	152.717	186.932	26.2658	58.3959	30.2643	42.3978	287.802	219.279	185.954	187.981	180.73	212.172	27.3275	112.964	141.85	113.472	213.51	90.3147	87.7183	108.687	119.275	242.329	82.063
251	TVQVVPHITDAIQEWVMR	1	1503	NP_001896	TB307545	CTP synthase	CTPS	Pyrimidine metabolism;Metabolic pathways;Pyrimidine ribonucleotide biosynthesis, UMP => UDP/UTP,CDP/CTP	Metabolism;Metabolism of nucleotides;Synthesis and interconversion of nucleotide di- and triphosphates	nucleotide binding;CTP synthase activity;ATP binding;ligase activity	nucleobase, nucleoside, nucleotide and nucleic acid metabolic process;pyrimidine nucleotide biosynthetic process;CTP biosynthetic process;glutamine metabolic process;nucleobase, nucleoside and nucleotide interconversion;response to drug;nucleobase, nucleoside and nucleotide metabolic process	cellular_component;cytosol		N/D	N/D	N/D	N/D	N/D	N/D	N/D	N/D	N/D	N/D	N/D	N/D	N/D	N/D	N/D	N/D	N/D	N/D	N/D	N/D	N/D	N/D	N/D	N/D	N/D	N/D	N/D	N/D	N/D	N/D	N/D	N/D	N/D	N/D	N/D	N/D
252	AQFAQPEILIGTIPGAGGTQR	1	1892	NP_004083	TB307546	enoyl CoA hydratase, short chain, 1, mitochondrial	ECHS1	Fatty acid elongation;Fatty acid degradation;Valine, leucine and isoleucine degradation;Lysine degradation;Tryptophan metabolism;beta-Alanine metabolism;Propanoate metabolism;Butanoate metabolism;Metabolic pathways;Malonate semialdehyde pathway, propanoyl-CoA => acetyl-CoA;Lysine degradation, lysine => saccharopine => acetoacetyl-CoA;Fatty acid biosynthesis, elongation, mitochondria;beta-Oxidatio…	Metabolism;Fatty acid, triacylglycerol, and ketone body metabolism;Metabolism of lipids and lipoproteins;mitochondrial fatty acid beta-oxidation of saturated fatty acids;Mitochondrial Fatty Acid Beta-Oxidation;Beta oxidation of lauroyl-CoA to decanoyl-CoA-CoA;Beta oxidation of decanoyl-CoA to octanoyl-CoA-CoA;Beta oxidation of octanoyl-CoA to hexanoyl-CoA;Beta oxidation of hexanoyl-CoA to butanoy…	enoyl-CoA hydratase activity;protein binding;lyase activity	fatty acid metabolic process;fatty acid beta-oxidation;cellular lipid metabolic process	soluble fraction;mitochondrion;mitochondrial matrix		154.852	165.026	184.413	214.491	1828.43	260.583	100.55	102.765	121.034	1655.16	145.949	142.254	153.694	145.299	440.947	25.0272	62.6987	42.8562	58.197	1741.14	57.5244	67.3023	298.46	66.9199	1295.56	32.0764	138.729	207.183	136.227	2020.59	151.491	129.486	183.234	214.779	1693.82	62.6517
253	AVLPTSK	1	55276	NP_060760	TB307880	phosphoglucomutase 2	PGM2	Glycolysis / Gluconeogenesis;Pentose phosphate pathway;Galactose metabolism;Purine metabolism;Starch and sucrose metabolism;Amino sugar and nucleotide sugar metabolism;Metabolic pathways	Metabolism;Glycogen synthesis;Glycogen breakdown (glycogenolysis);Glucose metabolism;Galactose catabolism;Pentose phosphate pathway (hexose monophosphate shunt);Metabolism of carbohydrates	magnesium ion binding;phosphoglucomutase activity;phosphopentomutase activity;isomerase activity	carbohydrate metabolic process;glycogen biosynthetic process;glycogen catabolic process;glucose metabolic process;glucose 1-phosphate metabolic process	cytoplasm;cytosol		33.0567	65.3623	82.2064	54.8359	52.2642	49.4311	40.5088	27.6501	37.8946	27.7514	39.4832	41.4202	38.9112	32.962	24.0831	10.7963	46.072	18.0595	27.1236	27.8871	35.4723	38.0324	42.6744	34.9569	33.5936	9.42569	36.1687	28.409	26.4477	36.9179	28.6206	26.8436	34.3596	22.4618	46.1201	27.6641
254	APHLAYLR	1	39	NP_005882	TB307959	acetyl-CoA acetyltransferase 2	ACAT2	Fatty acid degradation;Synthesis and degradation of ketone bodies;Valine, leucine and isoleucine degradation;Lysine degradation;Tryptophan metabolism;Pyruvate metabolism;Glyoxylate and dicarboxylate metabolism;Propanoate metabolism;Butanoate metabolism;Terpenoid backbone biosynthesis;Metabolic pathways;Fat digestion and absorption;C5 isoprenoid biosynthesis, mevalonate pathway;Carbon metabolism;F…		acetyl-CoA C-acetyltransferase activity;transferase activity;transferase activity, transferring acyl groups other than amino-acyl groups	lipid metabolic process	nucleus;nucleolus;cytoplasm;mitochondrion		19.3299	21.9352	16.5532	15.6417	151.993	21.3905	8.2896	12.468	14.3572	139.026	8.46471	11.8787	8.22418	7.22513	18.998	4.73062	12.3867	2.53892	5.20208	106.227	16.0919	16.6201	27.3568	14.841	100.906	5.345	14.0508	14.0853	11.7547	149.141	16.0511	12.8644	21.7669	22.6697	121.327	4.88387
255	KIDASK	2	51727	NP_001129612:NP_057392	TB307969	cytidine monophosphate (UMP-CMP) kinase 1, cytosolic	CMPK1	Pyrimidine metabolism;Metabolic pathways;Pyrimidine ribonucleotide biosynthesis, UMP => UDP/UTP,CDP/CTP	Metabolism;Metabolism of nucleotides;Synthesis and interconversion of nucleotide di- and triphosphates	nucleotide binding;cytidylate kinase activity;uridine kinase activity;ATP binding;transferase activity;phosphotransferase activity, phosphate group as acceptor	UMP biosynthetic process;pyrimidine ribonucleotide biosynthetic process;nucleobase, nucleoside and nucleotide interconversion;nucleobase, nucleoside and nucleotide metabolic process	nucleus;cytoplasm;cytosol		14.2042	10.3751	19.8075	20.4118	24.1647	13.3247	20.5898	15.9822	21.6066	20.0074	115.58	38.8687	39.15	31.8233	8.58893	10.5972	23.89	10.3323	23.1205	18.0466	20.8516	18.6851	20.0514	12.4411	18.2823	17.7937	32.0456	96.2612	45.0543	20.0855	28.3403	23.9152	28.7444	28.9054	36.5893	12.4087
256	ILPEAHQR	1	7407	NP_006286	TB307979	valyl-tRNA synthetase	VARS	Aminoacyl-tRNA biosynthesis	Cytosolic tRNA aminoacylation;tRNA Aminoacylation;Gene Expression	nucleotide binding;valine-tRNA ligase activity;ATP binding;ligase activity	translational elongation;tRNA aminoacylation for protein translation;valyl-tRNA aminoacylation;gene expression	intracellular;cytoplasm;mitochondrion;cytosol		23.1498	28.9354	32.3031	20.1922	15.6842	22.292	20.3583	19.2972	23.3472	15.7644	25.5175	26.9571	27.5704	25.2907	12.4878	5.64963	16.4678	6.81208	12.75	10.5081	34.7213	37.5779	38.0769	26.6503	6.09719	7.54678	19.5586	16.9428	20.727	16.1428	15.8993	18.4555	22.0975	24.4898	16.6118	13.4226
257	LRQLGVAK	1	5471	NP_002694	TB308028	phosphoribosyl pyrophosphate amidotransferase	PPAT	Purine metabolism;Alanine, aspartate and glutamate metabolism;Metabolic pathways;Inosine monophosphate biosynthesis, PRPP + glutamine => IMP	Metabolism;Metabolism of nucleotides;Purine ribonucleoside monophosphate biosynthesis;Purine metabolism	amidophosphoribosyltransferase activity;transferase activity, transferring glycosyl groups;metal ion binding;4 iron, 4 sulfur cluster binding	purine base metabolic process;purine nucleotide biosynthetic process;glutamine metabolic process;lactation;purine base biosynthetic process;nucleoside metabolic process;purine ribonucleoside monophosphate biosynthetic process;organ regeneration;cellular response to insulin stimulus;protein homotetramerization;nucleobase, nucleoside and nucleotide metabolic process;maternal process involved in fem…	soluble fraction;cytosol		N/D	N/D	N/D	N/D	N/D	N/D	N/D	N/D	N/D	N/D	N/D	N/D	N/D	N/D	N/D	N/D	N/D	N/D	N/D	N/D	N/D	N/D	N/D	N/D	N/D	N/D	N/D	N/D	N/D	N/D	N/D	N/D	N/D	N/D	N/D	N/D
258	VHGQATGEK	1	23395	NP_056155	TB308069	leucyl-tRNA synthetase 2, mitochondrial	LARS2	Aminoacyl-tRNA biosynthesis	tRNA Aminoacylation;Mitochondrial tRNA aminoacylation;Gene Expression	nucleotide binding;leucine-tRNA ligase activity;ATP binding;ligase activity	tRNA aminoacylation for protein translation;leucyl-tRNA aminoacylation;gene expression	cytoplasm;mitochondrion;mitochondrial matrix		N/D	N/D	N/D	N/D	N/D	N/D	N/D	N/D	N/D	N/D	N/D	N/D	N/D	N/D	N/D	N/D	N/D	N/D	N/D	N/D	N/D	N/D	N/D	N/D	N/D	N/D	N/D	N/D	N/D	N/D	N/D	N/D	N/D	N/D	N/D	N/D
259	VLPGVDALSNI	1	5230	NP_000282	TB308091	phosphoglycerate kinase 1	PGK1	Glycolysis / Gluconeogenesis;Metabolic pathways;Glycolysis (Embden-Meyerhof pathway), glucose => pyruvate;Glycolysis, core module involving three-carbon compounds;Gluconeogenesis, oxaloacetate => fructose-6P;HIF-1 signaling pathway;Biosynthesis of amino acids;Carbon metabolism	Metabolism;Glycolysis;Gluconeogenesis;Glucose metabolism;Metabolism of carbohydrates	nucleotide binding;phosphoglycerate kinase activity;ATP binding;transferase activity	carbohydrate metabolic process;glucose metabolic process;gluconeogenesis;glycolysis;phosphorylation	cytoplasm;cytosol		525.718	459.246	601.839	665.548	400.641	510.488	560.281	316.739	604.954	306.975	514.248	484.56	427.923	440.955	169.849	554.214	605.121	653.411	606.136	255.294	670.701	812.834	637.054	587.968	278.846	464.033	719.11	679.369	751.136	408.127	697.526	679.721	867.826	1115.68	498.108	553.349
260	IFLDPEKR	1	5351	NP_000293	TB308145	procollagen-lysine 1, 2-oxoglutarate 5-dioxygenase 1	PLOD1	Lysine degradation	Extracellular matrix organization;Collagen formation;Collagen biosynthesis and modifying enzymes	iron ion binding;procollagen-lysine 5-dioxygenase activity;oxidoreductase activity, acting on single donors with incorporation of molecular oxygen, incorporation of two atoms of oxygen;oxidoreductase activity, acting on paired donors, with incorporation or reduction of molecular oxygen, 2-oxoglutarate as one donor, and incorporation of one atom each of oxygen into both donors;L-ascorbic acid bind…	response to hypoxia;protein modification process;epidermis development;hydroxylysine biosynthetic process;oxidation-reduction process	collagen;endoplasmic reticulum;membrane;rough endoplasmic reticulum membrane		N/D	N/D	N/D	N/D	N/D	N/D	N/D	N/D	N/D	N/D	N/D	N/D	N/D	N/D	N/D	N/D	N/D	N/D	N/D	N/D	N/D	N/D	N/D	N/D	N/D	N/D	N/D	N/D	N/D	N/D	N/D	N/D	N/D	N/D	N/D	N/D
261	GSGIQWDLRK	2	4720	NP_001159631:NP_004541	TB308236	NADH dehydrogenase (ubiquinone) Fe-S protein 2, 49kDa (NADH-coenzyme Q reductase)	NDUFS2	Oxidative phosphorylation;Alzheimer's disease;Parkinson's disease;Huntington's disease;Metabolic pathways;Non-alcoholic fatty liver disease (NAFLD)	The citric acid (TCA) cycle and respiratory electron transport;Metabolism;Respiratory electron transport, ATP synthesis by chemiosmotic coupling, and heat production by uncoupling proteins.;Respiratory electron transport;Complex I biogenesis	NADH dehydrogenase activity;protein binding;NADH dehydrogenase (ubiquinone) activity;electron carrier activity;metal ion binding;quinone binding;NAD binding;4 iron, 4 sulfur cluster binding	mitochondrial electron transport, NADH to ubiquinone;transport;response to oxidative stress;respiratory electron transport chain	mitochondrion;mitochondrial inner membrane;mitochondrial respiratory chain complex I;membrane;respiratory chain		N/D	N/D	N/D	N/D	N/D	N/D	N/D	N/D	N/D	N/D	N/D	N/D	N/D	N/D	N/D	N/D	N/D	N/D	N/D	N/D	N/D	N/D	N/D	N/D	N/D	N/D	N/D	N/D	N/D	N/D	N/D	N/D	N/D	N/D	N/D	N/D
262	IDPEVAAFLQK	1	5372	NP_002667	TB308285	phosphomannomutase 1	PMM1	Fructose and mannose metabolism;Amino sugar and nucleotide sugar metabolism;Metabolic pathways	Metabolism of proteins;Biosynthesis of the N-glycan precursor (dolichol lipid-linked oligosaccharide, LLO) and transfer to a nascent protein;Asparagine N-linked glycosylation;Synthesis of GDP-mannose;Synthesis of substrates in N-glycan biosythesis;Post-translational protein modification	phosphomannomutase activity;isomerase activity;metal ion binding	mannose metabolic process;dolichol-linked oligosaccharide biosynthetic process;GDP-mannose biosynthetic process;protein N-linked glycosylation via asparagine;post-translational protein modification;cellular protein metabolic process	cytoplasm;cytosol;neuronal cell body		N/D	N/D	N/D	N/D	N/D	N/D	N/D	N/D	N/D	N/D	N/D	N/D	N/D	N/D	N/D	N/D	N/D	N/D	N/D	N/D	N/D	N/D	N/D	N/D	N/D	N/D	N/D	N/D	N/D	N/D	N/D	N/D	N/D	N/D	N/D	N/D
263	FQAFDWGSSAK	2	3988	NP_000226:NP_001121077	TB308297	lipase A, lysosomal acid, cholesterol esterase	LIPA	Steroid biosynthesis;Lysosome		sterol esterase activity;lipase activity;hydrolase activity	lipid metabolic process;fatty acid metabolic process;lipid catabolic process;sterol metabolic process	lysosome		14.1315	14.3893	14.9756	15.2162	18.8969	45.021	35.1839	16.0515	24.6461	34.8053	16.9804	14.2519	16.2348	16.8993	46.6475	10.8764	19.1704	11.3766	14.5149	27.2792	22.5201	25.5759	40.772	20.666	19.8845	8.28005	17.8971	17.2386	17.2265	26.3581	11.2376	15.3388	11.8578	12.1424	37.9138	30.6593
264	SDPDPKAPANK	2	34	NP_000007:NP_001120800	TB308331	acyl-CoA dehydrogenase, C-4 to C-12 straight chain	ACADM	Fatty acid degradation;Valine, leucine and isoleucine degradation;beta-Alanine metabolism;Propanoate metabolism;PPAR signaling pathway;Metabolic pathways;Malonate semialdehyde pathway, propanoyl-CoA => acetyl-CoA;Leucine degradation, leucine => acetoacetate + acetyl-CoA;beta-Oxidation;Carbon metabolism;Fatty acid metabolism	Metabolism;PPARA activates gene expression;Regulation of lipid metabolism by Peroxisome proliferator-activated receptor alpha (PPARalpha);Fatty acid, triacylglycerol, and ketone body metabolism;Metabolism of lipids and lipoproteins;mitochondrial fatty acid beta-oxidation of saturated fatty acids;mitochondrial fatty acid beta-oxidation of unsaturated fatty acids;Mitochondrial Fatty Acid Beta-Oxida…	acyl-CoA dehydrogenase activity;identical protein binding;flavin adenine dinucleotide binding;medium-chain-acyl-CoA dehydrogenase activity	fatty acid beta-oxidation;carnitine metabolic process, CoA-linked;fatty acid beta-oxidation using acyl-CoA dehydrogenase;cellular lipid metabolic process;carnitine biosynthetic process;medium-chain fatty acid metabolic process;medium-chain fatty acid catabolic process;oxidation-reduction process	mitochondrion;mitochondrial matrix		N/D	N/D	N/D	N/D	N/D	N/D	N/D	N/D	N/D	N/D	N/D	N/D	N/D	N/D	N/D	N/D	N/D	N/D	N/D	N/D	N/D	N/D	N/D	N/D	N/D	N/D	N/D	N/D	N/D	N/D	N/D	N/D	N/D	N/D	N/D	N/D
265	AVAQAGTVGTLLIVK	1	26007	NP_056348	TB308437	dihydroxyacetone kinase 2 homolog (S. cerevisiae)	DAK	Glycerolipid metabolism;RIG-I-like receptor signaling pathway;Metabolic pathways;Carbon metabolism	Innate Immune System;Immune System;RIG-I/MDA5 mediated induction of IFN-alpha/beta pathways;Metabolism;Fructose metabolism;Fructose catabolism;Metabolism of carbohydrates	nucleotide binding;glycerone kinase activity;ATP binding;transferase activity;lyase activity;FAD-AMP lyase (cyclizing) activity;metal ion binding	glycerol metabolic process;innate immune response	cytosol		9.61067	11.1397	14.7947	13.613	308.207	28.6541	11.8078	8.03909	6.84844	107.562	17.3963	12.4586	N/D	N/D	N/D	N/D	N/D	N/D	N/D	106.777	20.4719	N/D	28.2076	14.2283	140.448	16.9765	12.5358	27.5395	15.0679	213.53	29.633	19.7409	20.6962	23.7795	227.217	26.875
266	ELKEPPQGAHFLSR	1	1719	NP_000782	TB308524	dihydrofolate reductase	DHFR	One carbon pool by folate;Folate biosynthesis;Metabolic pathways	E2F mediated regulation of DNA replication;Metabolism;Tetrahydrobiopterin (BH4) synthesis, recycling, salvage and regulation;Cell Cycle;Metabolism of folate and pterines;Metabolism of water-soluble vitamins and cofactors;Metabolism of vitamins and cofactors;Metabolism of nitric oxide;eNOS activation and regulation;Mitotic G1-G1/S phases;G1/S-Specific Transcription;G1/S Transition;Cell Cycle, Mito…					N/D	N/D	N/D	N/D	N/D	N/D	N/D	N/D	N/D	N/D	N/D	N/D	N/D	N/D	N/D	N/D	N/D	N/D	N/D	N/D	N/D	N/D	N/D	N/D	N/D	N/D	N/D	N/D	N/D	N/D	N/D	N/D	N/D	N/D	N/D	N/D
267	AAVEDPR	1	1743	NP_001924	TB308915	dihydrolipoamide S-succinyltransferase (E2 component of 2-oxo-glutarate complex)	DLST	Citrate cycle (TCA cycle);Lysine degradation;Metabolic pathways;Citrate cycle, second carbon oxidation, 2-oxoglutarate => oxaloacetate;Lysine degradation, lysine => saccharopine => acetoacetyl-CoA;Carbon metabolism;Citrate cycle (TCA cycle, Krebs cycle)	The citric acid (TCA) cycle and respiratory electron transport;Metabolism;Glyoxylate metabolism and glycine degradation;Lysine catabolism;Metabolism of amino acids and derivatives;Citric acid cycle (TCA cycle);Pyruvate metabolism and Citric Acid (TCA) cycle;Histidine, lysine, phenylalanine, tyrosine, proline and tryptophan catabolism	dihydrolipoyllysine-residue succinyltransferase activity;transferase activity;heat shock protein binding;chaperone binding	generation of precursor metabolites and energy;tricarboxylic acid cycle;2-oxoglutarate metabolic process;lysine catabolic process;NADH metabolic process;metabolic process;cellular nitrogen compound metabolic process	nucleus;cytoplasm;mitochondrion;mitochondrial matrix;microsome;plasma membrane;intracellular membrane-bounded organelle;oxoglutarate dehydrogenase complex		91.297	126.297	102.701	170.981	110.498	62.6103	47.7767	53.2444	76.8697	137.499	57.1644	45.3663	52.8392	44.5108	79.545	21.9532	40.6533	23.8953	35.8927	120.159	59.5132	70.9216	69.7793	63.2915	113.191	23.1447	67.4625	83.5566	73.5636	120.162	92.905	88.6515	116.632	118.987	144.684	34.883
268	AFNADFH	2	3712	NP_001152980:NP_002216	TB308977	isovaleryl-CoA dehydrogenase	IVD	Valine, leucine and isoleucine degradation;Metabolic pathways;Leucine degradation, leucine => acetoacetate + acetyl-CoA	Metabolism;Branched-chain amino acid catabolism;Metabolism of amino acids and derivatives	isovaleryl-CoA dehydrogenase activity;flavin adenine dinucleotide binding	leucine catabolic process;branched chain family amino acid catabolic process;cellular nitrogen compound metabolic process	mitochondrion;mitochondrial matrix;mitochondrial membrane		55.4124	71.6407	86.1754	102.378	246.535	43.7175	19.8074	49.4744	42.9291	250.992	48.2635	11.8399	26.9702	34.3452	72.3629	N/D	22.4226	8.8324	12.8631	188.224	23.1078	27.0569	64.6443	35.5965	144.837	17.6748	52.0647	83.3032	52.6433	396.052	25.4125	31.566	27.3543	35.3504	210.329	24.4128
269	IHSDIVK	2	5836	NP_001157412:NP_002854	TB309120	phosphorylase, glycogen, liver	PYGL	Starch and sucrose metabolism;Insulin signaling pathway;Metabolic pathways;Glucagon signaling pathway;Insulin resistance	Metabolism;Glycogen breakdown (glycogenolysis);Glucose metabolism;Metabolism of carbohydrates	nucleotide binding;purine base binding;ATP binding;sugar binding;glucose binding;drug binding;glycogen phosphorylase activity;AMP binding;transferase activity, transferring glycosyl groups;vitamin binding;pyridoxal phosphate binding;bile acid binding;protein homodimerization activity	carbohydrate metabolic process;glycogen metabolic process;glycogen catabolic process;glucose metabolic process;5-phosphoribose 1-diphosphate biosynthetic process;glucose homeostasis	soluble fraction;cytoplasm;cytosol		4.51401	4.10277	3.70673	6.68792	240.849	27.9429	14.803	4.79039	10.859	199.582	17.6963	15.783	12.3106	12.1645	27.5526	11.8819	13.468	7.53808	4.64476	142.51	38.6874	30.1964	44.4225	31.2007	152.233	9.58635	5.0282	7.87524	7.32127	218.617	8.12269	10.0987	11.6267	8.96714	188.739	19.4307
270	LTQGETLRK	1	1718	NP_055577	TB309326	24-dehydrocholesterol reductase	DHCR24	Steroid biosynthesis;Metabolic pathways;Cholesterol biosynthesis, squalene 2,3-epoxide => cholesterol	Metabolism;Cholesterol biosynthesis;Metabolism of lipids and lipoproteins;Cholesterol biosynthesis via desmosterol;Cholesterol biosynthesis via lathosterol	UDP-N-acetylmuramate dehydrogenase activity;oxidoreductase activity, acting on CH-OH group of donors;oxidoreductase activity, acting on the CH-CH group of donors, NAD or NADP as acceptor;enzyme binding;peptide antigen binding;delta24-sterol reductase activity;flavin adenine dinucleotide binding	cholesterol biosynthetic process;apoptosis;anti-apoptosis;response to oxidative stress;cell cycle arrest;Ras protein signal transduction;protein localization;negative regulation of cell proliferation;tissue development;cellular membrane organization;male genitalia development;plasminogen activation;amyloid precursor protein catabolic process;negative regulation of caspase activity;neuroprotection…	Golgi membrane;membrane fraction;nucleus;cytoplasm;endoplasmic reticulum;endoplasmic reticulum membrane;Golgi apparatus;cytosol;cytoskeleton;membrane;integral to membrane		14.5087	4.10698	6.459	9.00846	62.6103	17.197	5.84021	10.8255	8.53898	65.7992	7.86891	13.184	18.7524	17.2219	28.6919	2.84487	4.50083	3.86057	3.63821	85.6541	N/D	N/D	6.44101	N/D	20.8123	N/D	N/D	N/D	N/D	68.6221	72.0058	59.1978	49.9454	88.5283	51.7162	N/D
271	LVASAYSIAQK	1	10380	NP_006076	TB309408	3'(2'), 5'-bisphosphate nucleotidase 1	BPNT1	Sulfur metabolism;Metabolic pathways	Metabolism;Phase II conjugation;Cytosolic sulfonation of small molecules;Biological oxidations	magnesium ion binding;inositol or phosphatidylinositol phosphatase activity;3'(2'),5'-bisphosphate nucleotidase activity;hydrolase activity	nucleobase, nucleoside, nucleotide and nucleic acid metabolic process;xenobiotic metabolic process;nervous system development;3'-phosphoadenosine 5'-phosphosulfate metabolic process	cytosol		N/D	N/D	N/D	N/D	N/D	N/D	18.5815	26.2779	30.5404	17.8152	36.7856	38.1697	39.9429	36.4596	N/D	N/D	24.4742	14.6229	N/D	N/D	N/D	N/D	N/D	N/D	N/D	N/D	18.5621	14.9001	25.0157	18.3481	20.7779	18.5755	24.6088	31.7409	22.5901	N/D
272	RLWAHLIEK	1	4594	NP_000246	TB309420	methylmalonyl CoA mutase	MUT	Valine, leucine and isoleucine degradation;Glyoxylate and dicarboxylate metabolism;Propanoate metabolism;Metabolic pathways;Carbon metabolism;Propanoyl-CoA metabolism, propanoyl-CoA => succinyl-CoA	Disease;Defects in cobalamin (B12) metabolism;Defects in vitamin and cofactor metabolism;Defective MMAA causes methylmalonic aciduria type cblA;Defective MUT causes methylmalonic aciduria mut type;Diseases of metabolism;Metabolism;Cobalamin (Cbl, vitamin B12) transport and metabolism;Metabolism of water-soluble vitamins and cofactors;Metabolism of vitamins and cofactors;Fatty acid, triacylglycero…	methylmalonyl-CoA mutase activity;isomerase activity;cobalamin binding;metal ion binding	fatty acid beta-oxidation;post-embryonic development;cellular lipid metabolic process	mitochondrion;mitochondrial matrix		N/D	N/D	N/D	N/D	N/D	N/D	N/D	N/D	N/D	N/D	N/D	N/D	N/D	N/D	N/D	N/D	N/D	N/D	N/D	N/D	N/D	N/D	N/D	N/D	N/D	N/D	N/D	N/D	N/D	N/D	N/D	N/D	N/D	N/D	N/D	N/D
273	ILDVLEEIPK	1	4698	NP_004991	TB309423	NADH dehydrogenase (ubiquinone) 1 alpha subcomplex, 5, 13kDa	NDUFA5	Oxidative phosphorylation;Alzheimer's disease;Parkinson's disease;Huntington's disease;Metabolic pathways;Non-alcoholic fatty liver disease (NAFLD)	The citric acid (TCA) cycle and respiratory electron transport;Metabolism;Respiratory electron transport, ATP synthesis by chemiosmotic coupling, and heat production by uncoupling proteins.;Respiratory electron transport;Complex I biogenesis	NADH dehydrogenase (ubiquinone) activity;oxidoreductase activity, acting on NADH or NADPH	mitochondrial electron transport, NADH to ubiquinone;transport;respiratory electron transport chain	mitochondrion;mitochondrial inner membrane;mitochondrial respiratory chain complex I;membrane;respiratory chain		21.3668	31.6964	41.2283	49.338	33.5506	22.805	21.0604	26.5645	30.6343	31.8955	36.3887	33.6349	33.4271	28.7339	43.4321	12.1994	22.0155	13.7187	15.785	38.7795	27.1993	29.522	30.4929	32.7044	42.0414	12.2499	27.3447	34.4239	26.8486	36.95	23.5077	22.7221	26.6729	30.4256	41.531	31.309
274	DHPLPEVAHVK	1	1327	NP_001852	TB309484	cytochrome c oxidase subunit IV isoform 1	COX4I1	Oxidative phosphorylation;Alzheimer's disease;Parkinson's disease;Huntington's disease;Cardiac muscle contraction;Metabolic pathways;Non-alcoholic fatty liver disease (NAFLD)	The citric acid (TCA) cycle and respiratory electron transport;Metabolism;Respiratory electron transport, ATP synthesis by chemiosmotic coupling, and heat production by uncoupling proteins.;Generic Transcription Pathway;Transcriptional Regulation by TP53;TP53 Regulates Metabolic Genes;Respiratory electron transport;Gene Expression	cytochrome-c oxidase activity	generation of precursor metabolites and energy;response to nutrient;respiratory electron transport chain	nucleus;mitochondrion;mitochondrial inner membrane;membrane		236.367	494.526	466.448	710.031	239.838	138.917	136.796	165.769	201.637	195.329	125.894	106.21	120.52	112.473	190.76	55.4984	106.974	64.5208	85.6067	295.111	200.016	212.231	196.933	179.982	317.529	32.9537	159.449	189.978	155.383	273.426	93.4658	75.9481	98.4826	109.745	355.358	101.562
275	RVGGVQSLGGTGALR	1	2805	NP_002070	TB309525	glutamic-oxaloacetic transaminase 1, soluble (aspartate aminotransferase 1)	GOT1	Arginine biosynthesis;Arginine and proline metabolism;Tyrosine metabolism;Phenylalanine metabolism;Phenylalanine, tyrosine and tryptophan biosynthesis;Alanine, aspartate and glutamate metabolism;Cysteine and methionine metabolism;Metabolic pathways;2-Oxocarboxylic acid metabolism;Biosynthesis of amino acids;Carbon metabolism	Methionine salvage pathway;Metabolism;Sulfur amino acid metabolism;Metabolism of polyamines;Gluconeogenesis;Glucose metabolism;Amino acid synthesis and interconversion (transamination);Metabolism of amino acids and derivatives;Metabolism of carbohydrates	L-aspartate:2-oxoglutarate aminotransferase activity;phosphatidylserine decarboxylase activity;transaminase activity;pyridoxal phosphate binding;carboxylic acid binding	carbohydrate metabolic process;glucose metabolic process;gluconeogenesis;2-oxoglutarate metabolic process;oxaloacetate metabolic process;glycerol biosynthetic process;aspartate metabolic process;aspartate biosynthetic process;aspartate catabolic process;glutamate metabolic process;polyamine metabolic process;cellular amino acid biosynthetic process;biosynthetic process;L-methionine salvage from m…	soluble fraction;cytoplasm;lysosome;cytosol;axon terminus		5.10817	6.58545	11.391	15.7148	32.007	7.82744	1.98757	2.14793	2.43005	62.0002	7.66133	11.6061	12.7582	12.8743	7.57977	0.91655	1.61377	1.1328	1.62181	27.1583	8.70305	9.74321	14.8679	7.61176	37.3797	2.97778	12.7855	11.1522	10.5126	50.24	20.2062	13.283	20.5185	27.2029	63.8003	3.62811
276	DLGLAQDSATSTK	1	11112	NP_689953	TB309539	3-hydroxyisobutyrate dehydrogenase	HIBADH	Valine, leucine and isoleucine degradation;Metabolic pathways	Metabolism;Branched-chain amino acid catabolism;Metabolism of amino acids and derivatives	phosphogluconate dehydrogenase (decarboxylating) activity;binding;3-hydroxyisobutyrate dehydrogenase activity;oxidoreductase activity;NAD binding	pentose-phosphate shunt;valine metabolic process;branched chain family amino acid catabolic process;cellular nitrogen compound metabolic process	mitochondrion;mitochondrial matrix		26.4466	24.1876	19.4467	36.4291	86.1547	30.9066	12.7887	17.3357	37.0078	113.374	22.245	19.9206	25.4945	14.8142	54.2395	5.2992	10.1144	5.81848	9.45209	119.322	23.5372	37.3999	30.4847	24.4909	61.1926	7.67886	26.612	42.7717	24.7292	109.649	17.9248	18.8508	18.6482	42.6512	112.394	13.618
277	GYVVWQEVFDNK	1	3073	NP_000511	TB309658	hexosaminidase A (alpha polypeptide)	HEXA	Other glycan degradation;Amino sugar and nucleotide sugar metabolism;Glycosaminoglycan degradation;Glycosphingolipid biosynthesis - globo series;Glycosphingolipid biosynthesis - ganglio series;Lysosome;Metabolic pathways;Keratan sulfate degradation	Metabolism;Glycosaminoglycan metabolism;Keratan sulfate/keratin metabolism;Glycosphingolipid metabolism;Chondroitin sulfate/dermatan sulfate metabolism;Keratan sulfate degradation;CS/DS degradation;Hyaluronan metabolism;Hyaluronan uptake and degradation;Sphingolipid metabolism;Metabolism of lipids and lipoproteins;Metabolism of carbohydrates	hydrolase activity, hydrolyzing O-glycosyl compounds;beta-N-acetylhexosaminidase activity;cation binding;protein heterodimerization activity	carbohydrate metabolic process;cell death	lysosome		21.834	25.4673	30.1233	31.158	15.709	28.7942	29.0482	30.7774	45.9252	18.1031	25.849	20.6205	21.9023	23.1309	14.6276	11.6269	24.8242	14.7533	20.2806	17.4827	23.6298	19.6644	21.9637	23.3757	6.6566	7.87102	20.7981	29.7934	17.3386	22.3937	19.1319	16.6945	15.8212	19.3019	24.873	22.8681
278	RLAIKLPDDQIPK	1	5214	NP_002618	TB309757	phosphofructokinase, platelet	PFKP	Glycolysis / Gluconeogenesis;Pentose phosphate pathway;Fructose and mannose metabolism;Galactose metabolism;RNA degradation;Metabolic pathways;Glycolysis (Embden-Meyerhof pathway), glucose => pyruvate;Biosynthesis of amino acids;Carbon metabolism;Thyroid hormone signaling pathway;AMPK signaling pathway;Central carbon metabolism in cancer	Metabolism;Glycolysis;Glucose metabolism;Metabolism of carbohydrates	nucleotide binding;6-phosphofructokinase activity;ATP binding;kinase activity;transferase activity;metal ion binding;fructose-6-phosphate binding	carbohydrate metabolic process;fructose 6-phosphate metabolic process;glucose metabolic process;glycolysis;fructose 1,6-bisphosphate metabolic process;protein homotetramerization	soluble fraction;cytoplasm;cytosol;6-phosphofructokinase complex		N/D	N/D	N/D	N/D	N/D	N/D	N/D	N/D	N/D	N/D	N/D	N/D	N/D	N/D	N/D	N/D	N/D	N/D	N/D	N/D	N/D	N/D	N/D	N/D	N/D	N/D	N/D	N/D	N/D	N/D	N/D	N/D	N/D	N/D	N/D	N/D
279	EVGSHFDDFVTNLIEK	1	6646	NP_003092	TB309851	sterol O-acyltransferase 1	SOAT1	Steroid biosynthesis		fatty-acyl-CoA binding;sterol O-acyltransferase activity;cholesterol binding;transferase activity;cholesterol O-acyltransferase activity	steroid metabolic process;cholesterol metabolic process;macrophage derived foam cell differentiation;cholesterol storage;cholesterol efflux;very-low-density lipoprotein particle assembly;cholesterol esterification;cholesterol homeostasis;positive regulation of amyloid precursor protein biosynthetic process	endoplasmic reticulum;endoplasmic reticulum membrane;microsome;membrane;integral to membrane		N/D	N/D	N/D	N/D	N/D	N/D	12.7265	11.8148	N/D	N/D	25.1156	18.6874	16.6461	13.1997	N/D	N/D	13.6109	N/D	N/D	N/D	N/D	N/D	N/D	N/D	N/D	N/D	N/D	N/D	N/D	N/D	N/D	N/D	N/D	N/D	N/D	N/D
280	VLPALLPS	1	2184	NP_000128	TB310226	fumarylacetoacetate hydrolase (fumarylacetoacetase)	FAH	Tyrosine metabolism;Metabolic pathways;Tyrosine degradation, tyrosine => homogentisate	Metabolism;Phenylalanine and tyrosine catabolism;Metabolism of amino acids and derivatives;Histidine, lysine, phenylalanine, tyrosine, proline and tryptophan catabolism	catalytic activity;fumarylacetoacetase activity;hydrolase activity;metal ion binding	arginine catabolic process;L-phenylalanine catabolic process;tyrosine catabolic process;aromatic amino acid family metabolic process;cellular nitrogen compound metabolic process	cytosol		32.3425	21.7296	48.5675	36.531	249.047	45.6429	16.9017	7.34702	12.7935	389.963	26.824	27.4196	27.8129	28.8157	29.415	5.71297	13.4015	8.41476	10.0459	309.218	27.6729	29.2767	52.3929	20.0931	316.271	3.69147	14.6726	15.0819	13.0197	460.7	23.4911	20.3553	29.3647	35.8258	514.897	16.3476
281	TVHFIVPR	1	9107	NP_004676	TB310392	myotubularin related protein 6	MTMR6	Inositol phosphate metabolism;Phosphatidylinositol signaling system;Metabolic pathways	Metabolism;PI Metabolism;Phospholipid metabolism;Synthesis of PIPs at the plasma membrane;Metabolism of lipids and lipoproteins	protein serine/threonine phosphatase activity;protein tyrosine phosphatase activity;calcium-activated potassium channel activity;hydrolase activity;phosphatase activity	protein dephosphorylation;peptidyl-tyrosine dephosphorylation	nucleus;nuclear envelope;cytoplasm		2.02641	1.98058	2.24955	2.17763	1.21498	1.59423	1.53264	1.97561	1.51009	1.32956	2.433	2.64356	2.74088	3.10515	1.38588	1.21097	2.35912	1.63249	1.15058	N/D	2.80152	2.50363	4.66071	3.67727	N/D	1.16403	1.35411	1.26763	1.56202	1.59125	1.56006	1.8557	2.29597	2.48569	1.35123	1.49565
282	GKPVLAK	1	60496	NP_056238	TB310431	aminoadipate-semialdehyde dehydrogenase-phosphopantetheinyl transferase	AASDHPPT	Pantothenate and CoA biosynthesis	Metabolism;Metabolism of water-soluble vitamins and cofactors;Metabolism of vitamins and cofactors;Vitamin B5 (pantothenate) metabolism	magnesium ion binding;protein binding;holo-[acyl-carrier-protein] synthase activity;transferase activity	vitamin metabolic process;water-soluble vitamin metabolic process;macromolecule biosynthetic process;pantothenate metabolic process	cytoplasm;cytosol		N/D	N/D	N/D	N/D	N/D	N/D	N/D	N/D	N/D	N/D	N/D	N/D	N/D	N/D	N/D	N/D	N/D	N/D	N/D	N/D	N/D	N/D	N/D	N/D	N/D	N/D	N/D	N/D	N/D	N/D	N/D	N/D	N/D	N/D	N/D	N/D
283	GGHVVAPVLSR	2	2687	NP_001093251:NP_001093252:NP_004112	TB310548	gamma-glutamyltransferase 5	GGT5	Taurine and hypotaurine metabolism;Cyanoamino acid metabolism;Glutathione metabolism;Arachidonic acid metabolism;Metabolic pathways	Metabolism;Phase II conjugation;Glutathione conjugation;Glutathione synthesis and recycling;Biological oxidations;Synthesis of Leukotrienes (LT) and Eoxins (EX);Arachidonic acid metabolism;Aflatoxin activation and detoxification;Metabolism of lipids and lipoproteins	gamma-glutamyltransferase activity;transferase activity	cellular amino acid metabolic process;prostanoid metabolic process;glutathione metabolic process;glutathione biosynthetic process;inflammatory response;leukotriene biosynthetic process	plasma membrane;integral to membrane		27.3637	32.3519	32.3243	29.5373	21.3595	12.9289	10.6627	13.8032	10.9736	15.858	7.91689	9.24069	3.74024	5.64505	97.2728	7.04201	10.1642	12.2955	19.7397	39.3962	23.5169	19.8672	27.9181	31.1744	25.3456	9.85948	11.7047	8.54911	9.05395	33.1904	21.6338	22.6054	16.1303	15.6667	44.4981	9.09155
284	GNVYIHPTAK	2	29926	NP_037467:NP_995319	TB310708	GDP-mannose pyrophosphorylase A	GMPPA	Fructose and mannose metabolism;Amino sugar and nucleotide sugar metabolism;Metabolic pathways	Metabolism of proteins;Biosynthesis of the N-glycan precursor (dolichol lipid-linked oligosaccharide, LLO) and transfer to a nascent protein;Asparagine N-linked glycosylation;Synthesis of GDP-mannose;Synthesis of substrates in N-glycan biosythesis;Post-translational protein modification	nucleotide binding;mannose-1-phosphate guanylyltransferase activity;GTP binding;transferase activity;nucleotidyltransferase activity	dolichol-linked oligosaccharide biosynthetic process;biosynthetic process;GDP-mannose biosynthetic process;protein N-linked glycosylation via asparagine;post-translational protein modification;cellular protein metabolic process	cytosol		6.96937	9.70365	7.79153	8.34982	9.6546	7.29697	7.69923	13.1342	8.54189	6.98938	15.5261	12.8803	11.0934	11.9882	4.65545	4.0881	7.47398	3.85871	4.66855	6.28073	10.7983	9.5057	10.8913	10.0984	5.03767	6.80249	10.8656	11.6353	13.7609	6.79324	15.4662	12.1966	13.4998	14.7599	11.9389	14.792
285	RLTEHVQDK	1	137964	NP_848934	TB310725	1-acylglycerol-3-phosphate O-acyltransferase 6 (lysophosphatidic acid acyltransferase, zeta)	AGPAT6	Glycerolipid metabolism;Glycerophospholipid metabolism;Metabolic pathways;Triacylglycerol biosynthesis	Metabolism;Synthesis of PA;Glycerophospholipid biosynthesis;Phospholipid metabolism;Fatty acid, triacylglycerol, and ketone body metabolism;Metabolism of lipids and lipoproteins;Triglyceride Biosynthesis	1-acylglycerol-3-phosphate O-acyltransferase activity;glycerol-3-phosphate O-acyltransferase activity;transferase activity	glandular epithelial cell maturation;fatty acid metabolic process;acyl-CoA metabolic process;phosphatidylcholine biosynthetic process;lactation;metabolic process;lipid biosynthetic process;phospholipid biosynthetic process;triglyceride biosynthetic process;regulation of multicellular organism growth;cellular lipid metabolic process;diacylglycerol metabolic process	membrane fraction;endoplasmic reticulum;endoplasmic reticulum membrane;membrane;integral to membrane		N/D	N/D	N/D	N/D	N/D	N/D	N/D	N/D	N/D	N/D	N/D	N/D	N/D	N/D	N/D	N/D	N/D	N/D	N/D	N/D	N/D	N/D	N/D	N/D	N/D	N/D	N/D	N/D	N/D	N/D	N/D	N/D	N/D	N/D	N/D	N/D
286	MLENIFLPLFK	2	272	NP_000471:NP_001020560:NP_001020561:NP_001165901:NP_001165902	TB310923	adenosine monophosphate deaminase 3	AMPD3	Purine metabolism;Metabolic pathways	Metabolism;Metabolism of nucleotides;Purine metabolism;Purine salvage	AMP deaminase activity;hydrolase activity;metal ion binding	purine base metabolic process;AMP catabolic process;nucleotide metabolic process;purine ribonucleoside monophosphate biosynthetic process;purine-containing compound salvage;nucleobase, nucleoside and nucleotide metabolic process	cytosol		2.95538	2.94189	4.12499	3.10177	0.742977	7.4351	6.39746	3.25869	5.40062	1.03347	7.61004	7.34436	8.41066	7.28115	4.02792	6.0388	6.14889	6.27676	3.41077	1.97246	4.52826	3.86022	5.06962	3.96374	1.00146	3.84544	2.74162	2.79266	2.68467	1.12106	2.67618	6.42622	3.84636	5.49683	1.58335	19.1855
287	VGIPK	1	10449	NP_006102	TB335858	acetyl-CoA acyltransferase 2	ACAA2	Fatty acid elongation;Fatty acid degradation;Valine, leucine and isoleucine degradation;Metabolic pathways;Fatty acid biosynthesis, elongation, mitochondria;beta-Oxidation;Fatty acid metabolism		acetyl-CoA C-acyltransferase activity;protein binding;transferase activity;transferase activity, transferring acyl groups other than amino-acyl groups	acetyl-CoA metabolic process;lipid metabolic process;fatty acid metabolic process;fatty acid beta-oxidation;cholesterol biosynthetic process;anti-apoptosis	mitochondrion;mitochondrial inner membrane		90.7642	128.657	119.747	194.621	671.614	104.278	45.7978	34.6734	42.57	885.489	154.802	152.249	166.606	147.916	346.773	13.3401	24.3888	20.6041	24.689	690.996	68.603	62.1462	115.579	59.3105	553.269	11.1614	42.4771	53.3871	47.3153	932.223	72.2405	64.1105	100.564	116.003	673.114	51.3493
288	VPLVVR	2	8801	NP_001171070:NP_003839	TB335892	succinate-CoA ligase, GDP-forming, beta subunit	SUCLG2	Citrate cycle (TCA cycle);Propanoate metabolism;Metabolic pathways;Citrate cycle, second carbon oxidation, 2-oxoglutarate => oxaloacetate;Carbon metabolism;Citrate cycle (TCA cycle, Krebs cycle)	The citric acid (TCA) cycle and respiratory electron transport;Metabolism;Citric acid cycle (TCA cycle);Pyruvate metabolism and Citric Acid (TCA) cycle	nucleotide binding;succinate-CoA ligase (GDP-forming) activity;ATP binding;GTP binding;ligase activity	tricarboxylic acid cycle;succinyl-CoA metabolic process	mitochondrion;mitochondrial matrix		94.781	159.604	173.587	216.401	162.264	45.9165	26.9154	47.722	45.2101	181.666	62.6067	67.5403	78.4496	48.2945	61.5881	11.1859	21.0972	11.3159	20.1629	167.725	54.3438	47.3935	74.2364	45.375	96.3814	16.0819	90.3253	114.078	85.8738	208.514	49.4159	51.509	66.2588	70.6743	173.542	29.9741
289	VGAFLK	1	4696	NP_004533	TB336046	NADH dehydrogenase (ubiquinone) 1 alpha subcomplex, 3, 9kDa	NDUFA3	Oxidative phosphorylation;Alzheimer's disease;Parkinson's disease;Huntington's disease;Metabolic pathways;Non-alcoholic fatty liver disease (NAFLD)	The citric acid (TCA) cycle and respiratory electron transport;Metabolism;Respiratory electron transport, ATP synthesis by chemiosmotic coupling, and heat production by uncoupling proteins.;Respiratory electron transport;Complex I biogenesis	NADH dehydrogenase (ubiquinone) activity	mitochondrial electron transport, NADH to ubiquinone;transport;respiratory electron transport chain	mitochondrion;mitochondrial inner membrane;mitochondrial respiratory chain complex I;membrane;integral to membrane;respiratory chain		N/D	N/D	N/D	N/D	N/D	N/D	N/D	N/D	N/D	N/D	N/D	N/D	N/D	N/D	N/D	N/D	N/D	N/D	N/D	N/D	N/D	N/D	N/D	N/D	N/D	N/D	N/D	N/D	N/D	N/D	N/D	N/D	N/D	N/D	N/D	N/D
290	AIPMYK	2	529	NP_001034455:NP_001034456:NP_001687	TB336211	ATPase, H+ transporting, lysosomal 31kDa, V1 subunit E1	ATP6V1E1	Oxidative phosphorylation;Vibrio cholerae infection;Epithelial cell signaling in Helicobacter pylori infection;Metabolic pathways;Collecting duct acid secretion;Phagosome;Rheumatoid arthritis;Synaptic vesicle cycle	ROS, RNS production in response to bacteria;Signal Transduction;Immune System;Signaling by Insulin receptor;Insulin receptor recycling;Transmembrane transport of small molecules;Iron uptake and transport;Transferrin endocytosis and recycling;Ion channel transport	protein binding;hydrogen-exporting ATPase activity, phosphorylative mechanism;hydrolase activity;proton-transporting ATPase activity, rotational mechanism	ion transport;cellular iron ion homeostasis;insulin receptor signaling pathway;ATP hydrolysis coupled proton transport;proton transport;transferrin transport;transmembrane transport	cytoplasm;mitochondrion;endosome;cytosol;microvillus;apical plasma membrane;proton-transporting two-sector ATPase complex;proton-transporting two-sector ATPase complex, catalytic domain		30.6043	27.6184	26.4245	32.2657	21.0911	28.9998	24.8271	39.7317	32.4744	9.40171	32.594	26.1509	37.458	25.1108	15.2026	13.8097	28.9425	16.0643	11.6527	19.5818	43.4897	37.5638	36.4466	40.9494	21.2844	12.8626	24.6715	31.104	33.4612	30.6018	24.6731	30.3527	31.9175	25.5127	35.2725	31.3347
291	SEVSSGSAR	1	203	NP_000467	TB336239	adenylate kinase 1	AK1	Purine metabolism;Metabolic pathways;Adenine ribonucleotide biosynthesis, IMP => ADP,ATP	Metabolism;Metabolism of nucleotides;Synthesis and interconversion of nucleotide di- and triphosphates	nucleotide binding;adenylate kinase activity;ATP binding;transferase activity;nucleobase, nucleoside, nucleotide kinase activity	nucleobase, nucleoside, nucleotide and nucleic acid metabolic process;cell cycle arrest;nucleobase, nucleoside and nucleotide interconversion;ATP metabolic process;nucleobase, nucleoside and nucleotide metabolic process	cytoplasm;mitochondrion;cytosol;plasma membrane		9.75566	12.9644	21.7062	13.6822	56.1809	14.8708	15.054	18.5512	12.3494	39.0161	24.8655	22.4996	16.7842	18.3675	16.6674	8.6494	21.5781	8.04089	10.2983	30.3948	22.7192	27.9	24.055	21.3558	41.5882	5.10729	17.6887	19.0439	21.2553	45.2328	12.931	20.5434	11.5931	15.208	47.9015	15.1863
292	TLTHYK	2	440	NP_001171546:NP_001171547:NP_001171548:NP_001664:NP_597680:NP_899199	TB336292	asparagine synthetase (glutamine-hydrolyzing)	ASNS	Alanine, aspartate and glutamate metabolism;Metabolic pathways	ATF4 activates genes;PERK regulates gene expression;Unfolded Protein Response (UPR);Metabolism of proteins;Metabolism;Amino acid synthesis and interconversion (transamination);Metabolism of amino acids and derivatives	nucleotide binding;asparagine synthase (glutamine-hydrolyzing) activity;ATP binding;ligase activity;protein homodimerization activity;cofactor binding	liver development;asparagine biosynthetic process;glutamine metabolic process;metabolic process;cellular amino acid biosynthetic process;response to light stimulus;response to mechanical stimulus;response to toxin;response to methotrexate;response to nutrient levels;response to follicle-stimulating hormone stimulus;cellular response to hormone stimulus;cellular nitrogen compound metabolic process…	soluble fraction;cytosol		N/D	N/D	N/D	N/D	N/D	N/D	N/D	N/D	N/D	N/D	N/D	N/D	N/D	N/D	N/D	N/D	N/D	N/D	N/D	N/D	N/D	N/D	N/D	N/D	N/D	N/D	N/D	N/D	N/D	N/D	N/D	N/D	N/D	N/D	N/D	N/D
293	HSMLTVFR	2	10554	NP_006402:NP_116130	TB336475	1-acylglycerol-3-phosphate O-acyltransferase 1 (lysophosphatidic acid acyltransferase, alpha)	AGPAT1	Glycerolipid metabolism;Glycerophospholipid metabolism;Metabolic pathways;Fat digestion and absorption;Triacylglycerol biosynthesis;Phospholipase D signaling pathway	Metabolism;Synthesis of PA;Glycerophospholipid biosynthesis;Phospholipid metabolism;Integration of energy metabolism;ChREBP activates metabolic gene expression;Fatty acid, triacylglycerol, and ketone body metabolism;Metabolism of lipids and lipoproteins;Triglyceride Biosynthesis	1-acylglycerol-3-phosphate O-acyltransferase activity;transferase activity	positive regulation of cytokine production;positive regulation of cytokine-mediated signaling pathway;energy reserve metabolic process;phospholipid metabolic process;phosphatidic acid biosynthetic process;metabolic process;phospholipid biosynthetic process;triglyceride biosynthetic process;positive regulation of cellular metabolic process;cellular lipid metabolic process	endoplasmic reticulum;endoplasmic reticulum membrane;membrane;integral to membrane		3.88449	3.5843	3.90515	5.14328	3.64612	2.69172	2.90574	2.80782	3.25365	3.27437	2.88082	3.33142	4.31108	2.47815	3.72106	2.3132	3.57786	2.70654	3.73132	3.1519	5.85505	5.98606	5.40107	7.10727	2.68969	1.70951	5.31023	4.35771	4.83582	3.65235	5.05666	5.93673	8.06094	8.49172	6.95925	4.48096
294	LAQLITQAK	2	55627	NP_001164554:NP_060221:NP_060421	TB336777	sphingomyelin phosphodiesterase 4, neutral membrane (neutral sphingomyelinase-3)	SMPD4	Sphingolipid metabolism;Metabolic pathways	Metabolism;Glycosphingolipid metabolism;Sphingolipid metabolism;Metabolism of lipids and lipoproteins	sphingomyelin phosphodiesterase activity;hydrolase activity;metal ion binding;sphingomyelin phosphodiesterase D activity	sphingomyelin catabolic process;glycerophospholipid catabolic process;ceramide biosynthetic process;cellular response to tumor necrosis factor	Golgi membrane;endoplasmic reticulum;endoplasmic reticulum membrane;Golgi apparatus;trans-Golgi network;membrane;integral to membrane		N/D	N/D	N/D	N/D	N/D	N/D	N/D	N/D	N/D	N/D	N/D	N/D	N/D	N/D	N/D	N/D	N/D	N/D	N/D	N/D	N/D	N/D	N/D	N/D	N/D	N/D	N/D	N/D	N/D	N/D	N/D	N/D	N/D	N/D	N/D	N/D
295	IQVNHPAVLR	1	51071	NP_057038	TB336810	deoxyribose-phosphate aldolase (putative)	DERA	Pentose phosphate pathway	Metabolism;Pentose phosphate pathway (hexose monophosphate shunt);Metabolism of carbohydrates	deoxyribose-phosphate aldolase activity;lyase activity	deoxyribonucleotide catabolic process;deoxyribonucleoside catabolic process	cellular_component;cytoplasm		10.6423	8.11391	12.7824	9.95924	12.1859	8.6644	5.91412	7.60839	7.7865	7.52778	10.0994	9.92399	9.05016	9.78556	4.64527	3.96009	7.99618	4.29078	5.40328	7.47492	8.71372	9.04686	12.0967	9.65612	8.92852	9.25808	15.4933	12.5078	15.6862	13.6966	11.7305	11.0334	14.4661	14.2102	11.7537	5.50866
296	ATEMLIFGK	2	10455	NP_001159482:NP_006108:NP_996667	TB336834	peroxisomal D3,D2-enoyl-CoA isomerase	PECI	Fatty acid degradation;Peroxisome		fatty-acyl-CoA binding;dodecenoyl-CoA delta-isomerase activity;binding;isomerase activity	fatty acid metabolic process	mitochondrion;peroxisome;peroxisomal matrix;intracellular membrane-bounded organelle		27.9097	23.0346	28.1597	26.424	141.899	29.2232	13.005	11.5358	15.8826	139.036	15.6931	13.1776	17.2291	21.5321	71.0759	N/D	N/D	N/D	N/D	119.327	29.2743	33.5555	43.8199	31.7558	78.213	9.06998	17.1905	22.0291	14.4128	138.021	20.5441	18.0026	22.5584	22.2232	110.639	N/D
297	RILSLLEGQK	2	224	NP_000373:NP_001026976	TB337081	aldehyde dehydrogenase 3 family, member A2	ALDH3A2	Glycolysis / Gluconeogenesis;Pentose and glucuronate interconversions;Ascorbate and aldarate metabolism;Fatty acid degradation;Valine, leucine and isoleucine degradation;Lysine degradation;Arginine and proline metabolism;Histidine metabolism;Tryptophan metabolism;beta-Alanine metabolism;Glycerolipid metabolism;Pyruvate metabolism;Metabolic pathways;GABA biosynthesis, eukaryotes, putrescine => GABA	Metabolism;Sphingolipid de novo biosynthesis;Sphingolipid metabolism;Metabolism of lipids and lipoproteins	3-chloroallyl aldehyde dehydrogenase activity;aldehyde dehydrogenase (NAD) activity;aldehyde dehydrogenase [NAD(P)+] activity;oxidoreductase activity	cellular aldehyde metabolic process;lipid metabolic process;central nervous system development;peripheral nervous system development;epidermis development	endoplasmic reticulum;endoplasmic reticulum membrane;membrane;integral to membrane		27.8738	43.973	47.2269	68.2652	114.823	36.8187	15.0076	10.4919	8.8301	126.409	31.8819	31.2829	43.2588	32.2953	119.33	5.00143	11.0629	4.40125	5.32377	127.506	32.842	39.5548	65.0233	45.4624	74.3782	13.295	54.4953	55.4084	70.0774	189.375	50.3485	38.2378	46.51	54.8594	115.677	36.1947
298	GKITFADFHR	1	79888	NP_079106	TB337141	lysophosphatidylcholine acyltransferase 1	LPCAT1	Glycerophospholipid metabolism;Ether lipid metabolism;Metabolic pathways	Metabolism;Acyl chain remodelling of PC;Acyl chain remodelling of PG;Synthesis of PA;Glycerophospholipid biosynthesis;Phospholipid metabolism;Fatty acid, triacylglycerol, and ketone body metabolism;Metabolism of lipids and lipoproteins;Triglyceride Biosynthesis	calcium ion binding;transferase activity;1-acylglycerophosphocholine O-acyltransferase activity;1-alkylglycerophosphocholine O-acetyltransferase activity	metabolic process;phospholipid biosynthetic process;retina development in camera-type eye	Golgi membrane;endoplasmic reticulum;endoplasmic reticulum membrane;Golgi apparatus;membrane;integral to membrane		N/D	N/D	N/D	N/D	N/D	N/D	N/D	N/D	N/D	N/D	N/D	N/D	N/D	N/D	N/D	N/D	N/D	N/D	N/D	N/D	N/D	N/D	N/D	N/D	N/D	N/D	N/D	N/D	N/D	N/D	N/D	N/D	N/D	N/D	N/D	N/D
299	HYEVEILDAK	1	9524	NP_612510	TB337186	trans-2,3-enoyl-CoA reductase	TECR	Fatty acid elongation;Biosynthesis of unsaturated fatty acids;Fatty acid biosynthesis, elongation, endoplasmic reticulum;Fatty acid metabolism	Metabolism;Fatty acid, triacylglycerol, and ketone body metabolism;Metabolism of lipids and lipoproteins;Fatty Acyl-CoA Biosynthesis;Triglyceride Biosynthesis;Synthesis of very long-chain fatty acyl-CoAs	oxidoreductase activity, acting on the CH-CH group of donors;trans-2-enoyl-CoA reductase (NADPH) activity	triglyceride biosynthetic process;fatty acid elongation;long-chain fatty-acyl-CoA biosynthetic process;very long-chain fatty acid biosynthetic process;cellular lipid metabolic process	cytoplasm;endoplasmic reticulum;endoplasmic reticulum membrane;membrane;integral to membrane;integral to endoplasmic reticulum membrane		82.4999	69.6858	50.8745	62.7023	88.2244	53.9155	26.5585	57.0886	40.4116	92.687	66.9607	56.9894	51.6274	38.4684	112.529	24.223	42.6111	21.6595	44.0337	140.087	84.0246	71.0214	66.9499	62.4444	82.34	17.499	67.4501	63.0362	64.46	126.754	75.1521	57.0132	56.6909	73.7721	104.28	49.6244
300	ELSQDSTGRVK	1	6611	NP_004586	TB337196	spermine synthase	SMS	Arginine and proline metabolism;beta-Alanine metabolism;Glutathione metabolism;Cysteine and methionine metabolism;Metabolic pathways	Metabolism;Metabolism of polyamines;Metabolism of amino acids and derivatives	spermidine synthase activity;transferase activity;spermine synthase activity	methionine metabolic process;polyamine metabolic process;spermine biosynthetic process;cellular nitrogen compound metabolic process	cytosol		N/D	N/D	N/D	N/D	N/D	N/D	N/D	N/D	N/D	N/D	N/D	N/D	N/D	N/D	N/D	N/D	N/D	N/D	N/D	N/D	N/D	N/D	N/D	N/D	N/D	N/D	N/D	N/D	N/D	N/D	N/D	N/D	N/D	N/D	N/D	N/D
301	VIACDGGGGALGHPK	1	4726	NP_004544	TB337523	NADH dehydrogenase (ubiquinone) Fe-S protein 6, 13kDa (NADH-coenzyme Q reductase)	NDUFS6	Oxidative phosphorylation;Alzheimer's disease;Parkinson's disease;Huntington's disease;Metabolic pathways;Non-alcoholic fatty liver disease (NAFLD)	The citric acid (TCA) cycle and respiratory electron transport;Metabolism;Respiratory electron transport, ATP synthesis by chemiosmotic coupling, and heat production by uncoupling proteins.;Respiratory electron transport;Complex I biogenesis	NADH dehydrogenase (ubiquinone) activity;electron carrier activity	mitochondrial electron transport, NADH to ubiquinone;transport;respiratory electron transport chain	mitochondrion;mitochondrial inner membrane;mitochondrial respiratory chain complex I;membrane;respiratory chain		3.2152	3.14678	2.78243	5.57644	6.27855	5.54503	4.34112	4.01832	8.6355	8.23146	8.83306	11.0907	12.0827	8.36336	11.9391	N/D	5.54132	2.4036	7.07273	16.9007	8.02246	7.22749	6.93423	9.93947	6.47769	N/D	5.53526	3.35845	4.99696	8.9901	3.40567	4.45334	6.83984	6.34624	10.6494	6.35486
302	AVLLGPPGAGKGTQAPR	2	204	NP_001616:NP_037543	TB337721	adenylate kinase 2	AK2	Purine metabolism;Metabolic pathways;Adenine ribonucleotide biosynthesis, IMP => ADP,ATP	Metabolism;Metabolism of nucleotides;Synthesis and interconversion of nucleotide di- and triphosphates	nucleotide binding;adenylate kinase activity;ATP binding;transferase activity	nucleobase, nucleoside and nucleotide interconversion;nucleobase, nucleoside and nucleotide metabolic process	mitochondrion;mitochondrial inner membrane;mitochondrial intermembrane space		N/D	N/D	N/D	N/D	N/D	N/D	N/D	N/D	N/D	N/D	N/D	N/D	N/D	N/D	N/D	N/D	N/D	N/D	N/D	N/D	N/D	N/D	N/D	N/D	N/D	N/D	N/D	N/D	N/D	N/D	N/D	N/D	N/D	N/D	N/D	N/D
303	KPFGAILNLVPLAESVVK	1	7083	NP_003249	TB338029	thymidine kinase 1, soluble	TK1	Pyrimidine metabolism;Drug metabolism - other enzymes;Metabolic pathways	Metabolism;Metabolism of nucleotides;Pyrimidine salvage reactions;Pyrimidine metabolism	nucleotide binding;thymidine kinase activity;ATP binding;zinc ion binding;kinase activity;transferase activity;nucleoside kinase activity;metal ion binding	nucleobase, nucleoside, nucleotide and nucleic acid metabolic process;pyrimidine base metabolic process;DNA replication;nucleotide biosynthetic process;pyrimidine nucleoside salvage;protein homotetramerization;nucleobase, nucleoside and nucleotide metabolic process	cytoplasm;cytosol		N/D	N/D	N/D	N/D	N/D	N/D	N/D	N/D	N/D	N/D	N/D	N/D	N/D	N/D	N/D	N/D	N/D	N/D	N/D	N/D	N/D	N/D	N/D	N/D	N/D	N/D	N/D	N/D	N/D	N/D	N/D	N/D	N/D	N/D	N/D	N/D
304	LLLQQR	1	3422	NP_004499	TB338310	isopentenyl-diphosphate delta isomerase 1	IDI1	Terpenoid backbone biosynthesis;Metabolic pathways;C5 isoprenoid biosynthesis, mevalonate pathway	Metabolism;Regulation of cholesterol biosynthesis by SREBP (SREBF);Cholesterol biosynthesis;Activation of gene expression by SREBF (SREBP);Metabolism of lipids and lipoproteins	isopentenyl-diphosphate delta-isomerase activity;hydrolase activity;isomerase activity;metal ion binding	cholesterol biosynthetic process;isoprenoid biosynthetic process;carotenoid biosynthetic process;response to stilbenoid	mitochondrion;peroxisome;cytosol		N/D	N/D	N/D	N/D	N/D	N/D	N/D	N/D	N/D	46.2563	N/D	N/D	N/D	N/D	N/D	N/D	N/D	N/D	N/D	N/D	N/D	N/D	N/D	N/D	N/D	N/D	N/D	N/D	N/D	N/D	N/D	N/D	N/D	N/D	N/D	N/D
305	LAEAVK	1	4842	NP_000611	TB338318	nitric oxide synthase 1 (neuronal)	NOS1	Arginine biosynthesis;Arginine and proline metabolism;Calcium signaling pathway;Long-term depression;Alzheimer's disease;Amyotrophic lateral sclerosis (ALS);Metabolic pathways;Phagosome;Salivary secretion;Circadian entrainment	Hemostasis;ROS, RNS production in response to bacteria;Immune System;Nitric oxide stimulates guanylate cyclase;Platelet homeostasis;Muscle contraction;Cardiac conduction;Ion homeostasis	nitric-oxide synthase activity;protein binding;calmodulin binding;FMN binding;oxidoreductase activity;heme binding;tetrahydrobiopterin binding;arginine binding;cadmium ion binding;metal ion binding;flavin adenine dinucleotide binding;NADP binding	response to hypoxia;regulation of sodium ion transport;arginine catabolic process;nitric oxide biosynthetic process;striated muscle contraction;myoblast fusion;blood coagulation;response to heat;negative regulation of calcium ion transport into cytosol;peptidyl-cysteine S-nitrosylation;platelet activation;multicellular organismal response to stress;positive regulation of histone acetylation;neuro…	photoreceptor inner segment;cytoplasm;cytosol;cytoskeleton;sarcoplasmic reticulum;sarcolemma;cell projection;dendritic spine;synapse;perinuclear region of cytoplasm		N/D	N/D	N/D	N/D	N/D	N/D	N/D	N/D	N/D	186.258	325.319	366.227	N/D	N/D	N/D	N/D	N/D	N/D	N/D	N/D	N/D	N/D	N/D	N/D	N/D	N/D	N/D	N/D	N/D	N/D	N/D	N/D	N/D	N/D	N/D	N/D
306	VVITSK	1	2632	NP_000149	TB338335	glucan (1,4-alpha-), branching enzyme 1	GBE1	Starch and sucrose metabolism;Metabolic pathways	Metabolism;Glycogen synthesis;Glucose metabolism;Metabolism of carbohydrates	1,4-alpha-glucan branching enzyme activity;hydrolase activity, hydrolyzing O-glycosyl compounds;transferase activity, transferring glycosyl groups;cation binding	carbohydrate metabolic process;glycogen metabolic process;glycogen biosynthetic process;glucose metabolic process;generation of precursor metabolites and energy	cytosol		13.8318	17.6078	17.2478	13.9279	121.663	26.1104	15.0696	10.4727	14.6595	89.9126	24.2633	23.7754	23.2893	20.3731	13.3569	12.9176	12.4306	12.5029	13.6598	49.7336	21.8317	21.1861	27.406	17.1482	98.1644	10.2792	15.039	18.0636	14.7376	104.101	20.5063	20.5223	25.98	29.5921	80.8858	24.3876
307	GLMPIK	1	122481	NP_689540	TB338348	adenylate kinase 7	AK7	Purine metabolism;Metabolic pathways;Adenine ribonucleotide biosynthesis, IMP => ADP,ATP	Metabolism;Metabolism of nucleotides;Synthesis and interconversion of nucleotide di- and triphosphates	nucleotide binding;adenylate kinase activity;cytidylate kinase activity;ATP binding;transferase activity;nucleobase, nucleoside, nucleotide kinase activity	nucleobase, nucleoside, nucleotide and nucleic acid metabolic process;cell projection organization	cytoplasm;cytosol		N/D	N/D	N/D	N/D	N/D	N/D	N/D	N/D	N/D	N/D	N/D	N/D	N/D	N/D	N/D	N/D	N/D	N/D	N/D	N/D	N/D	N/D	N/D	N/D	N/D	N/D	N/D	N/D	N/D	N/D	N/D	N/D	N/D	N/D	N/D	N/D
308	SFLHIGK	1	2762	NP_001491	TB338491	GDP-mannose 4,6-dehydratase	GMDS	Fructose and mannose metabolism;Amino sugar and nucleotide sugar metabolism;Metabolic pathways	Metabolism of proteins;Biosynthesis of the N-glycan precursor (dolichol lipid-linked oligosaccharide, LLO) and transfer to a nascent protein;Asparagine N-linked glycosylation;Synthesis of substrates in N-glycan biosythesis;Post-translational protein modification;GDP-fucose biosynthesis	binding;GDP-mannose 4,6-dehydratase activity;lyase activity;coenzyme binding	carbohydrate metabolic process;leukocyte cell-cell adhesion;GDP-mannose metabolic process;'de novo' GDP-L-fucose biosynthetic process;cellular metabolic process	intracellular;cytoplasm		4.74185	4.10833	7.79343	4.54796	5.16621	19.7061	24.0754	28.7082	36.8821	5.63723	27.3077	37.2157	32.8786	32.1809	4.15506	18.5474	26.1728	18.1854	26.5567	4.50753	13.3035	9.34808	14.732	9.24931	5.71065	35.2365	39.3231	62.4728	72.0742	7.39441	27.5294	22.8323	26.3965	41.2002	7.51253	10.7378
309	FNIPDLK	1	528	NP_001686	TB338527	ATPase, H+ transporting, lysosomal 42kDa, V1 subunit C1	ATP6V1C1	Oxidative phosphorylation;Vibrio cholerae infection;Epithelial cell signaling in Helicobacter pylori infection;Metabolic pathways;Collecting duct acid secretion;Phagosome;Rheumatoid arthritis;Synaptic vesicle cycle	ROS, RNS production in response to bacteria;Signal Transduction;Immune System;Signaling by Insulin receptor;Insulin receptor recycling;Transmembrane transport of small molecules;Iron uptake and transport;Transferrin endocytosis and recycling;Ion channel transport	transporter activity;protein binding;hydrogen-exporting ATPase activity, phosphorylative mechanism;hydrolase activity, acting on acid anhydrides, catalyzing transmembrane movement of substances;proton-transporting ATPase activity, rotational mechanism	transport;ion transport;cellular iron ion homeostasis;insulin receptor signaling pathway;ATP hydrolysis coupled proton transport;proton transport;transferrin transport;transmembrane transport	cytoplasm;cytosol;plasma membrane;proton-transporting two-sector ATPase complex;cytoplasmic vesicle;proton-transporting V-type ATPase, V1 domain;apical part of cell		N/D	N/D	N/D	N/D	N/D	N/D	N/D	N/D	N/D	N/D	N/D	N/D	N/D	N/D	N/D	N/D	N/D	N/D	N/D	N/D	N/D	N/D	N/D	N/D	N/D	N/D	N/D	N/D	N/D	N/D	N/D	N/D	N/D	N/D	N/D	N/D
310	GHALLIDCR	1	2584	NP_000145	TB338601	galactokinase 1	GALK1	Galactose metabolism;Amino sugar and nucleotide sugar metabolism;Metabolic pathways;Nucleotide sugar biosynthesis, galactose => UDP-galactose;Galactose degradation, Leloir pathway, galactose => alpha-D-glucose-1P	Metabolism;Galactose catabolism;Metabolism of carbohydrates	nucleotide binding;galactokinase activity;ATP binding;galactose binding;kinase activity;transferase activity	carbohydrate metabolic process;galactose metabolic process;metabolic process;galactose catabolic process;carbohydrate phosphorylation	membrane fraction;cytoplasm;cytosol		6.69058	5.89422	5.11018	5.84782	18.3073	9.01624	5.44533	3.57464	5.79835	56.4211	5.48386	3.4958	4.05971	7.52255	3.35787	2.84866	11.6443	4.61204	6.47001	43.9517	4.86475	13.0724	13.761	8.35044	40.2529	5.58743	4.04568	8.76866	4.69567	98.1361	7.93316	15.8756	25.7253	26.6791	39.8113	N/D
311	APLPLGHIK	1	4048	NP_000886	TB338631	leukotriene A4 hydrolase	LTA4H	Arachidonic acid metabolism;Metabolic pathways	Metabolism;Synthesis of Leukotrienes (LT) and Eoxins (EX);Arachidonic acid metabolism;Metabolism of lipids and lipoproteins	aminopeptidase activity;epoxide hydrolase activity;leukotriene-A4 hydrolase activity;binding;peptidase activity;metallopeptidase activity;zinc ion binding;metal ion binding	proteolysis;prostanoid metabolic process;inflammatory response;response to zinc ion;leukotriene biosynthetic process;peptide catabolic process;response to peptide hormone stimulus;Type I pneumocyte differentiation	nucleus;nucleolus;cytoplasm;cytosol		30.8963	23.6315	50.0608	29.96	51.1742	78.9356	68.7813	49.4619	93.6634	49.8202	57.4371	71.1726	73.0926	56.8914	33.2875	30.522	44.4351	25.2608	27.9178	34.0578	37.2575	44.5691	67.5032	30.667	36.7694	13.1997	41.4091	46.8493	41.9084	56.9314	34.6121	36.766	34.0394	36.7827	53.4176	91.8669
312	GLQEVGLPLHR	1	7372	NP_000364	TB338760	uridine monophosphate synthetase	UMPS	Pyrimidine metabolism;Drug metabolism - other enzymes;Metabolic pathways;Uridine monophosphate biosynthesis, glutamine (+ PRPP) => UMP	Metabolism;Metabolism of nucleotides;Pyrimidine biosynthesis;Pyrimidine metabolism	orotate phosphoribosyltransferase activity;orotidine-5'-phosphate decarboxylase activity;transferase activity, transferring glycosyl groups;lyase activity	pyrimidine base metabolic process;'de novo' pyrimidine base biosynthetic process;pyrimidine nucleotide biosynthetic process;UMP biosynthetic process;nucleoside metabolic process;'de novo' UMP biosynthetic process;pyrimidine nucleoside biosynthetic process;nucleobase, nucleoside and nucleotide metabolic process	nucleus;cytoplasm;cytosol		9.9543	10.684	15.123	17.0139	10.1343	9.05114	7.23056	8.96141	11.7208	8.69287	8.73148	8.73885	8.70717	9.34698	4.8485	3.21556	5.39408	2.86624	5.31258	7.65621	8.14566	12.635	12.7646	9.25291	8.09972	4.91107	13.7634	12.7236	13.3408	11.0511	10.9842	10.3352	13.4099	14.9487	11.3591	8.82917
313	HKGPPVFTQEER	2	5833	NP_001171846:NP_002852	TB339036	phosphate cytidylyltransferase 2, ethanolamine	PCYT2	Glycerophospholipid metabolism;Metabolic pathways;Phosphatidylethanolamine (PE) biosynthesis, ethanolamine => PE	Metabolism;Glycerophospholipid biosynthesis;Synthesis of PE;Phospholipid metabolism;Metabolism of lipids and lipoproteins	ethanolamine-phosphate cytidylyltransferase activity;transferase activity;nucleotidyltransferase activity	phospholipid biosynthetic process;biosynthetic process	cellular_component		N/D	N/D	N/D	N/D	N/D	N/D	N/D	N/D	N/D	N/D	N/D	N/D	N/D	N/D	N/D	N/D	N/D	N/D	N/D	N/D	N/D	N/D	N/D	N/D	N/D	N/D	N/D	N/D	N/D	N/D	N/D	N/D	N/D	N/D	N/D	N/D
314	AFDLIVDRPVTLVR	1	4716	NP_004539	TB339072	NADH dehydrogenase (ubiquinone) 1 beta subcomplex, 10, 22kDa	NDUFB10	Oxidative phosphorylation;Alzheimer's disease;Parkinson's disease;Huntington's disease;Metabolic pathways;Non-alcoholic fatty liver disease (NAFLD)	The citric acid (TCA) cycle and respiratory electron transport;Metabolism;Respiratory electron transport, ATP synthesis by chemiosmotic coupling, and heat production by uncoupling proteins.;Respiratory electron transport;Complex I biogenesis	protein binding;NADH dehydrogenase (ubiquinone) activity	mitochondrial electron transport, NADH to ubiquinone;transport;respiratory electron transport chain	mitochondrion;mitochondrial inner membrane;mitochondrial respiratory chain complex I;membrane;respiratory chain		38.3396	48.2057	62.9446	70.7566	68.9767	34.8765	35.2809	53.3028	47.477	70.687	70.2467	63.7549	63.5914	54.2069	76.6122	13.481	37.8971	18.1931	22.912	96.056	55.0139	64.7274	67.1341	49.6752	85.4854	17.3406	54.524	60.9165	51.3243	96.0914	38.4936	36.3489	34.7742	44.4853	87.7111	44.2267
315	TFREFCGPADPEIAR	2	29922	NP_037462:NP_932076	TB339163	non-metastatic cells 7, protein expressed in (nucleoside-diphosphate kinase)	NME7	Purine metabolism;Pyrimidine metabolism;Metabolic pathways;Pyrimidine ribonucleotide biosynthesis, UMP => UDP/UTP,CDP/CTP;Adenine ribonucleotide biosynthesis, IMP => ADP,ATP;Guanine ribonucleotide biosynthesis IMP => GDP,GTP		nucleotide binding;nucleoside diphosphate kinase activity;ATP binding;kinase activity;transferase activity;metal ion binding	GTP biosynthetic process;UTP biosynthetic process;CTP biosynthetic process;nucleotide metabolic process	centrosome		N/D	N/D	N/D	N/D	N/D	N/D	N/D	N/D	N/D	N/D	N/D	N/D	N/D	N/D	N/D	N/D	N/D	N/D	N/D	N/D	N/D	N/D	N/D	N/D	N/D	N/D	N/D	N/D	N/D	N/D	N/D	N/D	N/D	N/D	N/D	N/D
316	ILPDILK	2	875	NP_000062:NP_001171479:NP_001171480	TB89305	cystathionine-beta-synthase	CBS	Glycine, serine and threonine metabolism;Cysteine and methionine metabolism;Metabolic pathways;Methionine degradation;Cysteine biosynthesis, homocysteine + serine => cysteine;Biosynthesis of amino acids	Metabolism;Cysteine formation from homocysteine;Sulfur amino acid metabolism;Metabolism of amino acids and derivatives;Metabolism of ingested SeMet, Sec, MeSec into H2Se;Selenoamino acid metabolism	cystathionine beta-synthase activity;protein binding;lyase activity;enzyme binding;heme binding;pyridoxal phosphate binding;ubiquitin protein ligase binding;protein homodimerization activity;metal ion binding	endochondral ossification;blood vessel remodeling;cysteine biosynthetic process from serine;L-serine metabolic process;L-serine catabolic process;superoxide metabolic process;cellular amino acid biosynthetic process;cysteine biosynthetic process via cystathionine;transsulfuration;L-cysteine catabolic process;cerebellum morphogenesis;regulation of cGMP metabolic process;response to nutrient levels…	soluble fraction;nucleus;nucleolus;cytoplasm;cytosol;intracellular membrane-bounded organelle		N/D	N/D	N/D	N/D	81.9655	N/D	N/D	N/D	N/D	74.2396	N/D	N/D	N/D	N/D	14.0049	N/D	N/D	N/D	N/D	58.2895	N/D	N/D	10.9535	N/D	74.886	N/D	N/D	N/D	N/D	115.043	N/D	N/D	N/D	N/D	85.0999	N/D
317	TVLGTPEVLLGALPGAGGTQRLPK	1	3030	NP_000173	TB89686	hydroxyacyl-CoA dehydrogenase/3-ketoacyl-CoA thiolase/enoyl-CoA hydratase (trifunctional protein), alpha subunit	HADHA	Fatty acid elongation;Fatty acid degradation;Valine, leucine and isoleucine degradation;Lysine degradation;Tryptophan metabolism;beta-Alanine metabolism;Propanoate metabolism;Butanoate metabolism;Biosynthesis of unsaturated fatty acids;Metabolic pathways;Malonate semialdehyde pathway, propanoyl-CoA => acetyl-CoA;Lysine degradation, lysine => saccharopine => acetoacetyl-CoA;Fatty acid biosynthesis…	Metabolism;Acyl chain remodeling of CL;Glycerophospholipid biosynthesis;Phospholipid metabolism;Fatty acid, triacylglycerol, and ketone body metabolism;Metabolism of lipids and lipoproteins;Beta oxidation of myristoyl-CoA to lauroyl-CoA;mitochondrial fatty acid beta-oxidation of saturated fatty acids;mitochondrial fatty acid beta-oxidation of unsaturated fatty acids;Mitochondrial Fatty Acid Beta-…	fatty-acyl-CoA binding;3-hydroxyacyl-CoA dehydrogenase activity;acetyl-CoA C-acetyltransferase activity;enoyl-CoA hydratase activity;protein binding;oxidoreductase activity;long-chain-enoyl-CoA hydratase activity;long-chain-3-hydroxyacyl-CoA dehydrogenase activity;lyase activity;NAD binding	fatty acid metabolic process;fatty acid beta-oxidation;response to drug;cellular lipid metabolic process	nucleolus;cytoplasm;mitochondrion;mitochondrial inner membrane;mitochondrial matrix;fatty acid beta-oxidation multienzyme complex;mitochondrial nucleoid		18.9348	21.2477	36.099	34.8366	47.6282	17.8158	8.39969	8.56345	17.3786	104.387	N/D	30.3819	50.4927	38.75	41.7086	N/D	N/D	N/D	N/D	65.6177	N/D	16.0195	29.0859	15.0144	16.2158	N/D	13.2931	6.18805	11.8655	87.0641	12.7524	15.5165	30.1652	33.1098	40.6191	8.95592
318	FAPPLVIKEDELR	2	4942	NP_000265:NP_001165285	TB90305	ornithine aminotransferase	OAT	Arginine and proline metabolism;Metabolic pathways	Metabolism;Amino acid synthesis and interconversion (transamination);Metabolism of amino acids and derivatives	ornithine-oxo-acid transaminase activity;transaminase activity;transferase activity;pyridoxal phosphate binding	visual perception;cellular amino acid biosynthetic process;cellular nitrogen compound metabolic process	cytoplasm;mitochondrion;mitochondrial matrix		N/D	N/D	N/D	N/D	N/D	N/D	N/D	N/D	N/D	N/D	N/D	N/D	N/D	N/D	N/D	N/D	N/D	N/D	N/D	N/D	N/D	N/D	N/D	N/D	N/D	N/D	N/D	N/D	N/D	N/D	N/D	N/D	N/D	N/D	N/D	N/D
319	LFEELVR	2	5315	NP_872270:NP_872271	A107973	pyruvate kinase, muscle 1	PKM1	Glycolysis / Gluconeogenesis;Purine metabolism;Pyruvate metabolism;Type II diabetes mellitus;Metabolic pathways;Glycolysis (Embden-Meyerhof pathway), glucose => pyruvate;Glycolysis, core module involving three-carbon compounds;Adenine ribonucleotide biosynthesis, IMP => ADP,ATP;Guanine ribonucleotide biosynthesis IMP => GDP,GTP;Viral carcinogenesis;Biosynthesis of amino acids;Carbon metabolism;Ce…	Metabolism;Glycolysis;Glucose metabolism;Metabolism of carbohydrates	nucleotide binding;magnesium ion binding;pyruvate kinase activity;protein binding;ATP binding;transferase activity;potassium ion binding	carbohydrate metabolic process;glucose metabolic process;glycolysis;programmed cell death	nucleus;cytoplasm;cytosol;plasma membrane		15.9581	13.3203	21.2039	13.6268	N/D	14.7752	19.4192	14.6715	15.3121	4.79216	12.4715	10.3639	10.5342	10.9149	9.20781	11.5044	29.1456	17.6395	12.4311	5.89123	32.8191	29.2775	23.1236	25.3218	2.25015	19.6029	13.7665	20.3193	14.0581	9.18766	14.3968	20.597	15.6382	N/D	6.31826	27.4345
320	RVGFQYEGTYK	2	2539	NP_000393:NP_001035810	A108066	glucose-6-phosphate dehydrogenase	G6PD	Pentose phosphate pathway;Glutathione metabolism;Metabolic pathways;Pentose phosphate pathway (Pentose phosphate cycle);Pentose phosphate pathway, oxidative phase, glucose 6P => ribulose 5P;Carbon metabolism;Central carbon metabolism in cancer	Metabolism;Generic Transcription Pathway;Transcriptional Regulation by TP53;TP53 Regulates Metabolic Genes;Pentose phosphate pathway (hexose monophosphate shunt);Metabolism of carbohydrates;Gene Expression	glucose-6-phosphate dehydrogenase activity;binding;glucose binding;oxidoreductase activity;protein homodimerization activity;NADP binding	cytokine production;carbohydrate metabolic process;pentose-phosphate shunt;lipid metabolic process;cholesterol biosynthetic process;NADPH regeneration;glutathione metabolic process;pentose-phosphate shunt, oxidative branch;negative regulation of protein glutathionylation;pentose biosynthetic process;cellular response to oxidative stress;erythrocyte maturation;ribose phosphate biosynthetic process…	cytoplasm;centrosome;cytosol;internal side of plasma membrane;intracellular membrane-bounded organelle		63.219	57.7736	56.1516	63.1671	5.52044	41.8684	60.8266	45.1536	45.692	6.43745	129.278	133.311	132.818	117.36	23.9337	23.9328	32.8669	18.5782	24.6518	10.5867	50.5871	35.0197	27.167	26.4885	5.45787	8.54352	11.8901	20.6238	18.5474	9.99801	64.2205	63.5304	72.3665	56.6347	15.7212	42.5771
321	GLGATTHPTAAVK	1	3099	NP_000180	A108058	hexokinase 2	HK2	Glycolysis / Gluconeogenesis;Fructose and mannose metabolism;Galactose metabolism;Starch and sucrose metabolism;Amino sugar and nucleotide sugar metabolism;Insulin signaling pathway;Type II diabetes mellitus;Metabolic pathways;Butirosin and neomycin biosynthesis;Carbohydrate digestion and absorption;Glycolysis (Embden-Meyerhof pathway), glucose => pyruvate;Nucleotide sugar biosynthesis, glucose =…	Metabolism;Hexose transport;Transmembrane transport of small molecules;SLC-mediated transmembrane transport;Glucose transport;Glycolysis;Glucose metabolism;Metabolism of carbohydrates	nucleotide binding;hexokinase activity;ATP binding;glucose binding;kinase activity;transferase activity	carbohydrate metabolic process;glucose metabolic process;glycolysis;lactation;apoptotic mitochondrial changes;hexose transport;glucose transport;regulation of glucose import;carbohydrate phosphorylation;transmembrane transport	mitochondrion;mitochondrial outer membrane;cytosol;membrane		N/D	N/D	N/D	N/D	N/D	N/D	N/D	N/D	N/D	N/D	N/D	N/D	N/D	N/D	N/D	12.2906	N/D	N/D	11.6334	N/D	N/D	N/D	N/D	N/D	N/D	N/D	18.503	20.4673	16.1469	N/D	N/D	N/D	N/D	N/D	N/D	N/D
322	LAPITSDPTEATAVGAVEASFK	1	5315	NP_002645	A108133	pyruvate kinase, muscle 2	PKM2	Glycolysis / Gluconeogenesis;Purine metabolism;Pyruvate metabolism;Type II diabetes mellitus;Metabolic pathways;Glycolysis (Embden-Meyerhof pathway), glucose => pyruvate;Glycolysis, core module involving three-carbon compounds;Adenine ribonucleotide biosynthesis, IMP => ADP,ATP;Guanine ribonucleotide biosynthesis IMP => GDP,GTP;Viral carcinogenesis;Biosynthesis of amino acids;Carbon metabolism;Ce…	Metabolism;Glycolysis;Glucose metabolism;Metabolism of carbohydrates	nucleotide binding;magnesium ion binding;pyruvate kinase activity;protein binding;ATP binding;transferase activity;potassium ion binding	carbohydrate metabolic process;glucose metabolic process;glycolysis;programmed cell death	nucleus;cytoplasm;cytosol;plasma membrane		482.725	442.311	573.241	641.938	69.6804	576.369	564.109	367.231	612.531	74.4539	883.882	693.084	517.97	511.9	142.587	506.035	592.903	544.341	526.818	89.2201	517.782	700.33	661.735	444.715	73.0964	978.071	826.734	813.161	734.571	141.085	477.74	570.693	623.169	787.171	128.411	991.187
323	LALIQLQISSIK	1	56954	NP_064587	TB223305	nitrilase family, member 2	NIT2	Alanine, aspartate and glutamate metabolism		molecular_function;hydrolase activity, acting on carbon-nitrogen (but not peptide) bonds;omega-amidase activity	nitrogen compound metabolic process;biological_process	cellular_component;cytoplasm;mitochondrion		64.1806	94.7654	116.481	80.0668	243.816	73.6198	53.6409	43.223	75.1837	233.063	64.948	69.9229	59.1118	64.4889	38.6923	24.9306	36.43	29.0666	31.6569	249.348	101.927	99.2091	121.291	89.0295	282.536	58.7579	63.6722	81.0742	58.9317	398.235	95.0048	83.6937	103.005	140.996	359.461	109.161
324	IAAAILNTPDLRK	1	2806	NP_002071	TB219491	glutamic-oxaloacetic transaminase 2, mitochondrial (aspartate aminotransferase 2)	GOT2	Arginine biosynthesis;Arginine and proline metabolism;Tyrosine metabolism;Phenylalanine metabolism;Phenylalanine, tyrosine and tryptophan biosynthesis;Alanine, aspartate and glutamate metabolism;Cysteine and methionine metabolism;Metabolic pathways;Fat digestion and absorption;2-Oxocarboxylic acid metabolism;Biosynthesis of amino acids;Carbon metabolism	Metabolism;Gluconeogenesis;Glucose metabolism;Amino acid synthesis and interconversion (transamination);Metabolism of amino acids and derivatives;Metabolism of carbohydrates	L-aspartate:2-oxoglutarate aminotransferase activity;pyridoxal phosphate binding	carbohydrate metabolic process;glucose metabolic process;gluconeogenesis;2-oxoglutarate metabolic process;oxaloacetate metabolic process;aspartate metabolic process;aspartate biosynthetic process;aspartate catabolic process;glutamate metabolic process;transport;cellular amino acid biosynthetic process;biosynthetic process;fatty acid transport;glutamate catabolic process to aspartate;glutamate cat…	mitochondrion;mitochondrial inner membrane;mitochondrial matrix;plasma membrane		214.068	388.788	225.583	612.725	1557.14	274.913	97.9957	88.5966	109.408	2003.35	107.359	154.606	145.128	125.739	458.062	35.4176	89.6624	45.5135	55.0969	911.131	67.8945	100.648	168.755	83.6904	469.133	38.6393	121.206	142.559	109.798	1006.4	105.68	99.6513	140.399	177.774	945.951	79.575
325	ATAAVIFLHGLGDTGHGWAEAFAGIR	1	10434	NP_006321	TB303010	lysophospholipase I	LYPLA1	Glycerophospholipid metabolism;Choline metabolism in cancer	Metabolism;Metabolism of nitric oxide;eNOS activation;eNOS activation and regulation	lysophospholipase activity;palmitoyl-(protein) hydrolase activity;hydrolase activity	lipid metabolic process;fatty acid metabolic process;nitric oxide metabolic process;regulation of nitric-oxide synthase activity	cytoplasm;mitochondrion;cytosol		N/D	N/D	N/D	N/D	N/D	N/D	N/D	N/D	N/D	N/D	N/D	N/D	N/D	N/D	N/D	N/D	N/D	N/D	N/D	N/D	N/D	N/D	N/D	N/D	N/D	N/D	N/D	N/D	N/D	N/D	N/D	N/D	N/D	N/D	N/D	N/D
326	FVFDIFQFAK	1	6675	NP_003106	TB307187	UDP-N-acteylglucosamine pyrophosphorylase 1	UAP1	Amino sugar and nucleotide sugar metabolism;Metabolic pathways	Metabolism of proteins;Biosynthesis of the N-glycan precursor (dolichol lipid-linked oligosaccharide, LLO) and transfer to a nascent protein;Asparagine N-linked glycosylation;Synthesis of UDP-N-acetyl-glucosamine;Synthesis of substrates in N-glycan biosythesis;Post-translational protein modification	UDP-N-acetylglucosamine diphosphorylase activity;transferase activity;nucleotidyltransferase activity	UDP-N-acetylglucosamine biosynthetic process;dolichol-linked oligosaccharide biosynthetic process;metabolic process;protein N-linked glycosylation via asparagine;post-translational protein modification;cellular protein metabolic process	nucleus;nucleolus;cytoplasm;cytosol;plasma membrane		2.92562	3.01493	4.04691	2.35458	40.4335	11.4071	8.24992	10.0167	11.1864	31.3344	6.21292	5.5002	4.85692	4.59977	4.39186	3.28035	9.0629	3.19867	6.47329	15.4867	6.58538	7.13563	11.9256	5.20434	11.1019	8.87019	6.58205	6.75639	7.40939	23.8803	2.74901	4.13112	4.32926	4.58654	48.6716	6.76767
327	AIAASVGIISEGSETVEDIAAR	1	495	NP_000695	TB308673	ATPase, H+/K+ exchanging, alpha polypeptide	ATP4A	Oxidative phosphorylation;Collecting duct acid secretion;Gastric acid secretion	Transmembrane transport of small molecules;Ion transport by P-type ATPases;Ion channel transport	nucleotide binding;magnesium ion binding;ATP binding;hydrogen:potassium-exchanging ATPase activity;monovalent inorganic cation transmembrane transporter activity;ATPase activity, coupled to transmembrane movement of ions, phosphorylative mechanism;hydrolase activity;hydrolase activity, acting on acid anhydrides, catalyzing transmembrane movement of substances;protein heterodimerization activity	ATP biosynthetic process;transport;potassium ion transport;regulation of proton transport;ATP hydrolysis coupled proton transport;ion transmembrane transport;response to drug;pH reduction;transmembrane transport	plasma membrane;integral to plasma membrane;apical plasma membrane		N/D	N/D	N/D	N/D	N/D	N/D	N/D	N/D	N/D	N/D	N/D	N/D	N/D	N/D	N/D	N/D	N/D	N/D	N/D	N/D	N/D	N/D	N/D	N/D	N/D	N/D	N/D	N/D	N/D	N/D	N/D	N/D	N/D	N/D	N/D	N/D
328	MTILQTYFR	1	9550	NP_004879	TB309312	ATPase, H+ transporting, lysosomal 13kDa, V1 subunit G1	ATP6V1G1	Oxidative phosphorylation;Vibrio cholerae infection;Epithelial cell signaling in Helicobacter pylori infection;Metabolic pathways;Collecting duct acid secretion;Phagosome;Rheumatoid arthritis;Synaptic vesicle cycle	ROS, RNS production in response to bacteria;Signal Transduction;Immune System;Signaling by Insulin receptor;Insulin receptor recycling;Transmembrane transport of small molecules;Iron uptake and transport;Transferrin endocytosis and recycling;Ion channel transport	hydrolase activity, acting on acid anhydrides, catalyzing transmembrane movement of substances;ATPase binding	ion transport;cellular iron ion homeostasis;insulin receptor signaling pathway;proton transport;transferrin transport;transmembrane transport	cytosol;plasma membrane;vacuolar proton-transporting V-type ATPase complex		12.8396	9.85657	12.7758	13.6135	5.4874	12.806	9.70992	10.1321	15.8566	7.76289	15.3128	10.8639	13.96	11.7348	8.16123	5.43627	12.8509	9.65654	7.09654	9.88993	12.5386	14.5197	14.5774	13.469	4.31255	4.58771	11.6239	14.2743	11.0062	10.8991	10.4976	12.7436	10.3773	10.7223	10.839	12.3671
329	MLLAHVDLIEK	1	5441	NP_066951	TB225559	polymerase (RNA) II (DNA directed) polypeptide L, 7.6kDa	POLR2L	Purine metabolism;Pyrimidine metabolism;RNA polymerase;Huntington's disease;Metabolic pathways;Cytosolic DNA-sensing pathway;Epstein-Barr virus infection	HIV Life Cycle;Late Phase of HIV Life Cycle;HIV Infection;Disease;Formation of HIV elongation complex in the absence of HIV Tat;Formation of the HIV-1 Early Elongation Complex;RNA Pol II CTD phosphorylation and interaction with CE;HIV Transcription Initiation;RNA Polymerase II HIV Promoter Escape;HIV Transcription Elongation;Transcription of the HIV genome;Formation of HIV-1 elongation complex co…	DNA binding;DNA-directed RNA polymerase activity;protein kinase activity;zinc ion binding;metal ion binding	nuclear mRNA splicing, via spliceosome;DNA repair;transcription-coupled nucleotide-excision repair;nucleotide-excision repair;regulation of transcription from RNA polymerase I promoter;transcription from RNA polymerase II promoter;transcription initiation from RNA polymerase II promoter;transcription elongation from RNA polymerase II promoter;mRNA capping;transcription from RNA polymerase III pro…	nucleus;nucleoplasm;DNA-directed RNA polymerase II, core complex		N/D	N/D	N/D	N/D	N/D	N/D	N/D	N/D	N/D	N/D	N/D	N/D	N/D	N/D	N/D	N/D	N/D	N/D	N/D	N/D	N/D	N/D	N/D	N/D	N/D	N/D	N/D	N/D	N/D	N/D	N/D	N/D	N/D	N/D	N/D	N/D
330	DKDFAIDIIK	1	5464	NP_066952	TB299685	pyrophosphatase (inorganic) 1	PPA1	Oxidative phosphorylation	Cytosolic tRNA aminoacylation;tRNA Aminoacylation;Gene Expression	magnesium ion binding;inorganic diphosphatase activity;hydrolase activity	tRNA aminoacylation for protein translation;phosphate metabolic process;gene expression;diphosphate metabolic process	cytoplasm;cytosol		N/D	N/D	N/D	N/D	N/D	N/D	N/D	N/D	N/D	N/D	N/D	N/D	N/D	N/D	N/D	N/D	N/D	N/D	N/D	N/D	N/D	N/D	N/D	N/D	N/D	N/D	N/D	N/D	N/D	N/D	N/D	N/D	N/D	N/D	N/D	N/D
331	DTHPKFPAGGK	2	1727	NP_000389:NP_001123291:NP_001165131:NP_001165132:NP_015565	TB216183	cytochrome b5 reductase 3	CYB5R3	Amino sugar and nucleotide sugar metabolism	Metabolism;Vitamin C (ascorbate) metabolism;Metabolism of water-soluble vitamins and cofactors;Metabolism of vitamins and cofactors	cytochrome-b5 reductase activity;oxidoreductase activity	cholesterol biosynthetic process;vitamin metabolic process;water-soluble vitamin metabolic process;blood circulation	cytoplasm;mitochondrion;mitochondrial outer membrane;mitochondrial inner membrane;endoplasmic reticulum;endoplasmic reticulum membrane;hemoglobin complex;membrane		N/D	N/D	N/D	N/D	N/D	N/D	N/D	N/D	N/D	N/D	N/D	N/D	N/D	N/D	N/D	N/D	N/D	N/D	N/D	N/D	N/D	N/D	N/D	N/D	N/D	N/D	N/D	N/D	N/D	N/D	N/D	N/D	N/D	N/D	N/D	N/D
332	EASEQK	1	54107	NP_059139	TC286485	polymerase (DNA directed), epsilon 3 (p17 subunit)	POLE3	Purine metabolism;Pyrimidine metabolism;DNA replication;Base excision repair;Nucleotide excision repair;Metabolic pathways;HTLV-I infection		DNA-directed DNA polymerase activity;protein binding;transferase activity;nucleotidyltransferase activity;sequence-specific DNA binding	DNA replication;histone H3 acetylation	intracellular;nucleus;Ada2/Gcn5/Ada3 transcription activator complex		N/D	N/D	N/D	N/D	N/D	N/D	N/D	N/D	N/D	N/D	N/D	N/D	N/D	N/D	N/D	N/D	N/D	N/D	N/D	N/D	N/D	N/D	N/D	N/D	N/D	N/D	N/D	N/D	N/D	N/D	N/D	N/D	N/D	N/D	N/D	N/D
333	GIEAVGGK	1	7385	NP_003357	TC233932	ubiquinol-cytochrome c reductase core protein II	UQCRC2	Oxidative phosphorylation;Alzheimer's disease;Parkinson's disease;Huntington's disease;Cardiac muscle contraction;Metabolic pathways;Non-alcoholic fatty liver disease (NAFLD)	The citric acid (TCA) cycle and respiratory electron transport;Metabolism;Respiratory electron transport, ATP synthesis by chemiosmotic coupling, and heat production by uncoupling proteins.;Respiratory electron transport	catalytic activity;metalloendopeptidase activity;zinc ion binding;protein complex binding;metal ion binding	oxidative phosphorylation;proteolysis;transport;aerobic respiration;respiratory electron transport chain	mitochondrion;mitochondrial inner membrane;mitochondrial respiratory chain complex III;membrane;respiratory chain		90.8907	203.587	155.722	164.443	139.55	53.053	39.5234	75.1395	86.1249	108.534	103.618	62.764	70.7953	93.9411	76.3671	20.9315	37.2193	26.6103	34.1487	126.763	72.1388	58.1841	62.4136	67.3837	105.926	51.2778	98.6167	151.981	107.74	161.617	56.2103	53.6751	63.6602	71.2129	122.237	50.123
334	ISPGGISQILDLVK	1	5558	NP_000938	TC286015	primase, DNA, polypeptide 2 (58kDa)	PRIM2	Purine metabolism;Pyrimidine metabolism;DNA replication;Metabolic pathways	Inhibition of replication initiation of damaged DNA by RB1/E2F1;E2F mediated regulation of DNA replication;Telomere Maintenance;Cell Cycle;Polymerase switching on the C-strand of the telomere;Telomere C-strand (Lagging Strand) Synthesis;Telomere C-strand synthesis initiation;Extension of Telomeres;Mitotic G1-G1/S phases;M/G1 Transition;DNA replication initiation;Activation of the pre-replicative …	DNA binding;DNA primase activity;transferase activity;nucleotidyltransferase activity;metal ion binding;4 iron, 4 sulfur cluster binding	G1/S transition of mitotic cell cycle;S phase of mitotic cell cycle;M/G1 transition of mitotic cell cycle;mitotic cell cycle;telomere maintenance via recombination;telomere maintenance;DNA replication;DNA replication, synthesis of RNA primer;DNA-dependent DNA replication initiation;DNA strand elongation involved in DNA replication;telomere maintenance via semi-conservative replication	nucleoplasm;alpha DNA polymerase:primase complex		N/D	N/D	N/D	N/D	N/D	N/D	N/D	N/D	N/D	N/D	N/D	N/D	N/D	N/D	N/D	N/D	N/D	N/D	N/D	N/D	N/D	N/D	N/D	N/D	N/D	N/D	N/D	N/D	N/D	N/D	N/D	N/D	N/D	N/D	N/D	N/D
335	GSVLPNSDK	2	6342	NP_001007100:NP_001007101:NP_001180528:NP_001180529:NP_001180546:NP_002970	TC146013	sterol carrier protein 2	SCP2	Primary bile acid biosynthesis;PPAR signaling pathway;Metabolic pathways;Peroxisome;Bile acid biosynthesis, cholesterol => cholate/chenodeoxycholate	Metabolism;Synthesis of bile acids and bile salts;Synthesis of bile acids and bile salts via 7alpha-hydroxycholesterol;Bile acid and bile salt metabolism;alpha-linolenic (omega3) and linoleic (omega6) acid metabolism;alpha-linolenic acid (ALA) metabolism;Beta-oxidation of pristanoyl-CoA;Peroxisomal lipid metabolism;Metabolism of lipids and lipoproteins	catalytic activity;protein binding;lipid binding;transferase activity;transferase activity, transferring acyl groups other than amino-acyl groups;sterol binding;propanoyl-CoA C-acyltransferase activity	steroid biosynthetic process;bile acid biosynthetic process;transport;lipid transport;peroxisome organization;bile acid metabolic process;fatty acid beta-oxidation using acyl-CoA oxidase;cellular lipid metabolic process	nucleus;nucleolus;cytoplasm;mitochondrion;peroxisome;peroxisomal matrix;intracellular membrane-bounded organelle		128.477	99.1013	93.1099	147.237	255.138	101.387	63.2378	65.8676	80.3538	317.576	134.413	104.102	123.078	141.056	104.278	29.515	57.3499	38.7925	63.816	336.257	58.2295	67.0904	90.2512	61.0849	235.677	31.7607	172.139	137.138	184.469	446.096	105.224	95.3446	136.428	152.912	310.06	60.1997
336	ELLAVPDNYK	2	29968	NP_066977:NP_478059	TC179173	phosphoserine aminotransferase 1	PSAT1	Glycine, serine and threonine metabolism;Vitamin B6 metabolism;Metabolic pathways;Serine biosynthesis, glycerate-3P => serine;Biosynthesis of amino acids;Carbon metabolism	Metabolism;Amino acid synthesis and interconversion (transamination);Metabolism of amino acids and derivatives;Serine biosynthesis	O-phospho-L-serine:2-oxoglutarate aminotransferase activity;transferase activity;pyridoxal phosphate binding	L-serine biosynthetic process;pyridoxine biosynthetic process;cellular amino acid biosynthetic process			N/D	N/D	N/D	5.08733	106.603	13.0855	9.74452	9.78475	7.83413	87.3353	6.7045	4.57143	N/D	N/D	11.6804	N/D	N/D	N/D	7.60801	96.9436	4.79365	3.62513	11.85	4.46459	110.447	33.1451	30.306	25.0572	21.0644	145.995	4.62328	5.03235	5.51462	4.87931	149.95	3.76244
337	AEMEAVFLENLR	2	81888	NP_001177809:NP_112484	TC241129	hydroxypyruvate isomerase (putative)	HYI	Glyoxylate and dicarboxylate metabolism;Metabolic pathways		hydroxypyruvate isomerase activity;isomerase activity				8.06264	7.57059	6.35637	10.7204	7.2893	3.01658	2.20263	3.38907	2.15625	6.65893	5.35186	4.23017	4.39856	5.03748	3.87737	1.99893	3.24939	2.2743	2.23	8.67683	8.12988	6.63686	8.81705	6.45924	10.5082	2.68843	7.48084	6.58411	6.3139	12.0645	8.08469	6.57494	11.3172	11.8408	9.58082	4.06663
338	YSPGYNTEVGDK	1	4705	NP_004535	TC169211	NADH dehydrogenase (ubiquinone) 1 alpha subcomplex, 10, 42kDa	NDUFA10	Oxidative phosphorylation;Alzheimer's disease;Parkinson's disease;Huntington's disease;Metabolic pathways;Non-alcoholic fatty liver disease (NAFLD)	The citric acid (TCA) cycle and respiratory electron transport;Metabolism;Respiratory electron transport, ATP synthesis by chemiosmotic coupling, and heat production by uncoupling proteins.;Respiratory electron transport;Complex I biogenesis	ATP binding;NADH dehydrogenase (ubiquinone) activity;phosphotransferase activity, alcohol group as acceptor	mitochondrial electron transport, NADH to ubiquinone;nucleobase, nucleoside, nucleotide and nucleic acid metabolic process;transport;respiratory electron transport chain;response to drug	mitochondrion;mitochondrial inner membrane;mitochondrial respiratory chain complex I;mitochondrial matrix;respiratory chain		17.9226	18.7603	16.159	31.3775	29.5908	26.1433	16.6057	31.3045	26.1121	34.2575	36.9345	28.3942	34.3553	19.5321	50.5819	6.52197	17.1448	13.916	17.0765	51.12	23.0899	29.7979	25.2483	28.0636	23.6728	9.5924	27.7702	30.3745	22.1136	34.4854	18.091	15.0932	21.5325	20.54	44.3947	14.6286
339	NQDLEFER	1	48	NP_002188	TC163335	aconitase 1, soluble	ACO1	Citrate cycle (TCA cycle);Glyoxylate and dicarboxylate metabolism;Metabolic pathways;Citrate cycle, first carbon oxidation, oxaloacetate => 2-oxoglutarate;2-Oxocarboxylic acid metabolism;Biosynthesis of amino acids;Carbon metabolism;Citrate cycle (TCA cycle, Krebs cycle)		RNA binding;aconitate hydratase activity;protein binding;lyase activity;iron-responsive element binding;metal ion binding;mRNA 5'-UTR binding;4 iron, 4 sulfur cluster binding;citrate hydro-lyase (cis-aconitate-forming) activity;isocitrate hydro-lyase (cis-aconitate-forming) activity	tricarboxylic acid cycle;citrate metabolic process;regulation of translation;cellular iron ion homeostasis;metabolic process;post-embryonic development;response to iron(II) ion;regulation of gene expression;intestinal absorption	soluble fraction;cytoplasm;mitochondrion;endoplasmic reticulum;microsome;Golgi apparatus;cytosol		31.7886	17.7582	23.2281	31.8041	160.211	33.58	29.1184	65.819	20.0878	142.861	25.2781	26.6884	22.3528	27.8862	16.2045	14.2362	22.4957	25.7617	19.323	122.671	38.322	34.9298	38.0764	49.9001	98.254	56.103	30.7562	29.3853	27.0313	184.215	33.2702	21.9859	22.0327	22.9355	126.508	34.6477
340	LLCGADLLESFAVPNLWK	1	64802	NP_073624	TC61754	nicotinamide nucleotide adenylyltransferase 1	NMNAT1	Nicotinate and nicotinamide metabolism;Metabolic pathways	Metabolism;Nicotinate metabolism;Metabolism of water-soluble vitamins and cofactors;Metabolism of vitamins and cofactors	nucleotide binding;nicotinamide-nucleotide adenylyltransferase activity;nicotinate-nucleotide adenylyltransferase activity;protein binding;ATP binding;transferase activity;nucleotidyltransferase activity	vitamin metabolic process;water-soluble vitamin metabolic process;biosynthetic process;NAD biosynthetic process;pyridine nucleotide biosynthetic process;NAD metabolic process;neuroprotection	nucleus;nucleoplasm		38.558	35.0698	48.628	40.0955	33.8213	20.3294	17.016	16.4833	24.6818	30.9742	27.1237	39.4136	32.6555	21.5122	35.5333	12.8919	40.4922	16.8108	17.4779	43.349	29.7922	27.6845	27.3591	25.0401	33.6919	N/D	15.6657	31.0907	13.4557	41.6952	N/D	N/D	N/D	N/D	40.5337	N/D
341	KIPIIIR	1	5435	NP_068809	TC101435	polymerase (RNA) II (DNA directed) polypeptide F	POLR2F	Purine metabolism;Pyrimidine metabolism;RNA polymerase;Huntington's disease;Metabolic pathways;Cytosolic DNA-sensing pathway;Epstein-Barr virus infection	HIV Life Cycle;Late Phase of HIV Life Cycle;HIV Infection;Disease;Formation of HIV elongation complex in the absence of HIV Tat;Formation of the HIV-1 Early Elongation Complex;RNA Pol II CTD phosphorylation and interaction with CE;HIV Transcription Initiation;RNA Polymerase II HIV Promoter Escape;HIV Transcription Elongation;Transcription of the HIV genome;Formation of HIV-1 elongation complex co…	DNA binding;DNA-directed RNA polymerase activity;protein kinase activity	nuclear mRNA splicing, via spliceosome;DNA repair;transcription-coupled nucleotide-excision repair;nucleotide-excision repair;transcription from RNA polymerase II promoter;transcription initiation from RNA polymerase II promoter;transcription elongation from RNA polymerase II promoter;mRNA capping;transcription from RNA polymerase III promoter;transcription elongation from RNA polymerase III prom…	nucleus;nucleoplasm;DNA-directed RNA polymerase II, core complex;nucleolus;RNA polymerase complex		N/D	N/D	N/D	N/D	N/D	N/D	N/D	N/D	N/D	N/D	N/D	N/D	N/D	N/D	N/D	N/D	N/D	N/D	N/D	N/D	N/D	N/D	N/D	N/D	N/D	N/D	N/D	N/D	N/D	N/D	N/D	N/D	N/D	N/D	N/D	N/D
342	VLVYGGR	1	5860	NP_000311	TC131737	quinoid dihydropteridine reductase	QDPR	Folate biosynthesis;Metabolic pathways	Metabolism;Phenylalanine and tyrosine catabolism;Metabolism of amino acids and derivatives;Histidine, lysine, phenylalanine, tyrosine, proline and tryptophan catabolism	6,7-dihydropteridine reductase activity;binding;electron carrier activity;oxidoreductase activity;protein homodimerization activity;NADPH binding;NADH binding	liver development;cellular amino acid metabolic process;L-phenylalanine catabolic process;tetrahydrobiopterin biosynthetic process;response to aluminum ion;response to lead ion;response to glucagon stimulus;cellular nitrogen compound metabolic process;cellular response to drug;dihydrobiopterin metabolic process	soluble fraction;cytoplasm;mitochondrion;cytosol;synaptosome		22.5493	46.8903	35.5787	37.0627	95.015	15.3814	N/D	15.6213	N/D	57.7717	N/D	N/D	N/D	N/D	21.6812	N/D	N/D	N/D	N/D	67.7741	N/D	13.0578	23.5103	N/D	100.759	10.1498	12.0281	14.2834	7.55172	104.901	N/D	9.25276	14.5345	11.1108	102.903	9.80992
[truncated: 14 more columns]
