# Supplementary material for: Convergent genomic diversity and novel BCAA metabolism in intrahepatic cholangiocarcinoma
Source: Br J Cancer. 2023 Apr 19;128(12):2206–17. doi: 10.1038/s41416-023-02256-4 (PMC10241955; doi:10.1038/s41416-023-02256-4)
Supplement: Supplementary file 4 — Supplementary data 2 [file 41416_2023_2256_MOESM4_ESM.xlsx]

## Sheet: metabolome
	Mode	KEGG ID		COMPOUND	Group		FS1					FS2					KS1					KS3					KS4					KT1					OK2					OS1					OS2
					Sample name		FS1_T1	FS1_T2	FS1_T3	FS1_T4	FS1_N	FS2_T2	FS2_T3	FS2_T4	FS2_T5	FS2_N	KS1_T2	KS1_T3	KS1_T5	KS1_T7	KS1_N	KS3_T3	KS3_T4	KS3_T6	KS3_T7	KS3_N	KS4_T2	KS4_T4	KS4_T5	KS4_T7	KS4_N	KT1_T3	KT1_T4	KT1_T6	KT1_T7	KT1_N	OK2_T1	OK2_T2	OK2_T3	OK2_T4	OK2_N	OS1_T2	OS1_T3	OS1_T4	OS1_T5	OS1_N	OS2_T2	OS2_T3	OS2_T4
					CE-MS sample name		1	2	3	4	5	6	7	8	9	10	11	12	13	14	15	16	17	18	19	20	21	22	23	24	25	26	27	28	29	30	31	32	33	34	35	36	37	38	39	40	41	42	43
					Ave m/z	Ave CorMT
	Anion	C00100		n-Propionyl CoA	410.562	13.7239	N.D.	N.D.	N.D.	N.D.	N.D.	N.D.	N.D.	N.D.	N.D.	N.D.	N.D.	N.D.	N.D.	N.D.	N.D.	N.D.	N.D.	N.D.	N.D.	0.788001	N.D.	N.D.	N.D.	N.D.	N.D.	N.D.	N.D.	N.D.	N.D.	N.D.	N.D.	N.D.	N.D.	N.D.	2.57004	N.D.	N.D.	N.D.	N.D.	N.D.	N.D.	N.D.	N.D.
	Anion	C00141		2-Oxoisopentanoate	115.041	13.6753	N.D.	N.D.	N.D.	N.D.	N.D.	N.D.	3.8207	N.D.	N.D.	2.11266	N.D.	N.D.	N.D.	N.D.	N.D.	N.D.	N.D.	N.D.	N.D.	N.D.	N.D.	N.D.	N.D.	N.D.	4.03823	N.D.	N.D.	N.D.	N.D.	N.D.	N.D.	N.D.	6.32228	N.D.	N.D.	N.D.	N.D.	N.D.	N.D.	N.D.	N.D.	N.D.	N.D.
	Anion	C00233		4-Methyl-2-oxopentanoate	129.056	14.3874	N.D.	16.3124	N.D.	N.D.	N.D.	N.D.	13.8328	N.D.	N.D.	15.595	N.D.	N.D.	N.D.	N.D.	N.D.	2.79433	N.D.	5.77522	7.00374	N.D.	N.D.	4.38384	N.D.	N.D.	22.3369	N.D.	N.D.	N.D.	N.D.	N.D.	N.D.	36.0165	57.2703	37.1585	N.D.	10.6629	8.48599	N.D.	N.D.	N.D.	11.7637	N.D.	N.D.
	Anion	C00103		G1P	259.023	13.7379	3.83916	N.D.	11.589	5.46011	5.63684	N.D.	N.D.	19.5792	12.0403	11.1008	16.0414	7.00664	12.8018	9.27286	6.16868	18.3499	12.0417	13.0037	21.5229	6.22511	N.D.	N.D.	N.D.	25.3515	8.679	31.5755	35.5968	18.2658	84.71	22.7229	37.1384	18.6266	5.50002	5.12682	N.D.	3.30298	16.5771	N.D.	3.51986	6.92139	17.6522	11.1069	20.9662
	Anion	C00092		G6P	259.023	14.0132	5.76736	N.D.	34.4346	5.0729	26.2647	192.304	56.5946	82.4677	106.411	57.0172	66.8416	42.0048	50.5608	38.5041	23.1344	47.6155	68.238	31.2331	68.4693	15.9965	18.6628	5.29638	12.3796	117.338	18.9419	18.8214	85.5794	21.6038	372.701	20.8495	112.411	44.2529	10.3939	17.2701	30.7999	11.6348	17.5133	4.90295	4.32105	13.7147	23.9779	35.3516	72.539
	Anion	C00085		F6P	259.022	13.8834	N.D.	N.D.	6.36915	N.D.	6.08053	42.426	11.7551	19.5922	25.884	14.8603	10.5069	8.72607	11.0062	8.37159	4.28145	4.76601	N.D.	4.12894	17.5499	5.12999	7.24721	N.D.	3.18909	29.5398	N.D.	3.9324	20.2887	4.91413	83.3098	N.D.	22.9853	7.05935	3.29643	4.69095	6.74196	N.D.	4.1346	N.D.	N.D.	3.99803	4.70013	7.5642	17.948
	Anion	C00354		F1,6P	338.989	11.2949	2.70243	N.D.	9.52627	1.59397	5.01237	45.3249	6.18737	54.6629	20.0866	38.8823	40.5154	5.85283	31.9767	32.7765	13.8457	6.10748	4.6501	6.14602	14.026	3.20887	3.62482	7.08756	6.51582	18.8155	45.1212	19.9657	5.52047	7.95421	2.84982	N.D.	73.7883	23.4892	4.79249	6.83523	6.58279	7.33942	13.1977	20.78	9.3004	N.D.	20.6392	29.9447	43.5892
	Anion	C00111		DHAP	168.991	12.0491	11.5064	16.0193	44.4214	9.62998	9.32605	72.1719	35.3825	81.7417	60.0693	36.2296	3.05069	13.9076	10.6447	9.54014	8.21014	21.0445	11.1188	30.7911	47.3792	11.2823	23.5268	9.69871	28.59	69.5462	21.6817	20.4626	22.846	16.6517	47.1724	3.88741	50.0402	20.5321	8.95346	16.5128	15.5271	23.0716	19.5885	42.2479	22.0235	N.D.	29.6089	29.1946	44.1876
	Anion	C00093		Glycerophosphate	171.008	12.2859	787.634	808.407	1021.85	731.612	2097.09	144.955	82.8726	31.2914	101.022	955.74	437.824	202.842	460.794	407.597	206.446	274.546	316.741	235.741	312.271	1616.92	331.503	67.3592	62.2142	129.066	297.845	260.1	423.367	952.126	415.664	953.72	188.956	314.787	213.965	204.329	2431.34	362.071	355.739	435.99	276.165	1427.15	686.845	510.986	469.933
	Anion	C00661		G3P	168.992	12.5776	N.D.	N.D.	N.D.	N.D.	N.D.	N.D.	N.D.	N.D.	4.27599	N.D.	N.D.	N.D.	N.D.	N.D.	N.D.	N.D.	N.D.	N.D.	N.D.	N.D.	N.D.	N.D.	N.D.	N.D.	N.D.	N.D.	N.D.	N.D.	N.D.	N.D.	N.D.	N.D.	N.D.	N.D.	N.D.	N.D.	N.D.	N.D.	N.D.	N.D.	N.D.	N.D.	N.D.
	Anion	C01159		2,3-DPG	264.953	10.4612	N.D.	N.D.	N.D.	N.D.	N.D.	N.D.	N.D.	N.D.	N.D.	7.68736	N.D.	N.D.	N.D.	N.D.	N.D.	N.D.	N.D.	N.D.	N.D.	N.D.	N.D.	N.D.	N.D.	N.D.	441.982	N.D.	N.D.	N.D.	N.D.	N.D.	N.D.	N.D.	N.D.	N.D.	N.D.	N.D.	N.D.	N.D.	N.D.	N.D.	N.D.	N.D.	N.D.
	Anion	C00197		3PG	184.987	10.246	35.4885	106.071	112.349	32.9907	69.6668	6.60336	45.1052	34.4909	11.2615	117.589	20.2461	25.0244	21.9278	25.6297	34.602	17.7105	27.1336	25.4256	39.2936	99.6387	39.4821	54.0237	70.2168	65.4099	88.757	48.0345	72.5054	64.5372	78.7606	12.2217	80.3609	78.1065	66.0441	58.1096	27.2931	6.37941	38.2289	95.4105	35.1875	32.7356	67.5004	38.6325	47.0352
	Anion	C00631		2PG	184.987	10.31	3.53098	15.166	14.9371	4.5046	9.62421	N.D.	4.88892	4.88213	2.5365	13.6343	2.24865	N.D.	N.D.	3.89601	4.19491	3.16477	4.04781	3.27791	5.31848	11.8785	6.65491	5.73453	7.33988	12.0942	10.6712	N.D.	8.48023	6.76869	7.89552	2.06088	9.95006	8.71162	7.5272	5.5275	3.55214	N.D.	5.70656	11.0695	3.46516	4.77987	9.47717	4.52823	3.80454
	Anion	C00074		PEP	166.975	10.0889	6.77355	22.5696	16.9015	6.49297	24.1604	3.72324	15.7136	8.2775	6.72841	59.571	3.51485	6.88568	5.21137	3.54399	8.22249	7.72749	8.19724	6.96705	10.9559	55.6886	11.9436	12.5359	23.9139	15.6755	25.1264	2.78573	12.2968	7.97956	21.807	5.74351	13.7591	16.874	15.7516	27.4056	12.1889	2.99844	12.5091	30.7996	16.7746	21.7979	8.76073	6.02755	6.6859
	Anion	C00022		Pyruvate	87.0103	11.863	49.05	196.906	N.D.	56.0915	N.D.	N.D.	N.D.	N.D.	N.D.	N.D.	N.D.	N.D.	N.D.	N.D.	N.D.	N.D.	N.D.	N.D.	N.D.	N.D.	N.D.	N.D.	N.D.	N.D.	N.D.	N.D.	N.D.	N.D.	N.D.	N.D.	N.D.	N.D.	N.D.	N.D.	N.D.	N.D.	N.D.	N.D.	N.D.	N.D.	N.D.	N.D.	N.D.
	Anion	C00186		Lactate	89.0255	13.0594	22135	21270.5	17526.5	24334.7	14507.4	12863.9	4779.47	21063	15153	6189.17	25216.6	20014.9	22054.3	22140.2	15638	30841.6	29044	19399.8	29708.3	8503.75	18372.2	17450.8	17418.8	27771.7	9406.88	16360.6	28409.2	19752.3	30967.8	18113.1	25628.9	21532.4	17794.7	23101.1	11165.9	13393.8	13226.2	15536.9	12712.1	12570.2	22480.2	23323.4	23241
	Anion	C00352		Glucosamine 6-phosphate	258.038	15.1754	N.D.	N.D.	N.D.	N.D.	N.D.	N.D.	N.D.	N.D.	N.D.	N.D.	N.D.	N.D.	N.D.	N.D.	N.D.	N.D.	N.D.	N.D.	N.D.	N.D.	N.D.	N.D.	N.D.	N.D.	N.D.	N.D.	N.D.	N.D.	N.D.	N.D.	N.D.	N.D.	N.D.	N.D.	N.D.	N.D.	N.D.	N.D.	N.D.	N.D.	N.D.	N.D.	N.D.
	Anion	C00024		Acetyl CoA	403.556	13.5941	N.D.	N.D.	N.D.	N.D.	N.D.	N.D.	N.D.	N.D.	N.D.	N.D.	0.41852	N.D.	0.750591	0.77893	0.419722	N.D.	N.D.	N.D.	N.D.	0.524735	N.D.	N.D.	N.D.	N.D.	N.D.	N.D.	N.D.	N.D.	N.D.	N.D.	N.D.	N.D.	N.D.	N.D.	1.0169	N.D.	N.D.	N.D.	N.D.	N.D.	N.D.	N.D.	N.D.
	Anion	C00158		Citrate	191.021	9.67541	17.8933	14.9952	29.164	8.32948	1.54482	79.0935	68.0577	84.8388	68.3495	4.34419	22.7951	79.2939	42.6612	45.9036	16.4573	90.5002	19.3332	85.9613	139.033	2.71984	108.138	135.3	75.3525	22.9348	11.7061	11.4011	5.42173	8.76649	1.87499	N.D.	60.9891	113.258	102.334	106.374	2.44826	130.82	89.9332	75.125	56.0844	N.D.	155.918	67.5384	83.8142
	Anion	C00417		cis-Aconitate	173.01	9.50404	0.743324	N.D.	1.03189	N.D.	N.D.	2.02124	2.0395	2.60012	2.05817	N.D.	0.833827	1.8854	N.D.	0.936589	0.827216	2.97348	0.536157	2.23291	4.39189	N.D.	2.27007	2.39225	1.68623	N.D.	N.D.	N.D.	N.D.	N.D.	N.D.	N.D.	1.4993	1.86393	1.7044	2.18836	N.D.	2.85656	1.51168	1.43499	1.08177	N.D.	2.31841	1.13292	1.55046
	Anion	C00311		Isocitrate	191.021	9.47524	N.D.	N.D.	N.D.	N.D.	2.23987	5.22375	N.D.	4.74779	3.34839	N.D.	N.D.	N.D.	N.D.	N.D.	N.D.	4.98338	N.D.	3.41809	N.D.	N.D.	N.D.	6.62486	N.D.	N.D.	N.D.	N.D.	N.D.	N.D.	N.D.	0.699546	4.97387	N.D.	N.D.	4.12039	N.D.	5.69037	N.D.	N.D.	N.D.	N.D.	N.D.	N.D.	3.63024
	Anion	C00026		2-Oxoglutarate	145.015	10.0027	N.D.	N.D.	N.D.	N.D.	N.D.	N.D.	N.D.	N.D.	N.D.	N.D.	N.D.	N.D.	N.D.	N.D.	N.D.	N.D.	N.D.	N.D.	N.D.	N.D.	N.D.	N.D.	N.D.	N.D.	N.D.	N.D.	N.D.	N.D.	N.D.	N.D.	N.D.	N.D.	N.D.	N.D.	N.D.	N.D.	N.D.	N.D.	N.D.	N.D.	N.D.	N.D.	N.D.
	Anion	C02630		2-Hydroxyglutarate	147.031	10.7593	8.65234	26.2649	9.16644	19.2615	3.76585	5.76362	3.0515	6.15618	7.29393	2.80437	29.1237	16.5566	26.7537	21.1593	36.6123	11.3286	4.94318	5.53939	10.6155	3.58091	4.70193	3.08777	4.14525	8.02662	10.4553	2366	1947.49	2082.58	1734.81	4.65496	32.0361	27.3333	18.348	26.3104	7.14407	14.1958	11.1661	18.1792	10.9875	3.16906	16.0376	9.47063	10.2183
	Anion	C00091		Succinyl CoA	432.56	12.4104	N.D.	N.D.	N.D.	N.D.	N.D.	N.D.	N.D.	N.D.	N.D.	N.D.	N.D.	N.D.	N.D.	N.D.	N.D.	N.D.	N.D.	N.D.	N.D.	N.D.	N.D.	N.D.	N.D.	N.D.	N.D.	N.D.	N.D.	N.D.	N.D.	N.D.	N.D.	N.D.	N.D.	N.D.	N.D.	N.D.	N.D.	N.D.	N.D.	N.D.	N.D.	N.D.	N.D.
	Anion	C00042		Succinate	117.021	10.096	345.307	184.479	439.773	352.949	2324.34	204.573	70.877	58.4249	166.293	204.449	168.955	163.313	244.717	194.641	132.011	197.034	367.819	204.733	255.893	234.835	242.934	157.147	165.778	501.575	94.5785	104.241	158.384	188.591	275.609	837.952	195.628	266.883	192.007	150.762	709.652	276.734	300.26	336.546	174.541	699.363	285.252	182.127	216.155
	Anion	C00122		Fumarate	115.005	9.69176	77.6123	80.8523	87.4285	49.8228	188.977	43.4192	19.6364	53.3878	25.4693	113.412	17.5281	11.811	19.3314	10.8162	20.4673	9.07325	26.3702	15.7874	19.5173	169.204	13.1809	29.5398	34.9953	41.5942	46.3548	14.3325	10.5128	12.8356	11.743	24.3864	19.0148	20.2974	25.7926	12.2331	93.469	17.3793	40.3537	49.1062	21.3764	95.7946	19.536	17.1322	24.4531
	Anion	C00711		Malate	133.016	10.0501	293.756	462.435	430.809	221.063	769.448	264.159	152.371	305.983	166.876	489.456	120.497	80.6417	131.139	89.794	141.412	76.2835	122.655	101.249	118.145	719.301	98.5011	145.753	193.422	199.787	297.721	79.7858	64.9487	75.4471	89.6535	104.816	108.52	108.129	139.981	97.4864	538.277	96.9058	194.24	214.76	118.046	492.653	122.242	87.5918	137.054
	Anion	C00345		6-Phosphogluconate	275.017	11.2722	4.52806	N.D.	24.8939	3.74055	6.94772	21.8062	8.92993	25.5296	22.5973	56.2133	67.2066	19.6732	32.6612	40.0241	32.1928	17.6072	17.3595	8.1815	20.378	17.0662	11.4164	7.6381	6.23461	8.5512	35.8959	11.1216	22.1219	10.0024	29.3736	1.80577	50.6665	32.1616	4.79176	21.2308	30.6555	5.37749	8.39071	9.90151	7.35737	10.0361	21.2424	29.6102	44.9728
	Anion	C00199		Ru5P	229.013	12.9781	25.175	50.1156	62.6903	26.7041	166.907	84.8742	36.9892	74.7578	56.9958	42.3323	19.9877	21.5838	33.8679	36.3283	20.5792	16.5865	22.1367	29.5281	49.7702	208.296	34.3236	34.4051	25.0674	27.1171	39.5262	37.3231	44.0282	42.5422	28.0776	38.8819	51.228	47.9712	28.8292	34.017	242.838	31.5639	51.187	70.851	40.3962	74.6771	80.6199	56.3431	73.9431
	Anion	C00117		R5P	229.012	13.2568	N.D.	25.9518	26.9551	N.D.	35.4421	24.7993	19.2729	31.777	22.5911	7.57578	N.D.	N.D.	N.D.	N.D.	N.D.	11.5171	N.D.	N.D.	N.D.	68.3822	16.2768	N.D.	13.3789	N.D.	17.331	14.3734	N.D.	9.40387	19.4973	17.9438	26.2501	N.D.	N.D.	14.1517	59.0856	11.2383	16.9481	23.8298	14.8832	35.4788	39.0116	24.8721	34.1098
	Anion	C05382		S7P	289.034	14.2321	14.1809	20.8116	147.332	11.239	119.072	25.8774	16.6509	18.229	20.0271	154.456	40.4384	16.3096	33.5616	40.3392	27.2958	15.4036	29.7847	13.4592	15.4599	73.9671	13.8915	15.9877	12.3571	26.1921	34.7223	39.9423	39.7442	27.7801	87.9602	45.8425	21.3772	22.0347	9.57893	13.1009	53.4797	6.62144	12.6113	14.7753	8.25696	46.6675	26.6538	13.7587	29.6573
	Anion	C00048		Glyoxylate	72.9955	12.5038	N.D.	N.D.	N.D.	N.D.	N.D.	N.D.	N.D.	N.D.	N.D.	N.D.	N.D.	N.D.	N.D.	N.D.	N.D.	N.D.	N.D.	N.D.	N.D.	N.D.	N.D.	N.D.	N.D.	N.D.	N.D.	N.D.	N.D.	N.D.	N.D.	N.D.	N.D.	N.D.	N.D.	N.D.	N.D.	N.D.	N.D.	N.D.	N.D.	N.D.	N.D.	N.D.	N.D.
	Anion	C00163		Propionate	73.0315	13.0065	112.219	241.692	70.2785	61.4674	93.3511	78.0639	110.325	139.839	108.347	58.9678	47.4769	59.9947	56.5352	66.402	47.071	54.7245	55.341	47.3297	64.8519	131.296	224.993	98.9626	162.315	30.4965	240.515	138.224	75.0672	46.8386	58.2219	40.7395	79.5508	84.8856	115.324	126.43	166.592	71.4272	58.7343	159.833	133.639	82.1837	174.339	146.783	88.9939
	Anion	C00160		Glycolate	75.0106	12.0268	N.D.	N.D.	N.D.	N.D.	N.D.	N.D.	N.D.	N.D.	N.D.	N.D.	N.D.	N.D.	35.5011	33.1577	N.D.	N.D.	N.D.	N.D.	N.D.	N.D.	N.D.	34.9716	N.D.	70.8942	N.D.	N.D.	N.D.	N.D.	N.D.	N.D.	N.D.	N.D.	N.D.	N.D.	N.D.	N.D.	N.D.	N.D.	N.D.	N.D.	N.D.	N.D.	N.D.
	Anion	C01771		Crotonate	85.0311	13.6771	N.D.	N.D.	N.D.	N.D.	N.D.	N.D.	N.D.	N.D.	N.D.	N.D.	N.D.	N.D.	N.D.	N.D.	N.D.	N.D.	N.D.	N.D.	N.D.	N.D.	N.D.	N.D.	N.D.	N.D.	N.D.	N.D.	N.D.	N.D.	N.D.	N.D.	N.D.	N.D.	N.D.	N.D.	N.D.	N.D.	N.D.	N.D.	N.D.	N.D.	N.D.	N.D.	N.D.
	Anion	C00246		Butyrate	87.047	14.0536	59.1798	140.069	49.8824	28.5168	36.8036	36.5058	70.9648	106.179	81.3272	25.0364	27.5276	35.6621	43.3598	36.3673	21.3085	27.9597	23.5689	27.1169	57.6326	44.065	176.303	80.7679	113.424	N.D.	115.05	49.6786	43.3601	21.8654	N.D.	24.435	44.1404	48.0487	85.2415	74.7234	69.9085	47.4127	29.5579	107.186	63.6531	43.4625	125.984	81.2519	44.4759
	Anion	C01013		3-Hydroxypropionate	89.0253	13.1391	N.D.	N.D.	N.D.	N.D.	N.D.	N.D.	N.D.	N.D.	N.D.	N.D.	N.D.	N.D.	N.D.	N.D.	N.D.	N.D.	N.D.	N.D.	N.D.	N.D.	N.D.	N.D.	N.D.	N.D.	N.D.	N.D.	N.D.	N.D.	N.D.	N.D.	N.D.	N.D.	N.D.	N.D.	N.D.	N.D.	N.D.	N.D.	N.D.	N.D.	N.D.	N.D.	N.D.
	Anion	C11145		Methanesulfonate	94.9818	10.9177	N.D.	N.D.	N.D.	N.D.	N.D.	N.D.	N.D.	N.D.	N.D.	N.D.	N.D.	N.D.	N.D.	N.D.	N.D.	N.D.	N.D.	N.D.	N.D.	N.D.	N.D.	N.D.	N.D.	N.D.	N.D.	N.D.	N.D.	N.D.	N.D.	N.D.	N.D.	N.D.	N.D.	N.D.	N.D.	N.D.	N.D.	N.D.	N.D.	N.D.	N.D.	N.D.	N.D.
	Anion	C08279		Tiglate	99.0466	14.2032	N.D.	N.D.	N.D.	N.D.	N.D.	N.D.	N.D.	N.D.	N.D.	N.D.	N.D.	N.D.	N.D.	N.D.	N.D.	N.D.	N.D.	N.D.	N.D.	N.D.	N.D.	N.D.	N.D.	N.D.	N.D.	N.D.	N.D.	N.D.	N.D.	N.D.	N.D.	N.D.	N.D.	N.D.	N.D.	N.D.	N.D.	N.D.	N.D.	N.D.	N.D.	N.D.	N.D.
	Anion	C00109		2-Oxobutyrate	101.025	12.8598	N.D.	N.D.	N.D.	N.D.	N.D.	N.D.	N.D.	N.D.	N.D.	N.D.	N.D.	N.D.	N.D.	N.D.	N.D.	N.D.	N.D.	N.D.	N.D.	N.D.	N.D.	N.D.	N.D.	N.D.	N.D.	N.D.	N.D.	N.D.	N.D.	N.D.	N.D.	N.D.	N.D.	N.D.	N.D.	N.D.	N.D.	N.D.	N.D.	N.D.	N.D.	N.D.	N.D.
	Anion	C00803		Pentanoate	101.061	14.713	11.4859	21.8239	N.D.	N.D.	7.25861	N.D.	10.1412	17.2889	12.2579	5.33512	5.63232	N.D.	9.69303	8.44523	N.D.	N.D.	N.D.	N.D.	N.D.	10.483	27.7474	11.689	16.8626	N.D.	19.3378	10.7095	8.0039	N.D.	N.D.	4.19404	9.27069	9.64361	12.4171	13.2378	11.594	N.D.	N.D.	17.1539	11.9417	6.81237	24.6654	8.16143	5.99364
	Anion	C08262		3-Methylbutanoate	101.062	14.8585	11.0756	27.0216	10.2845	4.17849	6.64241	N.D.	13.7759	23.587	15.1583	5.00988	4.25233	N.D.	6.94365	8.93766	3.87877	N.D.	N.D.	5.2503	11.7811	9.04882	27.9162	14.2514	30.3337	N.D.	30.1151	10.0725	13.2015	N.D.	N.D.	3.90322	9.27103	8.38279	23.4531	17.9181	15.0624	11.6277	8.82646	28.3619	15.3023	12.65	28.982	17.0146	11.2265
	Anion	C00383		Malonate	103.003	9.30652	4.57832	N.D.	N.D.	3.19448	N.D.	N.D.	N.D.	N.D.	3.45049	4.72368	3.67937	N.D.	N.D.	N.D.	2.65182	2.60621	3.62708	N.D.	N.D.	4.9649	N.D.	N.D.	N.D.	N.D.	12.6632	N.D.	4.92198	N.D.	6.08617	2.8073	4.01195	N.D.	N.D.	N.D.	N.D.	N.D.	N.D.	N.D.	3.28804	N.D.	N.D.	N.D.	N.D.
	Anion	-		2-Hydroxyisobutyrate	103.04	13.987	N.D.	N.D.	N.D.	N.D.	N.D.	N.D.	N.D.	N.D.	N.D.	N.D.	N.D.	N.D.	N.D.	N.D.	N.D.	N.D.	N.D.	N.D.	N.D.	N.D.	N.D.	N.D.	N.D.	N.D.	N.D.	N.D.	N.D.	N.D.	N.D.	N.D.	N.D.	N.D.	N.D.	N.D.	N.D.	N.D.	N.D.	N.D.	N.D.	N.D.	N.D.	N.D.	N.D.
	Anion	C05984		2-Hydroxybutyrate	103.042	14.142	91.9372	103.607	104.638	94.3171	164.717	99.1897	53.0819	87.0992	95.391	125.016	74.2391	60.8181	85.6955	89.2098	46.9395	70.3438	69.385	64.7241	91.5639	67.5031	61.3002	64.087	39.1658	45.3193	36.8782	16.8328	26.9844	27.4039	24.4872	45.6873	52.9846	61.1487	62.2887	57.8627	91.0342	81.9862	76.8968	95.8324	57.5083	71.6473	59.3004	50.1286	50.9598
	Anion	C01089		3-Hydroxybutyrate	103.042	14.3982	116.294	135.626	138.26	124.444	168.031	293.985	136.095	229.875	267	223.997	459.029	418.959	410.765	412.348	351.052	122.029	122.614	117.341	165.95	106.782	102.907	111.922	137.526	168.611	63.6999	23.6736	37.8045	46.6697	35.4854	55.5063	366.444	365.62	284.361	321.049	537.169	222.119	217.272	294.781	178.411	147.117	264.694	166.374	157.519
	Anion	C03173		(Methylthio)acetate	105	13.2811	N.D.	N.D.	N.D.	N.D.	N.D.	N.D.	N.D.	N.D.	N.D.	N.D.	N.D.	N.D.	N.D.	N.D.	N.D.	N.D.	N.D.	N.D.	N.D.	N.D.	N.D.	N.D.	N.D.	N.D.	N.D.	N.D.	N.D.	N.D.	N.D.	N.D.	N.D.	N.D.	N.D.	N.D.	N.D.	N.D.	N.D.	N.D.	N.D.	N.D.	N.D.	N.D.	N.D.
	Anion	C00258		Glycerate	105.021	13.4879	N.D.	N.D.	N.D.	N.D.	N.D.	N.D.	N.D.	N.D.	N.D.	60.0364	N.D.	N.D.	N.D.	N.D.	N.D.	N.D.	N.D.	N.D.	N.D.	N.D.	N.D.	N.D.	N.D.	N.D.	N.D.	N.D.	N.D.	N.D.	203.193	N.D.	N.D.	N.D.	N.D.	N.D.	N.D.	N.D.	N.D.	N.D.	N.D.	N.D.	N.D.	N.D.	N.D.
	Anion	C05942		Pyrrole-2-carboxylate	110.025	13.5894	N.D.	N.D.	N.D.	N.D.	N.D.	N.D.	N.D.	N.D.	N.D.	N.D.	N.D.	N.D.	N.D.	N.D.	N.D.	N.D.	N.D.	N.D.	N.D.	N.D.	N.D.	N.D.	N.D.	N.D.	N.D.	N.D.	N.D.	N.D.	N.D.	N.D.	N.D.	N.D.	N.D.	N.D.	N.D.	N.D.	N.D.	N.D.	N.D.	N.D.	N.D.	N.D.	N.D.
	Anion	C02704		Methyl sulfate	110.977	10.8271	N.D.	N.D.	N.D.	N.D.	N.D.	N.D.	N.D.	N.D.	N.D.	1.24626	N.D.	N.D.	N.D.	N.D.	N.D.	N.D.	N.D.	N.D.	N.D.	N.D.	N.D.	N.D.	N.D.	N.D.	N.D.	N.D.	N.D.	N.D.	N.D.	N.D.	N.D.	N.D.	N.D.	N.D.	N.D.	N.D.	N.D.	N.D.	N.D.	N.D.	N.D.	N.D.	N.D.
	Anion	C01546		2-Furoate	111.01	13.4912	N.D.	N.D.	N.D.	N.D.	N.D.	N.D.	N.D.	N.D.	N.D.	N.D.	N.D.	N.D.	N.D.	N.D.	N.D.	N.D.	N.D.	N.D.	N.D.	N.D.	N.D.	N.D.	N.D.	N.D.	N.D.	N.D.	N.D.	N.D.	N.D.	N.D.	N.D.	N.D.	N.D.	N.D.	N.D.	N.D.	N.D.	N.D.	N.D.	N.D.	N.D.	N.D.	N.D.
	Anion	-		4-Oxopentanoate	115.041	14.129	N.D.	N.D.	N.D.	N.D.	N.D.	N.D.	N.D.	N.D.	N.D.	N.D.	N.D.	N.D.	N.D.	N.D.	N.D.	N.D.	N.D.	N.D.	N.D.	4.67478	N.D.	N.D.	N.D.	N.D.	9.75709	7.76448	N.D.	N.D.	N.D.	N.D.	N.D.	N.D.	N.D.	N.D.	9.57484	N.D.	N.D.	N.D.	N.D.	N.D.	N.D.	N.D.	N.D.
	Anion	C01585		Hexanoate	115.078	15.263	7.77654	11.8781	7.16641	2.49168	5.67054	6.18584	5.68514	8.43101	4.27735	2.21683	4.11027	4.99238	4.07636	4.74037	2.50187	N.D.	3.17129	N.D.	6.97169	3.1478	14.8145	6.33486	9.62186	N.D.	6.14186	4.51383	5.61167	3.87727	N.D.	2.88305	4.93051	N.D.	7.27933	6.8877	N.D.	8.04659	5.94457	13.2552	6.75317	N.D.	13.7262	8.00661	4.384
	Anion	-		2-Hydroxypentanoate	117.057	14.9467	7.83419	14.6958	11.5838	7.25751	7.98243	14.0064	9.0542	12.4571	15.096	11.2971	5.39332	5.69031	7.91649	6.52445	5.59685	6.8113	4.95358	5.52492	10.8097	6.40571	14.9525	5.09825	8.47802	8.1518	10.5823	7.43678	4.43249	5.71343	7.2801	3.57965	8.6273	6.52937	7.31484	10.5718	8.80805	7.60362	7.29879	11.9269	6.70286	8.06978	14.6191	6.95409	6.45134
	Anion	C00180		Benzoate	121.029	14.019	N.D.	N.D.	N.D.	N.D.	N.D.	N.D.	N.D.	N.D.	N.D.	N.D.	N.D.	N.D.	N.D.	N.D.	N.D.	N.D.	N.D.	N.D.	N.D.	N.D.	N.D.	N.D.	N.D.	N.D.	N.D.	N.D.	N.D.	N.D.	N.D.	N.D.	N.D.	N.D.	N.D.	N.D.	N.D.	N.D.	N.D.	N.D.	N.D.	N.D.	N.D.	N.D.	N.D.
	Anion	C00253		Nicotinate	122.025	14.0057	N.D.	N.D.	N.D.	N.D.	N.D.	N.D.	N.D.	N.D.	N.D.	N.D.	N.D.	N.D.	N.D.	N.D.	N.D.	N.D.	N.D.	N.D.	N.D.	N.D.	N.D.	N.D.	N.D.	N.D.	N.D.	N.D.	N.D.	N.D.	N.D.	N.D.	N.D.	N.D.	N.D.	N.D.	N.D.	N.D.	N.D.	N.D.	N.D.	N.D.	N.D.	N.D.	N.D.
	Anion	C03782		1-Aminoethylphosphonate	124.015	16.7237	N.D.	N.D.	N.D.	N.D.	N.D.	N.D.	N.D.	N.D.	N.D.	N.D.	N.D.	N.D.	N.D.	N.D.	N.D.	N.D.	N.D.	N.D.	N.D.	N.D.	N.D.	N.D.	N.D.	N.D.	N.D.	N.D.	N.D.	N.D.	N.D.	N.D.	N.D.	N.D.	N.D.	N.D.	N.D.	N.D.	N.D.	N.D.	N.D.	N.D.	N.D.	N.D.	N.D.
	Anion	C03557		2-Aminoethylphosphonate	124.015	17.4926	N.D.	N.D.	N.D.	N.D.	N.D.	N.D.	N.D.	N.D.	N.D.	N.D.	N.D.	N.D.	N.D.	N.D.	N.D.	N.D.	N.D.	N.D.	N.D.	N.D.	N.D.	N.D.	N.D.	N.D.	N.D.	N.D.	N.D.	N.D.	N.D.	N.D.	N.D.	N.D.	N.D.	N.D.	N.D.	N.D.	N.D.	N.D.	N.D.	N.D.	N.D.	N.D.	N.D.
	Anion	C05123		Isethionate	124.993	12.5391	3.51432	N.D.	N.D.	N.D.	4.60389	N.D.	N.D.	N.D.	N.D.	N.D.	N.D.	N.D.	N.D.	N.D.	N.D.	N.D.	N.D.	N.D.	N.D.	N.D.	N.D.	N.D.	N.D.	4.57531	N.D.	N.D.	N.D.	N.D.	N.D.	N.D.	N.D.	N.D.	N.D.	N.D.	N.D.	N.D.	N.D.	N.D.	N.D.	N.D.	N.D.	N.D.	N.D.
	Anion	C00813		Barbiturate	127.017	14.1324	N.D.	N.D.	N.D.	N.D.	N.D.	N.D.	N.D.	N.D.	N.D.	N.D.	N.D.	N.D.	N.D.	N.D.	N.D.	N.D.	N.D.	N.D.	N.D.	N.D.	N.D.	N.D.	N.D.	N.D.	N.D.	N.D.	N.D.	N.D.	N.D.	N.D.	N.D.	N.D.	N.D.	N.D.	N.D.	N.D.	N.D.	N.D.	N.D.	N.D.	N.D.	N.D.	N.D.
	Anion	C01879		5-Oxoproline	128.036	14.4128	219.517	155.029	127.227	132.619	316.469	67.3881	48.76	95.0434	68.5278	334.967	133.035	64.1264	86.4357	70.1115	118.341	41.4006	124.433	41.967	29.1429	195.062	47.3208	67.6966	87.9405	97.1212	133.389	68.292	58.6524	95.0222	70.6046	269.933	29.853	20.7547	27.1181	22.0269	133.068	67.6032	98.5602	137.371	127.232	114.007	90.3528	80.8927	67.9221
	Anion	C00490		Itaconate	129.02	10.3299	N.D.	N.D.	N.D.	N.D.	N.D.	N.D.	N.D.	N.D.	N.D.	N.D.	N.D.	N.D.	N.D.	N.D.	N.D.	N.D.	N.D.	N.D.	N.D.	N.D.	N.D.	N.D.	N.D.	N.D.	N.D.	N.D.	N.D.	N.D.	N.D.	N.D.	N.D.	N.D.	N.D.	N.D.	N.D.	N.D.	N.D.	N.D.	N.D.	N.D.	N.D.	N.D.	N.D.
	Anion	C02226		Citraconate	129.02	10.7351	N.D.	N.D.	N.D.	N.D.	N.D.	N.D.	N.D.	N.D.	N.D.	N.D.	N.D.	N.D.	N.D.	N.D.	N.D.	N.D.	N.D.	N.D.	N.D.	N.D.	N.D.	N.D.	N.D.	N.D.	N.D.	N.D.	N.D.	N.D.	N.D.	N.D.	N.D.	N.D.	N.D.	N.D.	N.D.	N.D.	N.D.	N.D.	N.D.	N.D.	N.D.	N.D.	N.D.
	Anion	-		4-Oxohexanoate	129.057	14.8325	N.D.	N.D.	N.D.	N.D.	N.D.	N.D.	N.D.	N.D.	N.D.	N.D.	N.D.	N.D.	N.D.	N.D.	N.D.	N.D.	N.D.	N.D.	N.D.	N.D.	N.D.	N.D.	N.D.	N.D.	N.D.	N.D.	N.D.	N.D.	N.D.	N.D.	N.D.	N.D.	N.D.	N.D.	N.D.	N.D.	N.D.	N.D.	N.D.	N.D.	N.D.	N.D.	N.D.
	Anion	C02129		4-Acetylbutyrate	129.057	14.9678	N.D.	N.D.	5.48615	4.26082	4.57911	5.51436	N.D.	N.D.	N.D.	3.18376	N.D.	4.19516	N.D.	N.D.	N.D.	4.36492	3.25528	N.D.	7.63737	5.49351	8.8729	N.D.	N.D.	6.38994	9.85331	N.D.	3.24694	N.D.	N.D.	N.D.	3.41136	N.D.	6.1421	6.33832	4.84016	5.23332	5.43455	8.77025	3.8464	7.30968	N.D.	5.01899	3.57347
	Anion	C17714		Heptanoate	129.093	15.769	N.D.	N.D.	N.D.	N.D.	N.D.	N.D.	N.D.	N.D.	N.D.	N.D.	N.D.	N.D.	N.D.	N.D.	N.D.	N.D.	N.D.	N.D.	N.D.	N.D.	N.D.	N.D.	N.D.	N.D.	N.D.	N.D.	N.D.	N.D.	N.D.	N.D.	N.D.	N.D.	N.D.	N.D.	N.D.	N.D.	N.D.	N.D.	N.D.	N.D.	N.D.	N.D.	N.D.
	Anion	C01073		N-Acetyl-beta-alanine	130.052	15.1846	N.D.	N.D.	N.D.	N.D.	N.D.	N.D.	N.D.	N.D.	N.D.	N.D.	N.D.	N.D.	N.D.	N.D.	N.D.	N.D.	N.D.	N.D.	N.D.	N.D.	N.D.	N.D.	N.D.	N.D.	N.D.	N.D.	N.D.	N.D.	N.D.	N.D.	N.D.	N.D.	N.D.	N.D.	N.D.	N.D.	N.D.	N.D.	N.D.	N.D.	N.D.	N.D.	N.D.
	Anion	C00489		Glutarate	131.036	10.7835	6.81273	12.2253	6.65912	5.71115	N.D.	9.89905	6.78863	5.14578	6.12305	6.65923	2.16482	N.D.	N.D.	N.D.	N.D.	N.D.	N.D.	N.D.	N.D.	N.D.	N.D.	N.D.	N.D.	N.D.	N.D.	N.D.	4.2876	4.27941	N.D.	N.D.	N.D.	N.D.	N.D.	N.D.	N.D.	N.D.	N.D.	N.D.	N.D.	N.D.	N.D.	N.D.	N.D.
	Anion	C02642		3-Ureidopropionate	131.048	14.7158	N.D.	N.D.	N.D.	N.D.	N.D.	N.D.	N.D.	N.D.	N.D.	N.D.	109.086	32.6298	55.4912	99.3057	53.2512	N.D.	N.D.	N.D.	N.D.	N.D.	N.D.	N.D.	N.D.	N.D.	N.D.	N.D.	N.D.	N.D.	N.D.	N.D.	N.D.	N.D.	N.D.	N.D.	N.D.	N.D.	N.D.	N.D.	N.D.	N.D.	N.D.	N.D.	N.D.
	Anion	C03264		2-Hydroxy-4-methylpentanoate	131.072	15.4345	N.D.	N.D.	N.D.	N.D.	N.D.	N.D.	N.D.	N.D.	N.D.	N.D.	N.D.	N.D.	N.D.	N.D.	N.D.	N.D.	N.D.	N.D.	N.D.	N.D.	N.D.	N.D.	N.D.	N.D.	N.D.	N.D.	N.D.	N.D.	N.D.	N.D.	N.D.	N.D.	N.D.	N.D.	N.D.	N.D.	N.D.	N.D.	N.D.	N.D.	N.D.	N.D.	N.D.
	Anion	C06103		6-Hydroxyhexanoate	131.072	15.8835	N.D.	N.D.	N.D.	N.D.	N.D.	N.D.	N.D.	N.D.	N.D.	N.D.	N.D.	N.D.	N.D.	N.D.	N.D.	N.D.	N.D.	N.D.	N.D.	N.D.	N.D.	N.D.	N.D.	N.D.	N.D.	N.D.	N.D.	N.D.	N.D.	N.D.	N.D.	N.D.	N.D.	N.D.	N.D.	N.D.	N.D.	N.D.	N.D.	N.D.	N.D.	N.D.	N.D.
	Anion	C01620		Threonate	135.031	14.7572	43.0542	73.6836	70.8798	39.6291	110.894	51.6187	45.6214	48.9337	50.2578	127.626	61.14	38.7249	67.6324	65.5229	162.655	81.8014	60.8716	58.3756	102.918	75.4496	136.443	63.4776	61.0012	60.7705	55.0106	32.0446	36.0671	39.392	34.1378	71.1747	58.9546	55.3518	71.8628	61.9458	147.398	77.9905	61.5343	86.2729	44.1085	148.644	83.2113	50.8337	65.2652
	Anion	C00805		o-Hydroxybenzoate	137.026	13.5038	N.D.	N.D.	N.D.	N.D.	N.D.	N.D.	N.D.	N.D.	N.D.	N.D.	N.D.	N.D.	N.D.	N.D.	N.D.	N.D.	N.D.	N.D.	N.D.	N.D.	N.D.	N.D.	N.D.	N.D.	N.D.	N.D.	N.D.	N.D.	N.D.	N.D.	N.D.	N.D.	N.D.	N.D.	N.D.	N.D.	N.D.	N.D.	N.D.	N.D.	N.D.	N.D.	N.D.
	Anion	C00156		p-Hydroxybenzoate	137.026	14.4161	N.D.	N.D.	N.D.	N.D.	N.D.	N.D.	N.D.	N.D.	N.D.	N.D.	N.D.	N.D.	N.D.	N.D.	N.D.	N.D.	N.D.	N.D.	N.D.	N.D.	N.D.	N.D.	N.D.	N.D.	79.3453	N.D.	N.D.	N.D.	N.D.	N.D.	N.D.	N.D.	N.D.	N.D.	N.D.	N.D.	N.D.	N.D.	N.D.	N.D.	N.D.	N.D.	N.D.
	Anion	C00587		m-Hydroxybenzoate	137.026	14.7115	N.D.	N.D.	N.D.	N.D.	N.D.	N.D.	N.D.	N.D.	N.D.	N.D.	N.D.	N.D.	N.D.	N.D.	N.D.	N.D.	N.D.	N.D.	N.D.	N.D.	N.D.	N.D.	N.D.	N.D.	N.D.	N.D.	N.D.	N.D.	N.D.	N.D.	N.D.	N.D.	N.D.	N.D.	N.D.	N.D.	N.D.	N.D.	N.D.	N.D.	N.D.	N.D.	N.D.
	Anion	C05682		Phosphonoacetate	138.981	10.2859	N.D.	N.D.	N.D.	N.D.	N.D.	N.D.	N.D.	N.D.	N.D.	N.D.	N.D.	N.D.	N.D.	N.D.	N.D.	N.D.	N.D.	N.D.	N.D.	N.D.	N.D.	N.D.	N.D.	N.D.	N.D.	N.D.	N.D.	N.D.	N.D.	N.D.	N.D.	N.D.	N.D.	N.D.	N.D.	N.D.	N.D.	N.D.	N.D.	N.D.	N.D.	N.D.	N.D.
	Anion	C00169		Carbamoylphosphate	139.977	10.6151	N.D.	N.D.	N.D.	N.D.	N.D.	N.D.	N.D.	N.D.	N.D.	N.D.	N.D.	N.D.	N.D.	N.D.	N.D.	N.D.	N.D.	N.D.	N.D.	N.D.	N.D.	N.D.	N.D.	N.D.	N.D.	N.D.	N.D.	N.D.	N.D.	N.D.	N.D.	N.D.	N.D.	N.D.	N.D.	N.D.	N.D.	N.D.	N.D.	N.D.	N.D.	N.D.	N.D.
	Anion	C00346		Ethanolamine phosphate	140.013	16.8582	3759.08	4181.97	3811.43	2763.74	1404.02	3172.08	818.154	2216.38	2087.63	384.322	2877.93	1222.47	3159.88	3110.93	1626.33	1494.62	3306.98	1501.83	2018.71	1022.53	2223.77	2895.39	1842.73	3448.49	278.822	1728.45	1721.2	2310.3	1726.25	467.878	2048.2	1498.56	1313.13	804.318	861.193	1710.5	2642.48	3282.5	1872.27	741.265	2756.59	1962.47	3073.99
	Anion	C02595		2-Thiopheneacetate	141.004	14.4391	N.D.	N.D.	N.D.	N.D.	N.D.	N.D.	N.D.	N.D.	N.D.	N.D.	N.D.	N.D.	N.D.	N.D.	N.D.	N.D.	N.D.	N.D.	N.D.	N.D.	N.D.	N.D.	N.D.	N.D.	N.D.	N.D.	N.D.	N.D.	N.D.	N.D.	N.D.	N.D.	N.D.	N.D.	N.D.	N.D.	N.D.	N.D.	N.D.	N.D.	N.D.	N.D.	N.D.
	Anion	C06423		Octanoate	143.108	16.2977	N.D.	N.D.	N.D.	N.D.	N.D.	N.D.	1.884	N.D.	N.D.	N.D.	N.D.	N.D.	N.D.	N.D.	N.D.	N.D.	N.D.	N.D.	3.28069	N.D.	6.56017	2.67358	4.35915	N.D.	N.D.	N.D.	N.D.	2.10606	N.D.	N.D.	N.D.	2.49708	4.33698	4.93643	N.D.	2.74213	2.59395	5.50684	3.29327	N.D.	5.60787	3.1241	N.D.
	Anion	C06104		Adipate	145.051	11.2414	N.D.	N.D.	N.D.	N.D.	N.D.	N.D.	N.D.	N.D.	N.D.	N.D.	N.D.	N.D.	N.D.	N.D.	N.D.	N.D.	N.D.	N.D.	N.D.	N.D.	N.D.	N.D.	N.D.	N.D.	N.D.	N.D.	N.D.	N.D.	N.D.	N.D.	N.D.	N.D.	N.D.	N.D.	N.D.	N.D.	N.D.	N.D.	N.D.	N.D.	N.D.	N.D.	N.D.
	Anion	C03618		threo-beta-methylaspartate	146.044	15.4801	N.D.	N.D.	N.D.	N.D.	N.D.	N.D.	N.D.	N.D.	N.D.	N.D.	N.D.	N.D.	N.D.	N.D.	N.D.	N.D.	N.D.	N.D.	N.D.	N.D.	N.D.	N.D.	N.D.	N.D.	N.D.	N.D.	N.D.	N.D.	N.D.	N.D.	N.D.	N.D.	N.D.	N.D.	N.D.	N.D.	N.D.	N.D.	N.D.	N.D.	N.D.	N.D.	N.D.
	Anion	C01180		4-Methylthio-2-oxobutyrate	147.011	14.0992	N.D.	N.D.	N.D.	N.D.	N.D.	N.D.	N.D.	N.D.	N.D.	N.D.	N.D.	N.D.	N.D.	N.D.	N.D.	N.D.	N.D.	N.D.	N.D.	N.D.	N.D.	N.D.	N.D.	N.D.	N.D.	N.D.	N.D.	N.D.	N.D.	N.D.	N.D.	N.D.	N.D.	N.D.	N.D.	N.D.	N.D.	N.D.	N.D.	N.D.	N.D.	N.D.	N.D.
	Anion	C02614		Citramalate	147.031	10.7083	N.D.	N.D.	N.D.	N.D.	N.D.	N.D.	N.D.	N.D.	N.D.	N.D.	N.D.	N.D.	N.D.	N.D.	N.D.	N.D.	N.D.	N.D.	N.D.	N.D.	N.D.	N.D.	N.D.	N.D.	N.D.	N.D.	N.D.	N.D.	N.D.	N.D.	N.D.	N.D.	N.D.	N.D.	N.D.	N.D.	N.D.	N.D.	N.D.	N.D.	N.D.	N.D.	N.D.
	Anion	C00423		trans-Cinnamate	147.043	15.3037	N.D.	N.D.	N.D.	N.D.	N.D.	N.D.	N.D.	N.D.	N.D.	N.D.	N.D.	N.D.	N.D.	N.D.	N.D.	N.D.	N.D.	N.D.	N.D.	N.D.	N.D.	N.D.	N.D.	N.D.	N.D.	N.D.	N.D.	N.D.	N.D.	N.D.	N.D.	N.D.	N.D.	N.D.	N.D.	N.D.	N.D.	N.D.	N.D.	N.D.	N.D.	N.D.	N.D.
	Anion	C00898		Tartrate	149.01	9.93147	N.D.	N.D.	N.D.	N.D.	N.D.	N.D.	N.D.	N.D.	N.D.	N.D.	N.D.	N.D.	N.D.	N.D.	N.D.	N.D.	N.D.	N.D.	N.D.	N.D.	N.D.	N.D.	N.D.	N.D.	N.D.	N.D.	N.D.	N.D.	N.D.	N.D.	N.D.	N.D.	N.D.	N.D.	N.D.	N.D.	N.D.	N.D.	N.D.	N.D.	N.D.	N.D.	N.D.
	Anion	C02137		Benzoylformate	149.024	14.0708	N.D.	N.D.	N.D.	N.D.	N.D.	N.D.	N.D.	N.D.	N.D.	N.D.	N.D.	N.D.	N.D.	N.D.	N.D.	N.D.	N.D.	N.D.	N.D.	N.D.	N.D.	N.D.	N.D.	N.D.	N.D.	N.D.	N.D.	N.D.	N.D.	N.D.	N.D.	N.D.	N.D.	N.D.	N.D.	N.D.	N.D.	N.D.	N.D.	N.D.	N.D.	N.D.	N.D.
	Anion	C05629		3-Phenylpropionate	149.062	15.4875	N.D.	N.D.	N.D.	N.D.	N.D.	N.D.	N.D.	N.D.	N.D.	N.D.	N.D.	N.D.	N.D.	N.D.	N.D.	N.D.	N.D.	N.D.	N.D.	N.D.	N.D.	N.D.	N.D.	N.D.	N.D.	N.D.	N.D.	N.D.	N.D.	N.D.	N.D.	N.D.	N.D.	N.D.	N.D.	N.D.	N.D.	N.D.	N.D.	N.D.	N.D.	N.D.	N.D.
	Anion	C05852		2-Hydroxyphenylacetate	151.041	15.11	N.D.	N.D.	N.D.	N.D.	N.D.	N.D.	N.D.	N.D.	N.D.	N.D.	N.D.	N.D.	N.D.	N.D.	N.D.	N.D.	N.D.	N.D.	N.D.	N.D.	N.D.	N.D.	N.D.	N.D.	N.D.	N.D.	N.D.	N.D.	N.D.	N.D.	N.D.	N.D.	N.D.	N.D.	N.D.	N.D.	N.D.	N.D.	N.D.	N.D.	N.D.	N.D.	N.D.
	Anion	C00642		p-Hydroxyphenylacetate	151.039	15.5653	N.D.	N.D.	N.D.	N.D.	N.D.	N.D.	N.D.	N.D.	N.D.	N.D.	N.D.	N.D.	N.D.	N.D.	N.D.	N.D.	N.D.	N.D.	N.D.	N.D.	N.D.	N.D.	N.D.	N.D.	N.D.	N.D.	N.D.	N.D.	N.D.	N.D.	N.D.	N.D.	N.D.	N.D.	N.D.	N.D.	N.D.	N.D.	N.D.	N.D.	N.D.	N.D.	N.D.
	Anion	C00606		Cysteine sulfinate	152.003	14.2575	N.D.	N.D.	N.D.	N.D.	27.3558	N.D.	N.D.	N.D.	N.D.	14.4618	N.D.	N.D.	N.D.	8.55647	15.672	N.D.	N.D.	N.D.	N.D.	44.0789	N.D.	N.D.	N.D.	N.D.	N.D.	N.D.	N.D.	N.D.	N.D.	N.D.	N.D.	N.D.	N.D.	N.D.	20.5086	N.D.	N.D.	N.D.	N.D.	N.D.	N.D.	N.D.	N.D.
	Anion	C00628		2,5-Dihydroxybenzoate	153.02	14.3482	N.D.	N.D.	N.D.	N.D.	N.D.	N.D.	N.D.	N.D.	N.D.	N.D.	N.D.	N.D.	N.D.	N.D.	N.D.	N.D.	N.D.	N.D.	N.D.	N.D.	N.D.	N.D.	N.D.	N.D.	N.D.	N.D.	N.D.	N.D.	N.D.	N.D.	N.D.	N.D.	N.D.	N.D.	N.D.	N.D.	N.D.	N.D.	N.D.	N.D.	N.D.	N.D.	N.D.
	Anion	C00295		Orotate	155.01	13.8551	N.D.	N.D.	N.D.	N.D.	N.D.	N.D.	N.D.	N.D.	N.D.	N.D.	N.D.	N.D.	N.D.	N.D.	N.D.	N.D.	N.D.	N.D.	N.D.	N.D.	N.D.	N.D.	N.D.	N.D.	N.D.	N.D.	N.D.	N.D.	N.D.	N.D.	N.D.	N.D.	N.D.	N.D.	N.D.	N.D.	N.D.	N.D.	N.D.	N.D.	N.D.	N.D.	N.D.
	Anion	C03030		2,4-Dihydroxypyrimidine-5-carboxylate	155.01	14.1042	N.D.	N.D.	N.D.	N.D.	N.D.	N.D.	N.D.	N.D.	N.D.	N.D.	N.D.	N.D.	N.D.	N.D.	N.D.	N.D.	N.D.	N.D.	N.D.	N.D.	N.D.	N.D.	N.D.	N.D.	N.D.	N.D.	N.D.	N.D.	N.D.	N.D.	N.D.	N.D.	N.D.	N.D.	N.D.	N.D.	N.D.	N.D.	N.D.	N.D.	N.D.	N.D.	N.D.
	Anion	C00337		Dihydroorotate	157.025	14.5208	N.D.	N.D.	N.D.	N.D.	N.D.	N.D.	N.D.	N.D.	N.D.	N.D.	N.D.	N.D.	N.D.	N.D.	N.D.	N.D.	N.D.	N.D.	N.D.	N.D.	N.D.	N.D.	N.D.	N.D.	N.D.	N.D.	N.D.	N.D.	N.D.	N.D.	N.D.	N.D.	N.D.	N.D.	N.D.	N.D.	N.D.	N.D.	N.D.	N.D.	N.D.	N.D.	N.D.
	Anion	-		2-Oxooctanoate	157.087	15.401	N.D.	N.D.	N.D.	N.D.	N.D.	N.D.	N.D.	N.D.	N.D.	N.D.	N.D.	N.D.	N.D.	N.D.	N.D.	N.D.	N.D.	N.D.	N.D.	N.D.	N.D.	N.D.	N.D.	N.D.	N.D.	N.D.	N.D.	N.D.	N.D.	N.D.	N.D.	N.D.	N.D.	N.D.	N.D.	N.D.	N.D.	N.D.	N.D.	N.D.	N.D.	N.D.	N.D.
	Anion	C01601		Pelargonate	157.124	16.7553	2.03359	8.35734	3.05034	1.65057	3.578	3.12922	4.65983	5.78705	2.59328	1.80536	1.755	3.10293	3.60953	3.3251	2.53602	1.47951	1.93586	2.03741	6.39687	3.95497	10.8395	3.72391	6.8736	2.56001	7.31659	3.45676	1.95484	2.26016	N.D.	N.D.	2.1356	2.61009	7.88457	7.03742	5.63064	6.66308	4.81866	11.9818	4.92307	3.20872	9.5985	4.77883	3.15256
	Anion	C00322		2-Oxoadipate	159.03	10.5679	N.D.	N.D.	N.D.	N.D.	N.D.	N.D.	N.D.	N.D.	N.D.	N.D.	N.D.	N.D.	N.D.	N.D.	N.D.	N.D.	N.D.	N.D.	N.D.	N.D.	N.D.	N.D.	N.D.	N.D.	N.D.	N.D.	N.D.	N.D.	N.D.	N.D.	N.D.	N.D.	N.D.	N.D.	N.D.	N.D.	N.D.	N.D.	N.D.	N.D.	N.D.	N.D.	N.D.
	Anion	C02656		Pimelate	159.068	11.6309	2.74653	N.D.	N.D.	N.D.	N.D.	N.D.	N.D.	N.D.	N.D.	1.78551	N.D.	1.29227	1.54181	N.D.	N.D.	N.D.	N.D.	N.D.	N.D.	N.D.	N.D.	N.D.	N.D.	2.05135	N.D.	N.D.	N.D.	N.D.	N.D.	N.D.	N.D.	N.D.	N.D.	N.D.	N.D.	N.D.	N.D.	4.80611	1.91566	3.16432	N.D.	N.D.	N.D.
	Anion	-		2-Hydroxyoctanoate	159.103	16.4813	N.D.	N.D.	N.D.	N.D.	N.D.	N.D.	N.D.	N.D.	N.D.	N.D.	N.D.	N.D.	N.D.	N.D.	N.D.	N.D.	N.D.	N.D.	N.D.	N.D.	N.D.	N.D.	N.D.	N.D.	N.D.	N.D.	N.D.	N.D.	N.D.	N.D.	N.D.	N.D.	N.D.	N.D.	N.D.	N.D.	N.D.	N.D.	N.D.	N.D.	N.D.	N.D.	N.D.
	Anion	C01044		N-Formylaspartate	160.026	10.641	N.D.	N.D.	N.D.	N.D.	N.D.	N.D.	N.D.	N.D.	N.D.	N.D.	N.D.	N.D.	N.D.	N.D.	N.D.	N.D.	N.D.	N.D.	N.D.	N.D.	N.D.	N.D.	N.D.	N.D.	N.D.	N.D.	N.D.	N.D.	N.D.	N.D.	N.D.	N.D.	N.D.	N.D.	N.D.	N.D.	N.D.	N.D.	N.D.	N.D.	N.D.	N.D.	N.D.
	Anion	C03761		3-Hydroxy-3-methylglutarate	161.045	11.0806	8.04665	22.1987	4.2131	19.255	1.23343	2.15082	1.86387	2.50861	2.12047	0.669456	2.62322	1.51198	2.8564	2.30289	1.59606	1.25377	1.44835	1.53704	1.64702	1.06233	N.D.	1.19508	1.18958	1.88762	N.D.	2.35635	1.77908	1.69875	1.69351	N.D.	0.945295	1.27823	N.D.	N.D.	1.51501	2.97157	3.67875	3.54354	2.93062	N.D.	2.39702	1.49231	1.30705
	Anion	C00166		Phenylpyruvate	163.041	14.8711	N.D.	N.D.	N.D.	N.D.	N.D.	N.D.	N.D.	N.D.	N.D.	N.D.	N.D.	N.D.	N.D.	N.D.	N.D.	N.D.	N.D.	N.D.	N.D.	N.D.	N.D.	N.D.	N.D.	N.D.	N.D.	N.D.	N.D.	N.D.	N.D.	N.D.	N.D.	N.D.	N.D.	N.D.	N.D.	N.D.	N.D.	N.D.	N.D.	N.D.	N.D.	N.D.	N.D.
	Anion	C00811		p-Coumarate	163.041	15.3857	N.D.	N.D.	N.D.	N.D.	N.D.	N.D.	N.D.	N.D.	N.D.	N.D.	N.D.	N.D.	N.D.	N.D.	N.D.	N.D.	N.D.	N.D.	N.D.	N.D.	N.D.	N.D.	N.D.	N.D.	N.D.	N.D.	N.D.	N.D.	N.D.	N.D.	N.D.	N.D.	N.D.	N.D.	N.D.	N.D.	N.D.	N.D.	N.D.	N.D.	N.D.	N.D.	N.D.
	Anion	C01772		o-Coumarate	163.041	15.4838	N.D.	N.D.	N.D.	N.D.	N.D.	N.D.	N.D.	N.D.	N.D.	N.D.	N.D.	N.D.	N.D.	N.D.	N.D.	N.D.	N.D.	N.D.	N.D.	N.D.	N.D.	N.D.	N.D.	N.D.	N.D.	N.D.	N.D.	N.D.	N.D.	N.D.	N.D.	N.D.	N.D.	N.D.	N.D.	N.D.	N.D.	N.D.	N.D.	N.D.	N.D.	N.D.	N.D.
	Anion	C06337		Terephthalate	165.02	10.8097	N.D.	7.79621	5.68941	4.23273	3.34121	7.74616	4.94313	8.58514	1.26161	3.31369	1.78649	4.11129	3.67214	4.41565	3.6145	2.51813	2.13888	2.92736	5.65984	2.23005	3.29402	1.19428	3.73181	N.D.	2.40185	2.73566	2.01382	1.08195	2.42986	1.27249	4.0662	2.17228	3.58753	3.36709	2.18034	2.72683	2.28093	4.30249	2.36526	4.18441	N.D.	N.D.	N.D.
	Anion	C01606		Phthalate	165.02	11.1384	N.D.	N.D.	N.D.	N.D.	N.D.	N.D.	N.D.	N.D.	N.D.	N.D.	N.D.	N.D.	N.D.	N.D.	N.D.	N.D.	N.D.	N.D.	N.D.	0.617216	N.D.	0.514381	N.D.	0.855474	N.D.	N.D.	N.D.	N.D.	N.D.	N.D.	N.D.	N.D.	N.D.	N.D.	N.D.	N.D.	N.D.	N.D.	N.D.	N.D.	N.D.	N.D.	N.D.
	Anion	C05607		3-Phenyllactate	165.056	15.7182	N.D.	N.D.	N.D.	N.D.	N.D.	N.D.	N.D.	N.D.	N.D.	N.D.	N.D.	N.D.	N.D.	N.D.	N.D.	N.D.	N.D.	N.D.	N.D.	N.D.	N.D.	N.D.	N.D.	N.D.	N.D.	N.D.	N.D.	N.D.	N.D.	N.D.	N.D.	N.D.	N.D.	N.D.	N.D.	N.D.	N.D.	N.D.	N.D.	N.D.	N.D.	N.D.	N.D.
	Anion	C01198		3-(2-Hydroxyphenyl)propionate	165.056	15.8567	N.D.	N.D.	N.D.	N.D.	N.D.	N.D.	N.D.	N.D.	N.D.	N.D.	N.D.	N.D.	N.D.	N.D.	N.D.	N.D.	N.D.	N.D.	N.D.	N.D.	N.D.	N.D.	N.D.	N.D.	N.D.	N.D.	N.D.	N.D.	N.D.	N.D.	N.D.	N.D.	N.D.	N.D.	N.D.	N.D.	N.D.	N.D.	N.D.	N.D.	N.D.	N.D.	N.D.
	Anion	C01744		3-(4-Hydroxyphenyl)propionate	165.056	16.2012	N.D.	N.D.	N.D.	N.D.	N.D.	N.D.	N.D.	N.D.	N.D.	N.D.	N.D.	N.D.	N.D.	N.D.	N.D.	N.D.	N.D.	N.D.	N.D.	N.D.	N.D.	N.D.	N.D.	N.D.	N.D.	N.D.	N.D.	N.D.	N.D.	N.D.	N.D.	N.D.	N.D.	N.D.	N.D.	N.D.	N.D.	N.D.	N.D.	N.D.	N.D.	N.D.	N.D.
	Anion	C03722		2,3-Pyridinedicarboxylate	166.015	11.0001	11.4245	N.D.	6.65417	3.1099	N.D.	18.5873	1.82557	4.49509	20.1614	1.72984	2.91355	N.D.	9.78885	2.33745	4.39161	17.944	12.5005	9.01693	13.1045	2.17189	5.5532	5.48059	3.18299	5.74183	N.D.	N.D.	N.D.	N.D.	N.D.	N.D.	N.D.	N.D.	N.D.	N.D.	2.32064	9.88355	3.20491	5.08599	4.75019	N.D.	9.05634	4.60295	5.17207
	Anion	C00366		Urate	167.022	15.2002	345.075	299.326	296.754	348.046	1118.51	197.581	96.8133	212.629	229.019	344.989	591.198	331.959	378.97	588.189	349.08	426.978	371.029	370.769	479.893	601.397	322.283	365.611	330.232	323.091	278.899	225.951	257.415	236.543	146.575	629.015	289.232	328.477	319.796	374.126	844.405	231.514	204.23	211.979	190.572	241.457	343.036	421.994	348.629
	Anion	C11527		4-Hydroxymandelate	167.035	15.7228	N.D.	N.D.	N.D.	N.D.	N.D.	N.D.	N.D.	N.D.	N.D.	N.D.	N.D.	N.D.	N.D.	N.D.	N.D.	N.D.	N.D.	N.D.	N.D.	N.D.	N.D.	N.D.	N.D.	N.D.	N.D.	N.D.	N.D.	N.D.	N.D.	N.D.	N.D.	N.D.	N.D.	N.D.	N.D.	N.D.	N.D.	N.D.	N.D.	N.D.	N.D.	N.D.	N.D.
	Anion	C00506		Cysteate	167.997	12.6991	N.D.	N.D.	N.D.	N.D.	N.D.	6.4965	N.D.	3.36405	4.4634	7.51699	0.895273	N.D.	N.D.	N.D.	19.268	2.12141	3.22161	2.29919	N.D.	2.39186	N.D.	N.D.	N.D.	6.28866	17.388	N.D.	N.D.	N.D.	N.D.	1.04727	N.D.	N.D.	N.D.	N.D.	3.63828	N.D.	N.D.	N.D.	N.D.	N.D.	N.D.	N.D.	3.02883
	Anion	C05672		2-Amino-3-phosphonopropionate	168.008	12.0148	N.D.	N.D.	N.D.	N.D.	N.D.	N.D.	N.D.	N.D.	N.D.	N.D.	N.D.	N.D.	N.D.	N.D.	N.D.	N.D.	N.D.	N.D.	N.D.	N.D.	N.D.	N.D.	N.D.	N.D.	N.D.	N.D.	N.D.	N.D.	N.D.	N.D.	N.D.	N.D.	N.D.	N.D.	N.D.	N.D.	N.D.	N.D.	N.D.	N.D.	N.D.	N.D.	N.D.
	Anion	C01571		Decanoate	171.139	17.2437	N.D.	N.D.	N.D.	N.D.	N.D.	N.D.	1.58316	2.21997	N.D.	N.D.	N.D.	N.D.	N.D.	N.D.	N.D.	N.D.	N.D.	N.D.	N.D.	N.D.	5.96522	2.86192	3.93974	N.D.	N.D.	N.D.	N.D.	N.D.	N.D.	N.D.	N.D.	1.77051	5.3256	3.02869	N.D.	N.D.	3.1555	5.95199	N.D.	N.D.	N.D.	2.62409	N.D.
	Anion	C06325		2-Quinolinecarboxylate	172.041	15.5498	N.D.	N.D.	N.D.	N.D.	N.D.	N.D.	N.D.	N.D.	N.D.	N.D.	N.D.	N.D.	N.D.	N.D.	N.D.	N.D.	N.D.	N.D.	N.D.	N.D.	N.D.	N.D.	N.D.	N.D.	N.D.	N.D.	N.D.	N.D.	N.D.	N.D.	N.D.	N.D.	N.D.	N.D.	N.D.	N.D.	N.D.	N.D.	N.D.	N.D.	N.D.	N.D.	N.D.
	Anion	C02710		N-Acetylleucine	172.098	17.0927	N.D.	N.D.	N.D.	N.D.	N.D.	N.D.	N.D.	N.D.	N.D.	N.D.	N.D.	N.D.	N.D.	N.D.	N.D.	N.D.	N.D.	N.D.	N.D.	N.D.	N.D.	N.D.	N.D.	N.D.	N.D.	N.D.	N.D.	N.D.	N.D.	N.D.	N.D.	N.D.	N.D.	N.D.	N.D.	N.D.	N.D.	N.D.	N.D.	N.D.	N.D.	N.D.	N.D.
	Anion	C02734		Phenyl phosphate	173.002	11.9776	N.D.	N.D.	N.D.	N.D.	N.D.	N.D.	N.D.	N.D.	N.D.	N.D.	N.D.	N.D.	N.D.	N.D.	N.D.	N.D.	N.D.	N.D.	N.D.	N.D.	N.D.	N.D.	N.D.	N.D.	N.D.	N.D.	N.D.	N.D.	N.D.	N.D.	N.D.	N.D.	N.D.	N.D.	N.D.	N.D.	N.D.	N.D.	N.D.	N.D.	N.D.	N.D.	N.D.
	Anion	C02341		trans-Aconitate	173.01	9.26231	N.D.	N.D.	N.D.	N.D.	N.D.	N.D.	N.D.	N.D.	N.D.	N.D.	N.D.	N.D.	N.D.	N.D.	N.D.	N.D.	N.D.	N.D.	N.D.	N.D.	N.D.	N.D.	N.D.	N.D.	N.D.	N.D.	N.D.	N.D.	N.D.	N.D.	N.D.	N.D.	N.D.	N.D.	N.D.	N.D.	N.D.	N.D.	N.D.	N.D.	N.D.	N.D.	N.D.
	Anion	C00493		Shikimate	173.047	16.5603	N.D.	N.D.	N.D.	N.D.	N.D.	N.D.	N.D.	N.D.	N.D.	N.D.	N.D.	N.D.	N.D.	N.D.	N.D.	N.D.	N.D.	N.D.	N.D.	N.D.	N.D.	N.D.	N.D.	N.D.	N.D.	N.D.	N.D.	N.D.	N.D.	N.D.	N.D.	N.D.	N.D.	N.D.	N.D.	N.D.	N.D.	N.D.	N.D.	N.D.	N.D.	N.D.	N.D.
	Anion	C01042		N-Acetylaspartate	174.042	11.3044	549.707	830.509	94.433	401.886	5.67478	30.827	40.2804	37.6593	35.7173	3.79415	22.7613	12.3423	18.6976	23.3643	14.8878	16.5574	16.7114	12.185	11.4789	5.33197	13.9724	30.2189	13.5618	20.6723	2.87301	31.119	67.1301	46.9802	46.5149	6.17532	8.30737	3.96009	3.51196	3.59002	7.54872	9.06876	41.0138	10.3558	13.3679	6.26647	26.2419	32.473	29.8893
	Anion	C00438		Carbamoylaspartate	175.036	11.0419	N.D.	N.D.	N.D.	N.D.	N.D.	8.9099	N.D.	N.D.	4.12841	N.D.	2.35034	N.D.	6.19591	N.D.	2.02468	3.75809	2.65504	N.D.	4.34631	N.D.	N.D.	N.D.	N.D.	N.D.	N.D.	3.53587	N.D.	N.D.	N.D.	N.D.	N.D.	N.D.	N.D.	N.D.	N.D.	N.D.	N.D.	N.D.	N.D.	N.D.	N.D.	N.D.	N.D.
	Anion	C00499		Allantoate	175.048	15.4815	N.D.	N.D.	N.D.	N.D.	N.D.	N.D.	N.D.	N.D.	N.D.	N.D.	N.D.	N.D.	N.D.	N.D.	N.D.	N.D.	N.D.	N.D.	N.D.	N.D.	N.D.	N.D.	N.D.	N.D.	N.D.	N.D.	N.D.	N.D.	N.D.	N.D.	N.D.	N.D.	N.D.	N.D.	N.D.	N.D.	N.D.	N.D.	N.D.	N.D.	N.D.	N.D.	N.D.
	Anion	C02504		2-Isopropylmalate	175.062	11.609	N.D.	N.D.	N.D.	N.D.	N.D.	N.D.	N.D.	N.D.	N.D.	N.D.	N.D.	N.D.	N.D.	N.D.	N.D.	N.D.	N.D.	N.D.	N.D.	N.D.	N.D.	N.D.	N.D.	N.D.	N.D.	N.D.	N.D.	N.D.	N.D.	N.D.	N.D.	N.D.	N.D.	N.D.	N.D.	N.D.	N.D.	N.D.	N.D.	N.D.	N.D.	N.D.	N.D.
	Anion	C03145		N-Formylmethionine	176.039	15.739	N.D.	N.D.	N.D.	N.D.	N.D.	N.D.	N.D.	N.D.	N.D.	N.D.	N.D.	N.D.	N.D.	N.D.	N.D.	N.D.	N.D.	N.D.	N.D.	N.D.	N.D.	N.D.	N.D.	N.D.	N.D.	N.D.	N.D.	N.D.	N.D.	N.D.	N.D.	N.D.	N.D.	N.D.	N.D.	N.D.	N.D.	N.D.	N.D.	N.D.	N.D.	N.D.	N.D.
	Anion	C01586		Hippurate	178.052	16.0607	N.D.	N.D.	N.D.	N.D.	N.D.	N.D.	N.D.	N.D.	N.D.	N.D.	N.D.	N.D.	N.D.	N.D.	N.D.	N.D.	N.D.	N.D.	N.D.	N.D.	N.D.	N.D.	N.D.	N.D.	N.D.	N.D.	N.D.	N.D.	N.D.	N.D.	N.D.	N.D.	N.D.	N.D.	N.D.	N.D.	N.D.	N.D.	N.D.	N.D.	N.D.	N.D.	N.D.
	Anion	C05582		Homovanillate	181.05	16.394	22.9339	15.1792	11.8559	9.87977	125.429	7.45239	N.D.	11.381	N.D.	8.0216	31.6678	N.D.	6.79523	N.D.	10.9857	6.60904	18.6036	N.D.	6.08777	8.37741	N.D.	10.8962	10.7542	13.2347	N.D.	N.D.	N.D.	29.9936	N.D.	32.507	6.9749	12.3186	15.0095	11.671	11.063	11.7966	14.2973	N.D.	N.D.	21.2787	N.D.	N.D.	7.3558
	Anion	C00847		4-Pyridoxate	182.046	15.5461	N.D.	N.D.	N.D.	N.D.	0.932124	N.D.	N.D.	N.D.	N.D.	0.99673	N.D.	N.D.	N.D.	N.D.	N.D.	N.D.	N.D.	N.D.	N.D.	N.D.	N.D.	N.D.	N.D.	N.D.	N.D.	N.D.	N.D.	N.D.	N.D.	0.73663	N.D.	N.D.	N.D.	N.D.	N.D.	N.D.	N.D.	N.D.	N.D.	N.D.	N.D.	N.D.	N.D.
	Anion	C02703		Serine O-sulfate	183.993	12.8444	N.D.	N.D.	N.D.	N.D.	N.D.	N.D.	N.D.	N.D.	N.D.	N.D.	N.D.	N.D.	N.D.	N.D.	N.D.	N.D.	N.D.	N.D.	N.D.	N.D.	N.D.	N.D.	N.D.	N.D.	N.D.	N.D.	N.D.	N.D.	N.D.	N.D.	N.D.	N.D.	N.D.	N.D.	N.D.	N.D.	N.D.	N.D.	N.D.	N.D.	N.D.	N.D.	N.D.
	Anion	C01005		O-Phosphoserine	184.002	12.2114	N.D.	N.D.	N.D.	N.D.	1.10221	N.D.	N.D.	N.D.	N.D.	4.71973	N.D.	N.D.	N.D.	N.D.	N.D.	N.D.	N.D.	N.D.	N.D.	3.32568	N.D.	N.D.	N.D.	N.D.	3.73031	2.53674	N.D.	N.D.	N.D.	N.D.	N.D.	N.D.	N.D.	N.D.	3.26574	N.D.	N.D.	N.D.	N.D.	2.10701	N.D.	N.D.	N.D.
	Anion	C17715		Undecanoate	185.155	17.8046	N.D.	N.D.	N.D.	N.D.	N.D.	N.D.	N.D.	N.D.	N.D.	N.D.	N.D.	N.D.	N.D.	N.D.	N.D.	N.D.	N.D.	N.D.	N.D.	N.D.	N.D.	N.D.	N.D.	N.D.	N.D.	N.D.	N.D.	N.D.	N.D.	N.D.	N.D.	N.D.	N.D.	N.D.	N.D.	N.D.	N.D.	N.D.	N.D.	N.D.	N.D.	N.D.	N.D.
	Anion	C08261		Azelate	187.099	12.3427	2.45254	5.40861	3.45956	2.15751	2.88769	3.59344	2.36321	3.53481	2.16079	1.74292	1.72009	2.59176	1.99272	2.28637	2.51347	1.51587	1.57479	3.24351	4.63429	3.97241	5.57576	3.18033	4.33514	4.4309	4.82096	2.56212	2.0696	2.08007	3.64247	1.35947	2.24103	2.16018	4.06153	2.65585	3.51546	3.59592	3.21765	4.03608	2.59187	5.20236	7.83988	3.51953	3.2112
	Anion	C02774		10-Hydroxydecanoate	187.134	17.8436	N.D.	N.D.	N.D.	N.D.	N.D.	N.D.	N.D.	N.D.	N.D.	N.D.	N.D.	N.D.	N.D.	N.D.	N.D.	N.D.	N.D.	N.D.	N.D.	N.D.	N.D.	N.D.	N.D.	N.D.	N.D.	N.D.	N.D.	N.D.	N.D.	N.D.	N.D.	N.D.	N.D.	N.D.	N.D.	N.D.	N.D.	N.D.	N.D.	N.D.	N.D.	N.D.	N.D.
	Anion	C00624		N-Acetylglutamate	188.057	11.804	5.61367	38.5214	3.73948	15.1915	22.5915	3.75005	1.98055	1.7972	3.29174	4.57662	2.50423	1.72219	2.64511	2.43185	2.09656	1.48736	1.51633	1.91822	2.50122	15.3612	2.82931	2.22689	N.D.	2.80158	N.D.	N.D.	1.0583	1.79981	2.84925	2.32253	N.D.	N.D.	N.D.	N.D.	23.8574	1.72258	2.34664	2.43489	1.65128	2.4808	3.06195	2.52967	2.5466
	Anion	C05829		N-Carbamylglutamate	189.052	11.5489	N.D.	N.D.	N.D.	N.D.	N.D.	N.D.	N.D.	N.D.	N.D.	N.D.	N.D.	N.D.	N.D.	N.D.	N.D.	N.D.	N.D.	N.D.	N.D.	N.D.	N.D.	N.D.	N.D.	N.D.	N.D.	N.D.	N.D.	N.D.	N.D.	N.D.	N.D.	N.D.	N.D.	N.D.	N.D.	N.D.	N.D.	N.D.	N.D.	N.D.	N.D.	N.D.	N.D.
	Anion	C02712		N-Acetylmethionine	190.055	16.7176	2.60542	4.11179	4.32796	2.30971	4.57778	4.18359	2.07392	4.5001	3.03414	N.D.	2.93259	N.D.	2.19527	1.73111	2.14233	N.D.	2.097	N.D.	N.D.	1.61983	N.D.	1.63771	N.D.	N.D.	3.12344	N.D.	3.51741	3.37079	5.43267	1.83459	N.D.	N.D.	N.D.	N.D.	N.D.	N.D.	N.D.	1.70712	1.60001	N.D.	N.D.	N.D.	N.D.
	Anion	C00296		Quinate	191.056	16.4738	N.D.	N.D.	N.D.	N.D.	N.D.	N.D.	N.D.	N.D.	N.D.	N.D.	N.D.	N.D.	N.D.	N.D.	N.D.	N.D.	N.D.	N.D.	N.D.	6.35525	N.D.	N.D.	N.D.	N.D.	N.D.	N.D.	N.D.	N.D.	N.D.	N.D.	N.D.	N.D.	N.D.	N.D.	4.44147	N.D.	N.D.	N.D.	N.D.	N.D.	5.61977	N.D.	3.97918
	Anion	C05598		Phenaceturate	192.066	16.5154	N.D.	N.D.	N.D.	N.D.	N.D.	N.D.	N.D.	N.D.	N.D.	N.D.	N.D.	N.D.	N.D.	N.D.	N.D.	N.D.	N.D.	N.D.	N.D.	N.D.	N.D.	N.D.	N.D.	N.D.	N.D.	N.D.	N.D.	N.D.	N.D.	N.D.	N.D.	N.D.	N.D.	N.D.	N.D.	N.D.	N.D.	N.D.	N.D.	N.D.	N.D.	N.D.	N.D.
	Anion	C00191		Glucuronate	193.035	16.7553	4.78887	N.D.	11.5257	5.68237	16.4689	5.29713	N.D.	6.31227	N.D.	28.6304	3.77726	4.54144	5.02899	4.28213	13.9928	N.D.	4.99998	4.36663	5.08755	12.1407	N.D.	4.6481	6.65828	6.82588	11.1453	N.D.	4.51674	4.9955	10.5435	12.6266	N.D.	5.43057	N.D.	N.D.	13.398	2.96563	6.38291	6.61362	N.D.	17.145	N.D.	N.D.	5.44946
	Anion	C01494		trans-4-Hydroxy-3-methoxycinnamate	193.051	16.0515	N.D.	N.D.	N.D.	N.D.	N.D.	N.D.	N.D.	N.D.	N.D.	N.D.	N.D.	N.D.	N.D.	N.D.	N.D.	N.D.	N.D.	N.D.	N.D.	N.D.	N.D.	N.D.	N.D.	N.D.	N.D.	N.D.	N.D.	N.D.	N.D.	N.D.	N.D.	N.D.	N.D.	N.D.	N.D.	N.D.	N.D.	N.D.	N.D.	N.D.	N.D.	N.D.	N.D.
	Anion	C07588		o-Hydroxyhippurate	194.046	13.4602	N.D.	N.D.	N.D.	N.D.	N.D.	N.D.	N.D.	N.D.	N.D.	N.D.	N.D.	N.D.	N.D.	N.D.	N.D.	N.D.	N.D.	N.D.	N.D.	N.D.	N.D.	N.D.	N.D.	N.D.	N.D.	N.D.	N.D.	N.D.	N.D.	N.D.	N.D.	N.D.	N.D.	N.D.	N.D.	N.D.	N.D.	N.D.	N.D.	N.D.	N.D.	N.D.	N.D.
	Anion	C00257		Gluconate	195.051	16.6366	70.1525	47.6319	60.8039	59.5282	173.465	48.1839	21.0391	63.9859	57.5094	81.7515	29.2059	44.6172	31.8781	25.158	34.364	98.9994	78.9283	71.1014	107.692	36.8533	55.142	63.42	58.957	53.5501	62.1093	N.D.	49.7555	41.4973	136.508	815.291	59.3687	50.6554	47.3641	64.3229	48.7244	55.8398	43.8273	59.2873	32.4266	110.931	N.D.	N.D.	N.D.
	Anion	C10833		Syringate	197.046	15.943	N.D.	N.D.	N.D.	N.D.	N.D.	N.D.	N.D.	N.D.	N.D.	N.D.	N.D.	N.D.	N.D.	N.D.	N.D.	N.D.	N.D.	N.D.	N.D.	N.D.	N.D.	N.D.	N.D.	N.D.	N.D.	N.D.	N.D.	N.D.	N.D.	N.D.	N.D.	N.D.	N.D.	N.D.	N.D.	N.D.	N.D.	N.D.	N.D.	N.D.	N.D.	N.D.	N.D.
	Anion	C05584		4-Hydroxy-3-methoxymandelate	197.049	16.571	N.D.	N.D.	N.D.	N.D.	N.D.	N.D.	N.D.	N.D.	N.D.	N.D.	N.D.	N.D.	N.D.	N.D.	N.D.	N.D.	2.91022	N.D.	N.D.	N.D.	N.D.	N.D.	N.D.	N.D.	N.D.	N.D.	N.D.	N.D.	N.D.	15.7313	N.D.	N.D.	N.D.	N.D.	N.D.	N.D.	N.D.	N.D.	N.D.	N.D.	N.D.	N.D.	N.D.
	Anion	C02679		Dodecanoate	199.171	18.4256	10.4236	34.3869	12.138	N.D.	7.66687	12.1616	19.6459	16.7402	14.7716	9.14917	N.D.	7.8111	8.83924	7.35893	6.63185	5.43381	N.D.	N.D.	10.3375	5.27727	29.0037	10.8949	19.5515	N.D.	15.5752	N.D.	N.D.	N.D.	N.D.	N.D.	7.7561	7.54748	16.2078	10.5637	N.D.	10.7228	8.98993	22.5927	8.87811	7.24182	20.9942	9.45481	6.71708
	Anion	C05824		Cysteine S-sulfate	199.97	12.8702	N.D.	N.D.	N.D.	N.D.	N.D.	N.D.	N.D.	N.D.	N.D.	2.0375	N.D.	N.D.	N.D.	N.D.	N.D.	N.D.	N.D.	N.D.	N.D.	N.D.	N.D.	N.D.	N.D.	N.D.	N.D.	N.D.	N.D.	N.D.	N.D.	N.D.	N.D.	N.D.	N.D.	N.D.	N.D.	N.D.	N.D.	N.D.	N.D.	N.D.	N.D.	N.D.	N.D.
	Anion	C08277		Sebacate	201.115	12.6602	0.495775	1.28874	0.792686	0.68723	0.81959	0.948937	N.D.	0.611463	N.D.	0.507693	0.259062	0.667608	0.587804	0.608982	0.758948	0.697933	0.447954	0.481311	1.1039	0.644231	1.16685	N.D.	0.90723	1.25748	1.45581	0.434897	0.427625	0.33023	N.D.	0.321669	0.539466	N.D.	0.799318	N.D.	0.992469	0.602426	0.603018	1.04431	0.550471	1.18209	1.7696	N.D.	0.438029
	Anion	C11284		3-Indolebutyrate	202.088	16.9624	N.D.	N.D.	N.D.	N.D.	N.D.	N.D.	N.D.	N.D.	N.D.	N.D.	N.D.	N.D.	N.D.	N.D.	N.D.	N.D.	N.D.	N.D.	N.D.	N.D.	N.D.	N.D.	N.D.	N.D.	N.D.	N.D.	N.D.	N.D.	N.D.	N.D.	N.D.	N.D.	N.D.	N.D.	N.D.	N.D.	N.D.	N.D.	N.D.	N.D.	N.D.	N.D.	N.D.
	Anion	C02470		Xanthurenate	204.031	12.0607	N.D.	N.D.	N.D.	N.D.	N.D.	N.D.	N.D.	N.D.	N.D.	N.D.	N.D.	N.D.	N.D.	N.D.	N.D.	N.D.	N.D.	N.D.	N.D.	N.D.	N.D.	N.D.	N.D.	N.D.	N.D.	N.D.	N.D.	N.D.	N.D.	N.D.	N.D.	N.D.	N.D.	N.D.	N.D.	N.D.	N.D.	N.D.	N.D.	N.D.	N.D.	N.D.	N.D.
	Anion	C03519		N-Acetylphenylalanine	206.083	17.1783	N.D.	N.D.	N.D.	N.D.	N.D.	N.D.	N.D.	N.D.	N.D.	N.D.	N.D.	N.D.	N.D.	N.D.	N.D.	N.D.	N.D.	N.D.	N.D.	N.D.	N.D.	N.D.	N.D.	N.D.	N.D.	N.D.	N.D.	N.D.	N.D.	N.D.	N.D.	N.D.	N.D.	N.D.	N.D.	N.D.	N.D.	N.D.	N.D.	N.D.	N.D.	N.D.	N.D.
	Anion	C09816		Benzylsuccinate	207.067	12.1409	N.D.	N.D.	N.D.	N.D.	N.D.	N.D.	N.D.	N.D.	N.D.	N.D.	N.D.	N.D.	N.D.	N.D.	N.D.	N.D.	N.D.	N.D.	N.D.	N.D.	N.D.	N.D.	N.D.	N.D.	N.D.	N.D.	N.D.	N.D.	N.D.	N.D.	N.D.	N.D.	N.D.	N.D.	N.D.	N.D.	N.D.	N.D.	N.D.	N.D.	N.D.	N.D.	N.D.
	Anion	C00818		Saccharate	209.031	11.3258	N.D.	13.6235	4.84497	7.49821	17.5066	3.19673	N.D.	1.92122	2.15427	2.67172	4.37345	3.24703	3.83914	3.62141	2.01293	N.D.	N.D.	1.41893	N.D.	4.58106	N.D.	2.35427	N.D.	3.59858	4.41632	N.D.	N.D.	N.D.	N.D.	9.94292	N.D.	3.1815	N.D.	N.D.	14.1897	N.D.	2.57424	N.D.	N.D.	3.85641	N.D.	N.D.	N.D.
	Anion	C00879		Mucate	209.031	11.4703	N.D.	7.22497	2.44795	2.79006	N.D.	4.28862	4.87596	3.54462	5.85154	2.05411	N.D.	2.19596	3.1998	2.30605	2.34754	1.69618	N.D.	2.07489	4.8635	3.27382	26.7869	10.4217	10.3862	1.93493	4.73355	3.26851	N.D.	3.2845	2.20107	N.D.	N.D.	2.63723	6.30979	3.22649	N.D.	5.13639	3.00274	6.57167	2.88847	N.D.	5.91988	N.D.	1.70759
	Anion	-		3-Indoxyl sulfate	212.003	14.4089	N.D.	N.D.	N.D.	N.D.	N.D.	N.D.	N.D.	N.D.	N.D.	N.D.	N.D.	N.D.	N.D.	N.D.	N.D.	N.D.	N.D.	4.85883	5.98435	N.D.	N.D.	N.D.	N.D.	N.D.	N.D.	N.D.	N.D.	N.D.	N.D.	N.D.	3.05544	4.69645	N.D.	5.05808	N.D.	N.D.	N.D.	N.D.	N.D.	N.D.	N.D.	N.D.	N.D.
	Anion	C00672		2-Deoxyribose 1-phosphate	213.018	13.053	N.D.	N.D.	N.D.	N.D.	N.D.	N.D.	N.D.	N.D.	N.D.	N.D.	N.D.	N.D.	N.D.	N.D.	N.D.	N.D.	N.D.	N.D.	N.D.	N.D.	N.D.	N.D.	N.D.	N.D.	N.D.	N.D.	N.D.	N.D.	N.D.	N.D.	N.D.	N.D.	N.D.	N.D.	N.D.	N.D.	N.D.	N.D.	N.D.	N.D.	N.D.	N.D.	N.D.
	Anion	C00864		Pantothenate	218.104	17.842	11.524	24.0674	10.6061	14.4102	37.2939	3.1857	2.01318	5.71501	3.72936	4.40851	11.6488	4.46867	6.96623	7.20476	7.27311	5.24105	14.6151	5.84218	6.82615	10.478	7.90148	5.18329	7.09024	13.0846	4.4006	11.1694	12.9885	18.3415	15.9779	61.015	3.2298	1.91191	2.12942	N.D.	7.33953	11.8733	21.4526	33.6675	18.5111	14.7181	13.2692	9.29735	11.7541
	Anion	C00482		Sinapate	223.061	16.9571	N.D.	N.D.	N.D.	N.D.	N.D.	N.D.	N.D.	N.D.	N.D.	N.D.	N.D.	N.D.	N.D.	N.D.	N.D.	N.D.	N.D.	N.D.	N.D.	N.D.	N.D.	N.D.	N.D.	N.D.	N.D.	N.D.	N.D.	N.D.	N.D.	N.D.	N.D.	N.D.	N.D.	N.D.	N.D.	N.D.	N.D.	N.D.	N.D.	N.D.	N.D.	N.D.	N.D.
	Anion	C00931		Porphobilinogen	225.089	18.2371	N.D.	N.D.	N.D.	N.D.	N.D.	N.D.	N.D.	N.D.	N.D.	N.D.	N.D.	N.D.	N.D.	N.D.	N.D.	N.D.	N.D.	N.D.	N.D.	N.D.	N.D.	N.D.	N.D.	N.D.	N.D.	N.D.	N.D.	N.D.	N.D.	N.D.	N.D.	N.D.	N.D.	N.D.	N.D.	N.D.	N.D.	N.D.	N.D.	N.D.	N.D.	N.D.	N.D.
	Anion	C02678		Dodecanedioate	229.145	13.2529	N.D.	N.D.	N.D.	N.D.	N.D.	N.D.	0.379487	N.D.	N.D.	N.D.	N.D.	N.D.	N.D.	N.D.	N.D.	N.D.	N.D.	N.D.	N.D.	N.D.	N.D.	N.D.	0.446394	N.D.	N.D.	N.D.	N.D.	N.D.	N.D.	N.D.	N.D.	N.D.	N.D.	N.D.	N.D.	N.D.	N.D.	0.967519	N.D.	N.D.	N.D.	N.D.	N.D.
	Anion	C06369		2-Deoxyglucose 6-phosphate	243.027	13.6755	6.86776	9.59436	9.43605	5.31156	N.D.	7.09839	N.D.	13.1653	6.52565	N.D.	N.D.	N.D.	8.50693	7.49748	11.7634	N.D.	N.D.	N.D.	N.D.	N.D.	N.D.	8.54286	N.D.	N.D.	N.D.	N.D.	N.D.	N.D.	N.D.	N.D.	N.D.	N.D.	N.D.	N.D.	N.D.	7.89018	12.57	7.29608	7.78004	N.D.	N.D.	6.05831	N.D.
	Anion	C00120		Biotin	243.081	17.806	N.D.	N.D.	N.D.	N.D.	N.D.	N.D.	N.D.	N.D.	N.D.	N.D.	N.D.	N.D.	N.D.	N.D.	N.D.	N.D.	N.D.	N.D.	N.D.	N.D.	N.D.	N.D.	N.D.	N.D.	N.D.	N.D.	N.D.	N.D.	N.D.	N.D.	N.D.	N.D.	N.D.	N.D.	N.D.	N.D.	N.D.	N.D.	N.D.	N.D.	N.D.	N.D.	N.D.
	Anion	C01096		Sorbitol 6-phosphate	261.038	13.8813	N.D.	N.D.	N.D.	N.D.	N.D.	N.D.	N.D.	N.D.	N.D.	N.D.	N.D.	N.D.	N.D.	N.D.	N.D.	N.D.	N.D.	N.D.	N.D.	N.D.	N.D.	N.D.	N.D.	N.D.	N.D.	N.D.	N.D.	N.D.	N.D.	N.D.	N.D.	N.D.	N.D.	N.D.	N.D.	N.D.	N.D.	N.D.	N.D.	N.D.	N.D.	N.D.	N.D.
	Anion	C04037		Galacturonate 1-phosphate	273.002	11.5908	N.D.	N.D.	N.D.	N.D.	N.D.	N.D.	N.D.	N.D.	N.D.	N.D.	N.D.	N.D.	N.D.	N.D.	N.D.	N.D.	N.D.	N.D.	N.D.	N.D.	N.D.	N.D.	N.D.	N.D.	N.D.	N.D.	N.D.	N.D.	5.32733	N.D.	N.D.	N.D.	N.D.	N.D.	N.D.	N.D.	N.D.	N.D.	N.D.	N.D.	N.D.	N.D.	N.D.
	Anion	C02713		N-Acetylmuramate	292.104	19.2327	N.D.	N.D.	N.D.	N.D.	N.D.	N.D.	N.D.	N.D.	N.D.	N.D.	N.D.	N.D.	N.D.	N.D.	N.D.	N.D.	N.D.	N.D.	N.D.	N.D.	N.D.	N.D.	N.D.	N.D.	N.D.	N.D.	N.D.	N.D.	N.D.	N.D.	N.D.	N.D.	N.D.	N.D.	N.D.	N.D.	N.D.	N.D.	N.D.	N.D.	N.D.	N.D.	N.D.
	Anion	C04501		N-Acetylglucosamine 1-phosphate	300.049	14.351	18.3188	17.6032	48.9155	12.8185	34.3703	17.94	11.0611	60.073	18.5768	27.2971	20.4563	10.4096	20.34	18.4239	15.1919	39.5925	19.223	46.1319	37.3034	21.0455	13.1355	16.9475	13.2729	28.0676	10.0745	12.7186	34.4784	16.8378	59.6358	15.0969	24.5767	21.3735	16.6808	14.0626	12.8827	22.3438	19.8584	24.1388	13.716	24.6513	33.1413	20.4058	29.087
	Anion	C00357		N-Acetylglucosamine 6-phosphate	300.049	14.8275	25.3038	26.5086	47.7126	18.4307	83.2799	16.4941	10.6334	33.047	15.7187	35.7466	29.0902	12.2367	24.3441	20.1993	22.6678	25.5375	20.3013	24.0327	23.3023	50.5099	7.41299	6.80485	7.09435	29.6528	11.9916	24.272	47.6629	22.4484	75.0984	25.3829	16.9193	15.324	10.5301	9.75258	38.0509	5.37308	8.874	11.6455	6.20875	18.5675	18.5485	17.799	21.729
	Anion	C02354		2',3'-cCMP	304.035	17.9642	N.D.	N.D.	N.D.	N.D.	N.D.	N.D.	N.D.	N.D.	N.D.	1.8016	N.D.	N.D.	N.D.	N.D.	2.33025	N.D.	N.D.	N.D.	N.D.	N.D.	N.D.	N.D.	N.D.	N.D.	N.D.	N.D.	N.D.	N.D.	N.D.	N.D.	N.D.	N.D.	N.D.	N.D.	N.D.	N.D.	N.D.	N.D.	N.D.	N.D.	N.D.	N.D.	N.D.
	Anion	C00239		dCMP	306.05	14.0933	N.D.	N.D.	N.D.	N.D.	N.D.	N.D.	N.D.	N.D.	N.D.	N.D.	N.D.	N.D.	N.D.	N.D.	N.D.	N.D.	N.D.	N.D.	N.D.	N.D.	N.D.	N.D.	N.D.	N.D.	N.D.	N.D.	N.D.	N.D.	N.D.	N.D.	N.D.	N.D.	N.D.	N.D.	N.D.	N.D.	N.D.	N.D.	N.D.	N.D.	N.D.	N.D.	N.D.
	Anion	C00365		dUMP	307.033	13.865	N.D.	N.D.	N.D.	N.D.	N.D.	N.D.	N.D.	N.D.	N.D.	N.D.	N.D.	N.D.	N.D.	N.D.	N.D.	N.D.	N.D.	N.D.	N.D.	N.D.	N.D.	N.D.	N.D.	N.D.	N.D.	N.D.	N.D.	N.D.	N.D.	N.D.	N.D.	N.D.	N.D.	N.D.	N.D.	N.D.	N.D.	N.D.	N.D.	N.D.	N.D.	N.D.	N.D.
	Anion	C00270		N-Acetylneuraminate	308.099	19.42	35.892	32.7987	35.3741	32.2769	75.8748	27.6136	11.0645	82.1164	26.8946	27.2545	39.4833	19.2733	35.1576	45.7778	43.3338	47.4531	124.294	44.553	74.1983	56.0127	20.4435	43.3065	34.0543	94.632	14.2855	44.7839	49.6551	58.6673	73.0946	78.057	28.9675	22.8921	25.7532	19.6078	50.964	42.1978	93.9795	134.507	121.617	45.5818	29.972	36.2922	44.0966
	Anion	C01182		Ribulose 1,5-diphosphate	308.978	10.9397	N.D.	N.D.	N.D.	N.D.	N.D.	N.D.	N.D.	N.D.	N.D.	N.D.	N.D.	N.D.	N.D.	N.D.	N.D.	N.D.	N.D.	N.D.	N.D.	N.D.	N.D.	N.D.	N.D.	N.D.	N.D.	N.D.	N.D.	N.D.	N.D.	N.D.	N.D.	N.D.	N.D.	N.D.	N.D.	N.D.	N.D.	N.D.	N.D.	N.D.	N.D.	N.D.	N.D.
	Anion	C00968		3',5'-Cyclic dAMP	312.05	18.0043	N.D.	N.D.	N.D.	N.D.	N.D.	N.D.	N.D.	N.D.	N.D.	N.D.	N.D.	N.D.	N.D.	N.D.	N.D.	N.D.	N.D.	N.D.	N.D.	N.D.	N.D.	N.D.	N.D.	N.D.	N.D.	N.D.	N.D.	N.D.	N.D.	N.D.	N.D.	N.D.	N.D.	N.D.	N.D.	N.D.	N.D.	N.D.	N.D.	N.D.	N.D.	N.D.	N.D.
	Anion	C00364		dTMP	321.05	14.3054	N.D.	N.D.	N.D.	N.D.	N.D.	N.D.	N.D.	N.D.	N.D.	N.D.	N.D.	N.D.	N.D.	N.D.	N.D.	N.D.	N.D.	N.D.	N.D.	N.D.	N.D.	N.D.	N.D.	N.D.	N.D.	N.D.	N.D.	N.D.	N.D.	N.D.	N.D.	N.D.	N.D.	N.D.	N.D.	N.D.	N.D.	N.D.	N.D.	N.D.	N.D.	N.D.	N.D.
	Anion	C00055		CMP	322.045	14.2717	7.07367	6.42463	N.D.	3.93866	12.3659	3.80126	1.99293	4.25987	3.61812	N.D.	4.28701	2.04266	4.88283	4.07068	2.90976	1.54748	2.07876	1.58761	2.14955	2.35731	6.41104	4.84411	1.50481	3.47168	N.D.	3.4526	2.87247	4.64103	4.8806	1.38256	N.D.	2.97463	N.D.	1.87188	11.1692	1.60939	2.49725	2.06567	1.63394	N.D.	5.31066	3.32931	4.03219
	Anion	C00105		UMP	323.029	14.0311	38.7341	30.1971	68.6395	23.606	35.9309	118.009	7.60734	37.8085	87.631	N.D.	42.7429	36.1851	67.7597	66.4384	28.5356	16.4499	16.4402	19.866	20.0771	4.93944	52.0217	44.2464	6.23148	15.7437	N.D.	67.6655	39.1546	50.9856	38.1733	N.D.	70.8495	33.836	16.7081	14.103	316.502	14.9226	8.63876	5.1272	6.87725	N.D.	35.2753	38.7745	47.8783
	Anion	C00575		cAMP	328.045	18.3104	N.D.	N.D.	N.D.	N.D.	N.D.	N.D.	N.D.	N.D.	N.D.	N.D.	N.D.	N.D.	N.D.	N.D.	N.D.	N.D.	N.D.	N.D.	N.D.	N.D.	N.D.	N.D.	N.D.	N.D.	N.D.	N.D.	N.D.	N.D.	N.D.	N.D.	N.D.	N.D.	N.D.	N.D.	N.D.	N.D.	N.D.	N.D.	N.D.	N.D.	N.D.	N.D.	N.D.
	Anion	C00943		cIMP	329.029	16.8563	N.D.	N.D.	N.D.	N.D.	N.D.	N.D.	N.D.	N.D.	N.D.	N.D.	N.D.	N.D.	N.D.	N.D.	N.D.	N.D.	N.D.	N.D.	N.D.	N.D.	N.D.	N.D.	N.D.	N.D.	N.D.	N.D.	N.D.	N.D.	N.D.	N.D.	N.D.	N.D.	N.D.	N.D.	N.D.	N.D.	N.D.	N.D.	N.D.	N.D.	N.D.	N.D.	N.D.
	Anion	C00360		dAMP	330.061	14.5349	N.D.	N.D.	N.D.	N.D.	N.D.	N.D.	N.D.	N.D.	N.D.	N.D.	N.D.	N.D.	N.D.	N.D.	N.D.	N.D.	N.D.	N.D.	N.D.	N.D.	N.D.	N.D.	N.D.	N.D.	N.D.	N.D.	N.D.	N.D.	N.D.	N.D.	N.D.	N.D.	N.D.	N.D.	N.D.	N.D.	N.D.	N.D.	N.D.	N.D.	N.D.	N.D.	N.D.
	Anion	C00942		cGMP	344.041	17.9863	N.D.	N.D.	N.D.	N.D.	N.D.	N.D.	N.D.	N.D.	N.D.	N.D.	N.D.	N.D.	N.D.	N.D.	N.D.	N.D.	N.D.	N.D.	N.D.	N.D.	N.D.	N.D.	N.D.	N.D.	N.D.	N.D.	N.D.	N.D.	N.D.	N.D.	N.D.	N.D.	N.D.	N.D.	N.D.	N.D.	N.D.	N.D.	N.D.	N.D.	N.D.	N.D.	N.D.
	Anion	C01367		3'-AMP	346.056	14.1678	10.0874	7.32228	50.6546	2.8113	8.63788	7.03893	N.D.	13.8888	4.58989	41.2035	2.14939	N.D.	N.D.	N.D.	4.49638	N.D.	2.74082	N.D.	1.84675	N.D.	N.D.	N.D.	N.D.	6.038	14.1447	N.D.	N.D.	N.D.	N.D.	N.D.	N.D.	N.D.	N.D.	N.D.	N.D.	N.D.	N.D.	N.D.	N.D.	6.61062	N.D.	N.D.	N.D.
	Anion	C00020		AMP	346.056	14.6445	209.42	143.075	147.685	166.664	115.937	183.932	11.6934	73.5199	157.11	7.47577	366.797	163.856	459.935	483.166	166.96	97.4952	68.5988	78.5322	87.6575	27.1179	189.325	244.458	26.0672	43.8045	179.513	124.311	72.564	101.537	18.9467	12.4358	216.99	99.9802	49.6852	42.1612	538.726	63.3865	70.4022	29.2858	55.449	17.3828	196.257	309.748	237.114
	Anion	C00130		IMP	347.04	14.2487	26.2787	14.702	108.625	14.0199	10.3883	147.856	7.96743	32.1519	112.539	1.79329	11.9743	3.31764	13.3503	17.4841	13.8385	8.26529	4.33158	4.7893	10.758	N.D.	62.592	39.0364	9.23227	16.0681	47.7768	13.9873	9.70302	7.39379	N.D.	N.D.	44.8365	12.7723	7.18863	4.9679	72.8558	3.48148	4.78244	N.D.	3.30725	N.D.	8.68086	8.1543	11.5431
	Anion	C00584		Prostaglandin E2	351.216	20.889	N.D.	N.D.	N.D.	N.D.	N.D.	N.D.	N.D.	N.D.	N.D.	N.D.	N.D.	N.D.	N.D.	N.D.	N.D.	N.D.	N.D.	N.D.	N.D.	N.D.	N.D.	N.D.	N.D.	N.D.	N.D.	N.D.	N.D.	N.D.	N.D.	N.D.	N.D.	N.D.	N.D.	N.D.	N.D.	N.D.	N.D.	N.D.	N.D.	N.D.	N.D.	N.D.	N.D.
	Anion	C00639		Prostaglandin F2alpha	353.233	20.9898	N.D.	N.D.	N.D.	N.D.	N.D.	N.D.	N.D.	N.D.	N.D.	N.D.	N.D.	N.D.	N.D.	N.D.	N.D.	N.D.	N.D.	N.D.	N.D.	N.D.	N.D.	N.D.	N.D.	N.D.	N.D.	N.D.	N.D.	N.D.	N.D.	N.D.	N.D.	N.D.	N.D.	N.D.	N.D.	N.D.	N.D.	N.D.	N.D.	N.D.	N.D.	N.D.	N.D.
	Anion	C00144		GMP	362.051	14.7959	82.9289	87.9204	75.6997	53.8643	32.0495	106.135	7.03412	53.2069	69.937	1.1376	136.312	46.8706	143.539	143.459	73.3115	30.8318	64.9291	29.4429	36.8015	3.75032	45.5138	94.2914	16.2778	47.7969	10.0362	85.3785	58.7813	94.182	22.2122	N.D.	52.0359	45.3047	31.1627	16.5535	91.1528	28.5387	42.0056	40.8354	31.9999	3.24557	106.781	87.4575	123.106
	Anion	C00655		XMP	363.034	12.0399	1.19047	2.52447	3.66944	N.D.	1.89357	2.34223	N.D.	3.55656	2.0943	N.D.	2.24895	1.71206	3.35741	1.87904	2.802	N.D.	1.27618	N.D.	1.90091	1.29048	N.D.	5.26821	2.34862	N.D.	N.D.	N.D.	N.D.	2.13597	N.D.	N.D.	N.D.	N.D.	N.D.	N.D.	3.26755	N.D.	3.13365	3.99628	2.9129	N.D.	N.D.	N.D.	N.D.
	Anion	C01103		Orotidine 5'-monophosphate	367.018	12.0479	N.D.	N.D.	N.D.	N.D.	N.D.	N.D.	N.D.	N.D.	N.D.	N.D.	N.D.	N.D.	N.D.	N.D.	N.D.	N.D.	N.D.	N.D.	N.D.	N.D.	N.D.	N.D.	N.D.	N.D.	N.D.	N.D.	N.D.	N.D.	N.D.	N.D.	N.D.	N.D.	N.D.	N.D.	N.D.	N.D.	N.D.	N.D.	N.D.	N.D.	N.D.	N.D.	N.D.
	Anion	C02273		Digalacturonate	369.067	14.364	N.D.	N.D.	N.D.	N.D.	N.D.	N.D.	N.D.	N.D.	N.D.	N.D.	N.D.	N.D.	N.D.	N.D.	N.D.	N.D.	N.D.	N.D.	N.D.	N.D.	N.D.	N.D.	N.D.	N.D.	N.D.	N.D.	N.D.	N.D.	N.D.	N.D.	N.D.	N.D.	N.D.	N.D.	N.D.	N.D.	N.D.	N.D.	N.D.	N.D.	N.D.	N.D.	N.D.
	Anion	C00005		NADPH	371.539	12.763	N.D.	N.D.	N.D.	N.D.	N.D.	N.D.	N.D.	N.D.	N.D.	N.D.	1.56973	N.D.	1.94882	1.9044	N.D.	N.D.	N.D.	N.D.	N.D.	1.77095	N.D.	1.29343	N.D.	N.D.	2.24487	N.D.	N.D.	N.D.	N.D.	N.D.	N.D.	1.28348	N.D.	N.D.	6.86764	N.D.	N.D.	N.D.	1.38265	N.D.	N.D.	1.55148	N.D.
	Anion	C00010		CoA	382.55	13.2418	N.D.	N.D.	N.D.	N.D.	2.91582	N.D.	N.D.	N.D.	N.D.	N.D.	1.74976	N.D.	N.D.	N.D.	N.D.	N.D.	N.D.	N.D.	N.D.	3.62005	N.D.	N.D.	N.D.	N.D.	N.D.	N.D.	N.D.	N.D.	N.D.	N.D.	N.D.	N.D.	N.D.	N.D.	17.4505	N.D.	N.D.	N.D.	N.D.	2.04426	N.D.	N.D.	N.D.
	Anion	C00705		dCDP	386.016	12.5535	N.D.	N.D.	N.D.	N.D.	N.D.	N.D.	N.D.	N.D.	N.D.	N.D.	N.D.	N.D.	N.D.	N.D.	N.D.	N.D.	N.D.	N.D.	N.D.	N.D.	N.D.	N.D.	N.D.	N.D.	N.D.	N.D.	N.D.	N.D.	N.D.	N.D.	N.D.	N.D.	N.D.	N.D.	N.D.	N.D.	N.D.	N.D.	N.D.	N.D.	N.D.	N.D.	N.D.
	Anion	C01346		dUDP	387	12.4279	N.D.	N.D.	N.D.	N.D.	N.D.	N.D.	N.D.	N.D.	N.D.	N.D.	N.D.	N.D.	N.D.	N.D.	N.D.	N.D.	N.D.	N.D.	N.D.	N.D.	N.D.	N.D.	N.D.	N.D.	N.D.	N.D.	N.D.	N.D.	N.D.	N.D.	N.D.	N.D.	N.D.	N.D.	N.D.	N.D.	N.D.	N.D.	N.D.	N.D.	N.D.	N.D.	N.D.
	Anion	C00119		PRPP	388.945	10.7719	N.D.	N.D.	N.D.	N.D.	N.D.	N.D.	N.D.	N.D.	N.D.	N.D.	N.D.	N.D.	N.D.	N.D.	N.D.	N.D.	N.D.	N.D.	N.D.	N.D.	N.D.	N.D.	N.D.	N.D.	N.D.	N.D.	N.D.	N.D.	N.D.	N.D.	N.D.	N.D.	N.D.	N.D.	N.D.	N.D.	N.D.	N.D.	N.D.	N.D.	N.D.	N.D.	N.D.
	Anion	C00363		dTDP	401.016	12.7455	N.D.	N.D.	N.D.	N.D.	N.D.	N.D.	N.D.	N.D.	N.D.	N.D.	N.D.	N.D.	N.D.	N.D.	N.D.	N.D.	N.D.	N.D.	N.D.	N.D.	N.D.	N.D.	N.D.	N.D.	N.D.	N.D.	N.D.	N.D.	N.D.	N.D.	N.D.	N.D.	N.D.	N.D.	N.D.	N.D.	N.D.	N.D.	N.D.	N.D.	N.D.	N.D.	N.D.
	Anion	C00112		CDP	402.011	12.6558	N.D.	N.D.	1.26775	0.590461	1.10144	N.D.	N.D.	N.D.	N.D.	N.D.	0.948659	N.D.	0.771891	0.677898	0.947395	N.D.	N.D.	N.D.	N.D.	N.D.	N.D.	0.936008	N.D.	N.D.	N.D.	1.1854	N.D.	1.2225	N.D.	N.D.	1.04008	N.D.	N.D.	N.D.	N.D.	N.D.	N.D.	N.D.	N.D.	N.D.	N.D.	N.D.	1.15103
	Anion	C00015		UDP	402.995	12.5344	1.71801	N.D.	4.90735	2.20552	3.34752	2.91691	N.D.	3.7043	3.01413	1.50635	12.1208	3.78374	12.3146	11.7719	6.65157	1.40032	3.13483	2.15989	3.87914	1.52328	N.D.	3.94814	2.19216	N.D.	5.17427	14.9212	4.683	4.66972	N.D.	N.D.	12.387	7.59294	3.47584	2.41609	7.27311	N.D.	2.50096	N.D.	N.D.	N.D.	7.71135	7.26684	11.2395
	Anion	C00695		Cholate	407.28	21.1543	N.D.	N.D.	N.D.	N.D.	N.D.	N.D.	N.D.	N.D.	N.D.	N.D.	N.D.	N.D.	N.D.	N.D.	N.D.	N.D.	N.D.	N.D.	N.D.	N.D.	N.D.	N.D.	N.D.	N.D.	N.D.	N.D.	N.D.	N.D.	N.D.	0.62406	N.D.	N.D.	N.D.	N.D.	N.D.	N.D.	N.D.	N.D.	N.D.	N.D.	N.D.	N.D.	N.D.
	Anion	C00206		dADP	410.028	12.969	N.D.	N.D.	N.D.	N.D.	N.D.	N.D.	N.D.	N.D.	N.D.	N.D.	N.D.	N.D.	N.D.	N.D.	N.D.	N.D.	N.D.	N.D.	N.D.	N.D.	N.D.	N.D.	N.D.	N.D.	N.D.	N.D.	N.D.	N.D.	N.D.	N.D.	N.D.	N.D.	N.D.	N.D.	N.D.	N.D.	N.D.	N.D.	N.D.	N.D.	N.D.	N.D.	N.D.
	Anion	C01260		P1, P4-Di(adenosine-5') tetraphosphate	417.017	13.1213	N.D.	N.D.	N.D.	N.D.	N.D.	N.D.	N.D.	N.D.	N.D.	N.D.	N.D.	N.D.	N.D.	N.D.	N.D.	N.D.	N.D.	N.D.	N.D.	N.D.	N.D.	N.D.	N.D.	N.D.	N.D.	N.D.	N.D.	N.D.	N.D.	N.D.	N.D.	N.D.	N.D.	N.D.	N.D.	N.D.	N.D.	N.D.	N.D.	N.D.	N.D.	N.D.	N.D.
	Anion	C00630		Isobutyryl CoA	417.573	13.8469	N.D.	N.D.	N.D.	N.D.	N.D.	N.D.	N.D.	N.D.	N.D.	N.D.	N.D.	N.D.	N.D.	N.D.	N.D.	N.D.	N.D.	N.D.	N.D.	N.D.	N.D.	N.D.	N.D.	N.D.	N.D.	N.D.	N.D.	N.D.	N.D.	N.D.	N.D.	N.D.	N.D.	N.D.	N.D.	N.D.	N.D.	N.D.	N.D.	N.D.	N.D.	N.D.	N.D.
	Anion	C00689		Trehalose 6-phosphate	421.081	15.9957	32.5105	24.7772	31.1099	27.9913	N.D.	36.5376	1.96327	19.8146	20.2029	N.D.	29.8838	10.7888	35.8227	26.335	N.D.	14.2763	15.9307	12.5048	9.99999	N.D.	N.D.	13.9481	N.D.	17.0977	N.D.	22.0684	18.4592	23.6014	17.5091	N.D.	9.49758	5.51781	N.D.	N.D.	2.92018	5.52841	17.0019	18.1197	11.327	N.D.	11.4254	14.3561	15.8546
	Anion	C00083		Malonyl CoA	425.552	12.351	N.D.	N.D.	N.D.	N.D.	N.D.	N.D.	N.D.	N.D.	N.D.	N.D.	N.D.	N.D.	N.D.	N.D.	N.D.	N.D.	N.D.	N.D.	N.D.	N.D.	N.D.	N.D.	N.D.	N.D.	N.D.	N.D.	N.D.	N.D.	N.D.	N.D.	N.D.	N.D.	N.D.	N.D.	N.D.	N.D.	N.D.	N.D.	N.D.	N.D.	N.D.	N.D.	N.D.
	Anion	C00224		Adenosine 5'-phosphosulfate	426.013	13.6936	N.D.	N.D.	N.D.	N.D.	N.D.	N.D.	N.D.	N.D.	N.D.	N.D.	N.D.	N.D.	N.D.	N.D.	N.D.	N.D.	N.D.	N.D.	N.D.	N.D.	N.D.	N.D.	N.D.	N.D.	N.D.	N.D.	N.D.	N.D.	N.D.	N.D.	N.D.	N.D.	N.D.	N.D.	N.D.	N.D.	N.D.	N.D.	N.D.	N.D.	N.D.	N.D.	N.D.
	Anion	C00054		Adenosine 3',5'-diphosphate	426.021	11.7003	N.D.	N.D.	N.D.	N.D.	N.D.	N.D.	N.D.	N.D.	N.D.	3.57398	N.D.	N.D.	N.D.	N.D.	N.D.	N.D.	N.D.	N.D.	N.D.	N.D.	N.D.	N.D.	N.D.	N.D.	N.D.	N.D.	N.D.	N.D.	N.D.	N.D.	N.D.	N.D.	N.D.	N.D.	N.D.	N.D.	N.D.	N.D.	N.D.	N.D.	N.D.	N.D.	N.D.
	Anion	C00008		ADP	426.022	13.012	31.893	60.1951	44.7235	32.9959	39.6408	30.5555	11.1912	46.8144	29.9882	15.8153	111.363	46.4384	106.543	98.2683	54.6628	22.0987	36.8875	19.0252	27.1791	24.7856	75.7978	60.787	25.7217	18.6746	160.447	68.8491	23.3162	30.9219	7.64347	9.84077	82.0205	38.4225	28.1747	22.0592	72.4941	19.2982	35.4624	41.5043	34.7835	19.0725	73.8585	77.2153	93.216
	Anion	C00104		IDP	427.006	12.8664	N.D.	N.D.	N.D.	N.D.	N.D.	N.D.	N.D.	N.D.	N.D.	N.D.	N.D.	N.D.	N.D.	N.D.	N.D.	N.D.	N.D.	N.D.	N.D.	N.D.	N.D.	N.D.	N.D.	N.D.	N.D.	N.D.	N.D.	N.D.	N.D.	N.D.	N.D.	N.D.	N.D.	N.D.	N.D.	N.D.	N.D.	N.D.	N.D.	N.D.	N.D.	N.D.	N.D.
	Anion	C00504		Folate	440.133	13.5307	N.D.	N.D.	N.D.	N.D.	N.D.	N.D.	N.D.	N.D.	N.D.	N.D.	N.D.	N.D.	N.D.	N.D.	N.D.	N.D.	N.D.	N.D.	N.D.	N.D.	N.D.	N.D.	N.D.	N.D.	N.D.	N.D.	N.D.	N.D.	N.D.	N.D.	N.D.	N.D.	N.D.	N.D.	N.D.	N.D.	N.D.	N.D.	N.D.	N.D.	N.D.	N.D.	N.D.
	Anion	C00035		GDP	442.017	13.1086	5.80431	17.7641	8.2833	5.2693	4.64634	11.3493	5.94726	11.5102	7.84139	4.73055	21.0807	10.9105	21.4961	21.1446	14.4924	5.24336	7.7114	N.D.	7.87649	9.33378	12.1033	10.8607	6.55024	6.42246	17.237	19.4412	6.53933	5.18953	N.D.	2.50801	12.7501	6.73818	6.64261	3.87584	16.6187	5.26731	9.36118	19.5144	13.7213	5.77908	17.5727	14.9018	18.0667
	Anion	C03794		Adenylosuccinate	462.067	11.5703	2.28612	N.D.	4.45006	N.D.	12.0256	4.64977	N.D.	2.74011	3.79111	3.25308	4.21481	N.D.	6.71484	6.3443	4.9732	N.D.	N.D.	N.D.	N.D.	2.15965	N.D.	10.3637	N.D.	N.D.	15.8601	N.D.	N.D.	N.D.	N.D.	N.D.	6.99294	3.85326	4.79549	N.D.	69.7275	1.60411	N.D.	N.D.	N.D.	4.32307	6.52655	3.02488	4.91014
	Anion	C01921		Glycocholate	464.302	21.7691	11.8243	10.0064	55.2605	9.28656	59.8309	1.9823	1.56007	1.05757	2.02135	24.596	0.815314	N.D.	0.711097	1.10067	0.626624	1.67945	1.20659	1.70324	1.25205	58.3466	1.56267	N.D.	0.792383	N.D.	5.94918	3.49134	2.64909	3.03986	3.77792	31.1684	N.D.	N.D.	N.D.	N.D.	18.1223	1.53702	1.87039	N.D.	N.D.	10.924	1.31209	1.27113	0.971576
	Anion	C00458		dCTP	465.983	12.1982	N.D.	N.D.	N.D.	N.D.	N.D.	N.D.	N.D.	N.D.	N.D.	N.D.	N.D.	N.D.	N.D.	N.D.	N.D.	N.D.	N.D.	N.D.	N.D.	N.D.	N.D.	N.D.	N.D.	N.D.	N.D.	N.D.	N.D.	N.D.	N.D.	N.D.	N.D.	N.D.	N.D.	N.D.	N.D.	N.D.	N.D.	N.D.	N.D.	N.D.	N.D.	N.D.	N.D.
	Anion	C00460		dUTP	466.967	12.1203	N.D.	N.D.	N.D.	N.D.	N.D.	N.D.	N.D.	N.D.	N.D.	N.D.	N.D.	N.D.	N.D.	N.D.	N.D.	N.D.	N.D.	N.D.	N.D.	N.D.	N.D.	N.D.	N.D.	N.D.	N.D.	N.D.	N.D.	N.D.	N.D.	N.D.	N.D.	N.D.	N.D.	N.D.	N.D.	N.D.	N.D.	N.D.	N.D.	N.D.	N.D.	N.D.	N.D.
	Anion	C00459		dTTP	480.983	12.3664	N.D.	N.D.	N.D.	N.D.	N.D.	N.D.	N.D.	N.D.	N.D.	N.D.	N.D.	N.D.	N.D.	N.D.	N.D.	N.D.	N.D.	N.D.	N.D.	N.D.	N.D.	N.D.	N.D.	N.D.	N.D.	N.D.	N.D.	N.D.	N.D.	N.D.	N.D.	N.D.	N.D.	N.D.	N.D.	N.D.	N.D.	N.D.	N.D.	N.D.	N.D.	N.D.	N.D.
	Anion	C00063		CTP	481.978	12.2643	N.D.	N.D.	N.D.	N.D.	N.D.	N.D.	N.D.	N.D.	N.D.	N.D.	N.D.	N.D.	N.D.	N.D.	N.D.	N.D.	N.D.	N.D.	N.D.	N.D.	N.D.	N.D.	N.D.	N.D.	N.D.	N.D.	N.D.	N.D.	N.D.	N.D.	N.D.	N.D.	N.D.	N.D.	N.D.	N.D.	N.D.	N.D.	N.D.	N.D.	N.D.	N.D.	N.D.
	Anion	C00075		UTP	482.962	12.16	N.D.	N.D.	N.D.	N.D.	N.D.	N.D.	N.D.	N.D.	N.D.	0.531079	1.02235	N.D.	0.959614	1.21103	1.11437	N.D.	N.D.	N.D.	1.05451	N.D.	N.D.	0.929099	N.D.	N.D.	3.13158	3.54036	1.08463	0.736357	N.D.	N.D.	2.35145	1.30313	N.D.	N.D.	N.D.	N.D.	N.D.	N.D.	N.D.	N.D.	N.D.	N.D.	1.56403
	Anion	C00131		dATP	489.994	12.6073	N.D.	N.D.	N.D.	N.D.	N.D.	N.D.	N.D.	N.D.	N.D.	N.D.	N.D.	N.D.	N.D.	N.D.	N.D.	N.D.	N.D.	N.D.	N.D.	N.D.	N.D.	N.D.	N.D.	N.D.	N.D.	N.D.	N.D.	N.D.	N.D.	N.D.	N.D.	N.D.	N.D.	N.D.	N.D.	N.D.	N.D.	N.D.	N.D.	N.D.	N.D.	N.D.	N.D.
	Anion	C01345		dITP	490.979	12.4796	N.D.	N.D.	N.D.	N.D.	N.D.	N.D.	N.D.	N.D.	N.D.	N.D.	N.D.	N.D.	N.D.	N.D.	N.D.	N.D.	N.D.	N.D.	N.D.	N.D.	N.D.	N.D.	N.D.	N.D.	N.D.	N.D.	N.D.	N.D.	N.D.	N.D.	N.D.	N.D.	N.D.	N.D.	N.D.	N.D.	N.D.	N.D.	N.D.	N.D.	N.D.	N.D.	N.D.
	Anion	C00002		ATP	505.989	12.5976	N.D.	4.21099	5.0216	N.D.	N.D.	2.00497	1.26075	3.54952	1.73187	10.0067	10.6574	4.79606	16.5334	12.765	13.6804	2.57242	1.81573	2.59829	3.18198	4.43437	2.68362	4.23504	3.69921	2.11867	174.069	21.0849	2.70097	2.61746	3.22077	N.D.	15.625	9.83128	6.15531	5.28476	6.11607	2.00181	5.85826	7.70307	5.24905	4.19219	10.3274	11.5909	20.9803
	Anion	C00286		dGTP	505.988	12.778	N.D.	N.D.	N.D.	N.D.	N.D.	N.D.	N.D.	N.D.	N.D.	N.D.	N.D.	N.D.	N.D.	N.D.	N.D.	N.D.	N.D.	N.D.	N.D.	N.D.	N.D.	N.D.	N.D.	N.D.	N.D.	N.D.	N.D.	N.D.	N.D.	N.D.	N.D.	N.D.	N.D.	N.D.	N.D.	N.D.	N.D.	N.D.	N.D.	N.D.	N.D.	N.D.	N.D.
	Anion	C00081		ITP	506.973	12.4486	N.D.	N.D.	N.D.	N.D.	N.D.	N.D.	N.D.	N.D.	N.D.	N.D.	N.D.	N.D.	N.D.	N.D.	N.D.	N.D.	N.D.	N.D.	N.D.	N.D.	N.D.	N.D.	N.D.	N.D.	N.D.	N.D.	N.D.	N.D.	N.D.	N.D.	N.D.	N.D.	N.D.	N.D.	N.D.	N.D.	N.D.	N.D.	N.D.	N.D.	N.D.	N.D.	N.D.
	Anion	C05122		Taurocholate	514.285	21.7447	2.56448	N.D.	11.424	2.04632	13.0747	1.13648	0.99092	N.D.	1.34208	12.6833	N.D.	N.D.	N.D.	N.D.	N.D.	N.D.	N.D.	N.D.	N.D.	21.122	1.9294	N.D.	N.D.	N.D.	3.40634	0.977096	N.D.	1.15214	N.D.	5.5719	N.D.	N.D.	N.D.	N.D.	7.61303	N.D.	N.D.	N.D.	N.D.	3.70694	N.D.	N.D.	N.D.
	Anion	C00044		GTP	521.984	12.7872	N.D.	N.D.	N.D.	N.D.	N.D.	N.D.	N.D.	N.D.	N.D.	1.38621	N.D.	N.D.	1.62825	1.87209	1.62691	1.0612	N.D.	N.D.	N.D.	N.D.	N.D.	N.D.	N.D.	N.D.	8.92308	3.48663	N.D.	N.D.	N.D.	N.D.	N.D.	N.D.	N.D.	N.D.	N.D.	N.D.	N.D.	3.25343	1.12875	N.D.	N.D.	1.74971	2.50976
	Anion	C00700		XTP	522.969	11.3332	N.D.	N.D.	N.D.	N.D.	N.D.	N.D.	N.D.	N.D.	N.D.	N.D.	N.D.	N.D.	N.D.	N.D.	N.D.	N.D.	N.D.	N.D.	N.D.	N.D.	N.D.	N.D.	N.D.	N.D.	N.D.	N.D.	N.D.	N.D.	N.D.	N.D.	N.D.	N.D.	N.D.	N.D.	N.D.	N.D.	N.D.	N.D.	N.D.	N.D.	N.D.	N.D.	N.D.
	Anion	C00307		CDP-choline	547.122	21.1124	216.654	133.596	163.253	135.003	191.454	101.401	13.5008	140.878	90.2496	13.0228	258.048	97.2424	265.024	260.947	91.5559	62.7059	114.704	47.4509	59.1374	45.4009	76.9423	71.6206	44.1701	86.8378	N.D.	412.29	300.958	265.633	232.995	28.7893	128.364	81.4632	42.9402	46.7535	122.042	45.2277	66.925	53.3267	48.9454	31.2828	156.505	205.234	157.28
	Anion	C00301		ADP-ribose	558.065	15.8749	26.7577	8.24979	63.732	7.01766	8.54039	57.4336	21.1654	46.1505	72.8847	2.57626	2.71627	12.3308	10.5326	6.78591	14.3918	33.6028	27.3106	31.1487	51.3227	6.31117	60.287	65.5608	39.5686	65.0865	13.9985	20.4626	19.6741	11.0184	40.8313	3.16689	49.7932	17.6061	15.8153	12.1471	7.88736	16.3163	20.9938	8.52579	9.61971	27.7543	14.6527	11.0228	50.5037
	Anion	C00842		TDP-glucose	563.07	15.8578	N.D.	N.D.	N.D.	N.D.	N.D.	N.D.	N.D.	N.D.	N.D.	N.D.	N.D.	N.D.	N.D.	N.D.	N.D.	N.D.	N.D.	N.D.	N.D.	N.D.	N.D.	N.D.	N.D.	N.D.	N.D.	N.D.	N.D.	N.D.	N.D.	N.D.	N.D.	N.D.	N.D.	N.D.	N.D.	N.D.	N.D.	N.D.	N.D.	N.D.	N.D.	N.D.	N.D.
	Anion	C00029	C00052	UDP-glucose+UDP-galactose※	565.049	15.6507	21.3805	10.0915	59.4147	7.76854	31.5189	17.2093	6.03316	15.0844	12.9572	18.1711	27.0467	16.3114	27.5196	19.2303	19.1045	18.1428	11.8845	20.7497	16.3356	14.0043	9.67718	13.7349	5.18822	15.01	21.3017	325.883	476.597	504.523	606.311	4.76295	39.7075	27.4518	8.59412	11.2769	73.1591	41.6993	44.9228	39.585	31.078	17.012	50.0449	80.533	78.1602
	Anion	C00167		UDP-glucuronate	579.028	12.9419	3.17776	4.29531	8.93531	1.56549	1.18646	12.0106	3.43477	12.1093	8.88597	4.56677	5.93918	4.76694	9.96549	7.21442	7.26592	10.0132	28.3846	11.7945	10.987	1.7035	5.00557	10.1522	4.217	11.5917	3.92641	9.125	4.61805	5.16593	5.67417	N.D.	10.6586	5.56616	2.86971	4.49504	6.23481	3.61207	6.50546	3.26955	3.70307	N.D.	11.5003	10.0379	12.5113
	Anion	C00498		ADP-glucose	588.076	16.235	4.42383	5.01307	8.15879	3.2383	5.20913	8.50721	2.54222	7.02833	6.47218	4.64122	46.8501	18.0647	44.9288	47.0251	23.4851	5.12855	9.09083	4.42855	6.04783	4.84674	3.06132	5.29211	2.21394	3.24693	3.94454	7.54285	6.35958	5.48749	9.25137	N.D.	8.71178	7.09854	3.68705	3.43215	11.3271	N.D.	3.58444	6.00695	4.25985	2.997	6.00299	4.79896	8.60206
	Anion	C00096		GDP-mannose	604.071	16.2857	3.24739	2.43976	9.43852	3.12714	10.1664	11.7321	N.D.	8.81131	9.45694	2.57135	18.741	9.15148	17.2684	22.5913	7.36426	12.9803	8.04802	6.4314	8.26805	9.49748	10.1726	6.52015	4.45178	7.66269	7.02543	8.20267	10.9043	5.4624	18.8038	3.66078	36.89	22.0562	8.60008	11.5876	37.4254	5.53942	8.01088	15.6265	6.3954	6.38003	12.1602	13.0854	19.6585
	Anion	C00043		UDP-N-acetylglucosamine	606.076	15.9694	166.276	103.537	187.011	105.321	137.55	261.082	44.5462	117.302	223.582	5.4886	607.968	190.028	594.886	593.895	186.487	69.799	66.7885	119.805	104.949	27.9319	99.432	162.121	23.6198	60.007	7.54738	349.237	312.746	316.023	220.026	8.78614	206.744	141.92	77.4956	74.0286	312.347	60.1475	92.0726	46.2101	59.2052	21.4602	162.896	207.091	253.623
	Anion	C00128		CMP-N-acetylneuraminate	613.141	16.5755	9.97291	7.98719	11.0899	6.71329	18.4332	5.46477	N.D.	8.13092	5.31679	6.39324	22.0317	7.99686	16.1534	18.6222	13.3644	4.22535	6.63574	4.33726	5.62193	12.8808	6.85598	10.0537	3.64516	6.82436	2.80714	14.1768	10.4207	13.3612	7.48308	N.D.	8.89158	9.20931	5.90726	5.01854	17.2139	6.12012	9.68355	16.754	11.7042	3.85959	20.1584	22.5063	22.337
	Anion	C00003		NAD+	662.103	22.3423	94.0115	76.5815	24.1776	77.4455	590.231	N.D.	N.D.	5.86845	N.D.	6.773	160.117	45.018	91.7032	164.989	87.3636	47.3516	83.1337	26.6326	22.1098	225.209	16.9294	53.4679	19.861	17.331	15.1453	180.624	153.66	175.437	48.434	162.233	56.0782	79.766	49.9657	39.8508	387.756	27.6888	49.3597	79.5241	46.3127	66.2517	173.896	153.439	143.662
	Anion	C00857		Deamido-NAD+	663.087	16.1989	N.D.	N.D.	N.D.	N.D.	N.D.	N.D.	N.D.	N.D.	N.D.	N.D.	N.D.	N.D.	N.D.	N.D.	N.D.	N.D.	N.D.	N.D.	N.D.	N.D.	N.D.	N.D.	N.D.	N.D.	N.D.	N.D.	N.D.	N.D.	N.D.	N.D.	N.D.	N.D.	N.D.	N.D.	N.D.	N.D.	N.D.	N.D.	N.D.	N.D.	N.D.	N.D.	N.D.
	Anion	C00004		NADH	664.119	16.5199	9.54359	9.30784	4.24441	7.54247	95.3449	N.D.	N.D.	N.D.	N.D.	N.D.	10.2257	4.48754	9.90226	14.7672	3.55519	7.10358	7.74562	5.70671	9.56054	59.1944	7.88958	6.82411	5.86881	10.3878	N.D.	10.1102	14.5561	24.3869	38.9035	11.3584	6.75919	8.87395	5.94638	5.01493	91.7491	4.37772	5.90371	35.4494	10.7943	N.D.	27.4821	26.5948	15.0116
	Anion	C00006		NADP+	742.07	14.4995	9.2325	11.6224	7.27711	8.64599	185.766	0.991437	N.D.	2.1016	N.D.	3.08103	23.1699	6.24609	15.0965	18.7699	12.5803	2.70065	6.69728	2.46389	1.62334	66.9998	2.99109	4.84846	2.88413	2.90899	10.3318	11.2852	9.21952	12.4866	2.01999	43.7433	4.20867	4.01396	3.2965	1.95534	132.095	3.78623	5.07387	15.8959	10.0577	21.7095	8.71309	8.42282	8.14497
	Anion	C00016		FAD	784.151	17.2634	6.142	10.147	7.06734	5.01539	49.0247	4.42351	2.96538	6.04693	3.76284	5.10954	15.2837	5.71839	7.8547	11.2157	7.08514	4.05649	7.87405	3.82827	4.93496	35.6276	4.51614	5.74755	4.78695	8.29522	4.6848	6.18399	6.59841	7.19045	7.78217	21.2609	7.17977	4.2165	4.62711	3.77158	39.5143	4.1753	5.31547	7.52476	7.0498	17.8931	5.66389	5.37676	5.52263
	Cation	C00086		Urea	61.0411	35.6835	2585.53	2375.17	2099.07	2639.99	2217.44	2613.7	1240.39	2913.26	2883.15	2431.62	1736.09	1448.25	1514.57	1561.55	1440.22	2861.73	3047.9	2321.97	3091.3	2019.37	1454.99	1591.36	1358.14	1401.23	1077.28	2300.52	2713.12	2467.95	2657.67	2564.41	2206.32	2433.31	2441.19	2588.07	1863.39	1910.05	1719.07	1907.14	1671.11	1777.48	1396.01	1292.06	1236.23
	Cation	C00481		Pyrazole	69.0456	10.622	N.D.	N.D.	N.D.	N.D.	N.D.	N.D.	N.D.	N.D.	N.D.	N.D.	N.D.	N.D.	N.D.	N.D.	N.D.	N.D.	N.D.	N.D.	N.D.	N.D.	N.D.	N.D.	N.D.	N.D.	N.D.	N.D.	N.D.	N.D.	N.D.	N.D.	N.D.	N.D.	N.D.	N.D.	N.D.	N.D.	N.D.	N.D.	N.D.	N.D.	N.D.	N.D.	N.D.
	Cation	C05670		3-Aminopropionitrile	71.0603	9.67866	N.D.	N.D.	N.D.	N.D.	N.D.	N.D.	N.D.	N.D.	N.D.	N.D.	N.D.	N.D.	N.D.	N.D.	N.D.	N.D.	N.D.	N.D.	N.D.	N.D.	N.D.	N.D.	N.D.	N.D.	N.D.	N.D.	N.D.	N.D.	N.D.	N.D.	N.D.	N.D.	N.D.	N.D.	N.D.	N.D.	N.D.	N.D.	N.D.	N.D.	N.D.	N.D.	N.D.
	Cation	C02294		Methylguanidine	74.073	9.38021	N.D.	N.D.	N.D.	N.D.	N.D.	N.D.	N.D.	N.D.	N.D.	N.D.	N.D.	N.D.	N.D.	N.D.	N.D.	N.D.	N.D.	N.D.	N.D.	N.D.	N.D.	N.D.	N.D.	N.D.	N.D.	N.D.	N.D.	N.D.	N.D.	N.D.	N.D.	N.D.	N.D.	N.D.	N.D.	N.D.	N.D.	N.D.	N.D.	N.D.	N.D.	N.D.	N.D.
	Cation	C02787		Isobutylamine	74.0978	10.849	N.D.	N.D.	N.D.	N.D.	N.D.	N.D.	N.D.	N.D.	N.D.	N.D.	N.D.	N.D.	N.D.	N.D.	N.D.	N.D.	N.D.	N.D.	N.D.	N.D.	N.D.	N.D.	N.D.	N.D.	N.D.	N.D.	N.D.	N.D.	N.D.	N.D.	N.D.	N.D.	N.D.	N.D.	N.D.	N.D.	N.D.	N.D.	N.D.	N.D.	N.D.	N.D.	N.D.
	Cation	C00986		1,3-Diaminopropane	75.0915	6.60517	N.D.	N.D.	N.D.	N.D.	N.D.	N.D.	N.D.	N.D.	N.D.	N.D.	N.D.	N.D.	N.D.	N.D.	N.D.	N.D.	N.D.	N.D.	N.D.	N.D.	N.D.	N.D.	N.D.	N.D.	N.D.	N.D.	N.D.	N.D.	N.D.	N.D.	N.D.	N.D.	N.D.	N.D.	N.D.	N.D.	N.D.	N.D.	N.D.	N.D.	N.D.	N.D.	N.D.
	Cation	C00037		Gly	76.0411	12.7679	2362.91	2308.58	2348.39	2398.44	3246.32	1841.84	697.5	2162.34	1909.71	1619.4	2489.86	1098.01	1924.19	1813.09	2161.49	1054.03	1665.66	896.442	966.703	2006.79	1371.11	1739.88	1505.49	1629.03	902.903	2532.38	2514.99	2923.8	2350.48	3148.9	1001.88	732.057	631.487	657.831	1648.36	908.414	1347.21	1672.06	1313.18	1682.81	1694.67	1900.46	1909.13
	Cation	C01104		Trimethylamine N-oxide	76.0769	10.0434	5.21313	4.63405	3.6956	4.11475	N.D.	4.15219	1.61313	4.20444	4.25658	1.17992	1.34185	1.11848	1.07256	1.29672	N.D.	3.53859	3.28362	2.49169	2.90811	N.D.	1.38257	1.28108	1.01057	0.977712	N.D.	2.80281	3.05632	2.94841	2.47487	N.D.	4.39498	4.32267	4.35353	4.21782	0.608552	4.70456	5.33709	5.49083	4.8642	1.16526	1.55688	1.52705	1.18009
	Cation	C05771		Isopropanolamine	76.077	10.732	N.D.	N.D.	N.D.	N.D.	0.758978	N.D.	N.D.	N.D.	N.D.	0.719166	N.D.	N.D.	N.D.	N.D.	N.D.	N.D.	0.656949	N.D.	N.D.	N.D.	N.D.	N.D.	N.D.	N.D.	N.D.	3.10263	3.02918	1.97786	3.29789	1.84881	N.D.	N.D.	N.D.	N.D.	N.D.	N.D.	N.D.	N.D.	N.D.	N.D.	N.D.	N.D.	N.D.
	Cation	C07044		Hydroxyurea	77.0369	36.7503	N.D.	N.D.	N.D.	N.D.	N.D.	N.D.	N.D.	N.D.	N.D.	N.D.	N.D.	N.D.	N.D.	N.D.	N.D.	N.D.	N.D.	N.D.	N.D.	N.D.	N.D.	N.D.	N.D.	N.D.	N.D.	N.D.	N.D.	N.D.	N.D.	N.D.	N.D.	N.D.	N.D.	N.D.	N.D.	N.D.	N.D.	N.D.	N.D.	N.D.	N.D.	N.D.	N.D.
	Cation	C01008		Trimethylsulfonium	77.0421	8.822	N.D.	N.D.	N.D.	N.D.	N.D.	N.D.	N.D.	N.D.	N.D.	N.D.	N.D.	N.D.	N.D.	N.D.	N.D.	N.D.	N.D.	N.D.	N.D.	N.D.	N.D.	N.D.	N.D.	N.D.	N.D.	N.D.	N.D.	N.D.	N.D.	N.D.	N.D.	N.D.	N.D.	N.D.	N.D.	N.D.	N.D.	N.D.	N.D.	N.D.	N.D.	N.D.	N.D.
	Cation	C01678		Cysteamine	78.0378	9.76195	N.D.	N.D.	N.D.	N.D.	N.D.	N.D.	N.D.	N.D.	N.D.	N.D.	5.89302	N.D.	N.D.	N.D.	N.D.	N.D.	N.D.	N.D.	N.D.	N.D.	N.D.	N.D.	N.D.	6.40416	N.D.	N.D.	N.D.	N.D.	N.D.	N.D.	N.D.	N.D.	N.D.	N.D.	N.D.	N.D.	N.D.	N.D.	N.D.	N.D.	N.D.	N.D.	N.D.
	Cation	C02640		Isoamylamine	88.1125	11.452	N.D.	N.D.	N.D.	N.D.	N.D.	N.D.	N.D.	N.D.	N.D.	N.D.	N.D.	N.D.	N.D.	N.D.	N.D.	N.D.	N.D.	N.D.	N.D.	N.D.	N.D.	N.D.	N.D.	N.D.	N.D.	N.D.	N.D.	N.D.	N.D.	N.D.	N.D.	N.D.	N.D.	N.D.	N.D.	N.D.	N.D.	N.D.	N.D.	N.D.	N.D.	N.D.	N.D.
	Cation	C00134		Putrescine(1,4-Butanediamine)	89.1082	7.07341	14.8019	14.4818	16.6664	14.1469	23.8079	11.6278	2.63244	9.46613	11.7715	17.7979	58.2706	20.0285	31.7279	34.2788	28.346	9.29	11.1817	6.31023	4.82286	9.92397	2.361	4.41819	3.5736	9.24552	4.19371	17.581	20.2571	17.2528	40.5596	17.7259	1.72319	1.06239	N.D.	0.934348	18.5709	22.851	19.8406	26.2427	30.8029	16.7449	10.3991	14.3881	15.0072
	Cation	C00099		beta-Ala	90.0563	11.2275	85.3122	64.0077	51.4118	84.8964	474.397	43.2999	13.5196	47.7682	35.6941	44.3243	114.95	48.0433	70.9424	78.4179	58.1728	65.1367	76.2075	49.3446	62.2373	197.703	34.1034	37.2599	27.54	64.0544	37.7188	45.7429	36.4813	44.1793	46.4381	284.992	32.7817	23.0154	19.7292	19.0224	302.166	28.444	27.5187	29.8929	24.5398	153.428	24.8202	32.9016	39.5192
	Cation	C00041		Ala	90.0567	13.9586	1904.34	2059.3	1695.82	2180.42	4632.43	1738.35	709.995	1850.53	1671.28	1357.91	1243.58	613.681	1098.51	1064.51	936.69	970.203	1573.25	798.425	900.799	2370.41	1065.54	1385.88	1145.55	1477.44	1015.94	1692.23	1999.91	1957.74	2216.39	3663.75	744.394	703.283	635.54	664.534	2806.04	1202.82	1479.46	1831.72	1544.83	2159.68	1218.64	1278.72	1385.16
	Cation	C00213		Sarcosine	90.0564	14.6916	3.02734	3.60982	3.6202	3.88639	9.52014	12.2292	5.7022	8.05426	12.0621	45.4907	3.86708	2.92054	3.19286	3.45825	3.40107	3.28743	3.14145	2.5263	3.41969	10.1541	3.08973	2.9551	2.6198	2.3263	3.36545	6.56485	4.92037	5.74909	5.44269	13.9399	4.70077	4.19364	3.05367	3.60193	19.9701	8.49828	6.21845	4.89085	6.03366	14.2382	6.6936	8.69986	8.48144
	Cation	C06057		3-Aminopropane-1,2-diol	92.0704	11.2697	N.D.	N.D.	N.D.	N.D.	N.D.	N.D.	N.D.	N.D.	N.D.	N.D.	N.D.	N.D.	N.D.	N.D.	N.D.	N.D.	N.D.	N.D.	N.D.	N.D.	N.D.	N.D.	N.D.	N.D.	N.D.	N.D.	N.D.	N.D.	N.D.	N.D.	N.D.	N.D.	N.D.	N.D.	N.D.	N.D.	N.D.	N.D.	N.D.	N.D.	N.D.	N.D.	N.D.
	Cation	C00292		Aniline	94.0655	11.0064	N.D.	N.D.	N.D.	N.D.	N.D.	N.D.	N.D.	N.D.	N.D.	N.D.	N.D.	N.D.	N.D.	N.D.	N.D.	N.D.	N.D.	N.D.	N.D.	N.D.	N.D.	N.D.	N.D.	N.D.	N.D.	N.D.	N.D.	N.D.	N.D.	N.D.	N.D.	N.D.	N.D.	N.D.	N.D.	N.D.	N.D.	N.D.	N.D.	N.D.	N.D.	N.D.	N.D.
	Cation	C05562		4-Hydroxymethylimidazole	99.0564	10.6579	N.D.	N.D.	N.D.	N.D.	N.D.	N.D.	N.D.	N.D.	N.D.	N.D.	N.D.	N.D.	N.D.	N.D.	N.D.	N.D.	N.D.	N.D.	N.D.	N.D.	N.D.	N.D.	N.D.	N.D.	N.D.	N.D.	N.D.	N.D.	N.D.	N.D.	N.D.	N.D.	N.D.	N.D.	N.D.	N.D.	N.D.	N.D.	N.D.	N.D.	N.D.	N.D.	N.D.
	Cation	C11118		1-Methyl-2-pyrrolidinone	100.077	36.4375	N.D.	N.D.	N.D.	N.D.	N.D.	N.D.	N.D.	N.D.	N.D.	N.D.	N.D.	N.D.	N.D.	N.D.	N.D.	N.D.	N.D.	N.D.	N.D.	N.D.	N.D.	N.D.	N.D.	N.D.	N.D.	N.D.	N.D.	N.D.	N.D.	N.D.	N.D.	N.D.	N.D.	N.D.	N.D.	N.D.	N.D.	N.D.	N.D.	N.D.	N.D.	N.D.	N.D.
	Cation	C00571		Cyclohexylamine	100.113	11.8355	N.D.	N.D.	N.D.	N.D.	N.D.	N.D.	N.D.	N.D.	N.D.	N.D.	N.D.	N.D.	N.D.	N.D.	N.D.	N.D.	N.D.	N.D.	N.D.	N.D.	N.D.	N.D.	N.D.	N.D.	N.D.	N.D.	N.D.	N.D.	N.D.	N.D.	N.D.	N.D.	N.D.	N.D.	N.D.	N.D.	N.D.	N.D.	N.D.	N.D.	N.D.	N.D.	N.D.
	Cation	C01234		1-Aminocyclopropane-1-carboxylate	102.055	13.7184	N.D.	N.D.	N.D.	N.D.	N.D.	N.D.	N.D.	N.D.	N.D.	N.D.	N.D.	N.D.	N.D.	N.D.	N.D.	N.D.	N.D.	N.D.	N.D.	N.D.	N.D.	N.D.	N.D.	N.D.	N.D.	N.D.	N.D.	N.D.	N.D.	N.D.	N.D.	N.D.	N.D.	N.D.	N.D.	N.D.	N.D.	N.D.	N.D.	N.D.	N.D.	N.D.	N.D.
	Cation	C00576		Betaine aldehyde	102.092	11.4355	N.D.	N.D.	N.D.	N.D.	N.D.	N.D.	N.D.	N.D.	N.D.	N.D.	N.D.	N.D.	N.D.	N.D.	N.D.	N.D.	N.D.	N.D.	N.D.	11.0522	N.D.	N.D.	N.D.	N.D.	N.D.	N.D.	N.D.	N.D.	N.D.	N.D.	N.D.	N.D.	N.D.	N.D.	N.D.	N.D.	N.D.	N.D.	N.D.	N.D.	N.D.	N.D.	N.D.
	Cation	C00750		Spermine	102.117	6.71573	0.398143	N.D.	0.565983	0.135618	1.09808	N.D.	N.D.	0.227191	N.D.	2.51708	0.633903	N.D.	0.250682	0.180927	0.457326	0.157469	0.299348	N.D.	N.D.	0.42843	N.D.	N.D.	N.D.	N.D.	5.24494	N.D.	0.362386	0.302773	0.552343	0.587703	0.377977	N.D.	N.D.	N.D.	1.2523	10.2214	N.D.	N.D.	N.D.	2.88654	N.D.	N.D.	N.D.
	Cation	C08306		Hexylamine	102.129	11.9383	N.D.	N.D.	N.D.	N.D.	N.D.	N.D.	N.D.	N.D.	N.D.	N.D.	N.D.	N.D.	N.D.	N.D.	N.D.	N.D.	N.D.	N.D.	N.D.	N.D.	N.D.	N.D.	N.D.	N.D.	N.D.	N.D.	N.D.	N.D.	N.D.	N.D.	N.D.	N.D.	N.D.	N.D.	N.D.	N.D.	N.D.	N.D.	N.D.	N.D.	N.D.	N.D.	N.D.
	Cation	C01672		Cadaverine	103.124	7.46737	N.D.	N.D.	N.D.	N.D.	N.D.	N.D.	N.D.	N.D.	N.D.	0.257819	0.39846	N.D.	0.365699	0.219723	N.D.	N.D.	N.D.	N.D.	N.D.	N.D.	N.D.	N.D.	N.D.	N.D.	N.D.	N.D.	N.D.	0.152744	N.D.	N.D.	N.D.	N.D.	N.D.	N.D.	0.613243	0.646621	0.485425	0.514597	0.440607	N.D.	N.D.	N.D.	N.D.
	Cation	C00334		GABA	104.072	11.8025	18.531	28.2388	17.6538	36.7937	22.0008	30.3925	6.7811	41.0992	21.4913	4.07935	11.5285	4.68469	8.6096	10.0994	6.41811	24.2775	25.7461	15.1786	28.0514	26.2663	12.7243	42.4491	32.8982	32.862	8.49079	10.3963	16.5029	16.5212	11.4656	35.992	7.92215	4.00199	3.33772	3.90507	25.0334	13.0081	26.4929	21.4746	19.7658	20.183	8.16935	11.7013	12.416
	Cation	C05145		3-Aminoisobutyrate	104.072	12.0537	54.8758	27.3333	33.4802	33.9535	78.0419	12.2507	5.45947	8.75371	12.7679	27.2325	4.63586	2.9693	3.85581	3.41862	2.42546	3.89703	4.68146	2.83731	3.62674	14.6102	1.7769	1.20281	1.37205	2.63305	2.69301	1.12326	1.16977	1.44558	1.26682	10.1534	2.51455	1.78346	1.75098	1.56017	21.5595	4.52626	6.5245	11.1798	7.90692	8.21208	23.7474	45.9932	34.3621
	Cation	C02356		2AB	104.072	15.0017	68.6767	77.5852	59.4352	83.9985	185.191	44.5559	17.6309	37.2483	42.1399	79.6446	28.2167	16.7517	27.3588	23.4427	14.9925	27.9927	32.4577	25.2264	25.9184	72.729	23.6512	34.1288	22.9271	26.3198	25.6707	35.6776	51.7119	44.9439	52.6567	61.2139	20.1953	16.016	12.9012	14.4189	97.4821	46.2962	48.859	55.8606	53.264	116.408	18.311	21.3844	19.1748
	Cation	C02721		N-Methylalanine	104.072	16.0532	N.D.	N.D.	N.D.	N.D.	N.D.	N.D.	N.D.	N.D.	N.D.	N.D.	N.D.	N.D.	N.D.	N.D.	N.D.	N.D.	N.D.	N.D.	N.D.	N.D.	N.D.	N.D.	N.D.	N.D.	N.D.	N.D.	N.D.	N.D.	N.D.	N.D.	N.D.	N.D.	N.D.	N.D.	N.D.	2.91956	2.09724	1.38509	1.84507	N.D.	N.D.	N.D.	N.D.
	Cation	C01026		N,N-Dimethylglycine	104.072	17.1243	5.83935	5.40775	8.06882	6.22113	23.4466	6.29068	3.01284	5.17658	6.75728	15.3553	2.72216	2.74531	2.20131	2.14197	2.22365	3.079	3.52468	2.39212	2.93604	13.6767	4.47972	3.88373	3.524	4.79618	5.64247	2.39723	2.43572	2.28735	2.84072	24.3176	3.87165	3.61312	3.64372	3.79997	32.1071	6.42779	4.86015	5.32703	5.14218	22.3344	6.07878	5.97665	5.06645
	Cation	C00114		Choline	104.108	10.45	489.796	827.672	461.235	708.033	774.272	212.01	121.043	382.125	201.518	238.2	303.391	168.002	271.002	230.882	208.354	194.486	406.707	172.382	188.829	706.175	263.864	295.759	325.546	375.437	210.983	435.216	325.157	679.374	282.016	604.975	157.035	124.615	159.489	136.109	545.914	316.13	417.068	442.609	447.179	387.691	528.698	438.423	416.802
	Cation	C06393		2,3-Diaminopropionate	105.067	10.9143	N.D.	N.D.	N.D.	N.D.	N.D.	N.D.	N.D.	N.D.	N.D.	N.D.	N.D.	N.D.	N.D.	N.D.	N.D.	N.D.	N.D.	N.D.	N.D.	N.D.	N.D.	N.D.	N.D.	N.D.	N.D.	N.D.	N.D.	N.D.	N.D.	N.D.	N.D.	N.D.	N.D.	N.D.	N.D.	N.D.	N.D.	N.D.	N.D.	N.D.	N.D.	N.D.	N.D.
	Cation	C00065		Ser	106.051	15.5378	759.747	759.685	801.431	752.177	652.897	600.347	287.605	794.254	604.831	517.486	451.5	245.102	434.385	363.139	556.865	350.591	714.78	303.225	329.272	412.303	294.665	378.173	373.466	537.775	292.965	577.264	791.81	731.536	945.837	297.167	313.202	246.003	228.325	233.78	463.613	368.2	473.571	652.306	515.549	294.296	496.069	475.726	528.401
	Cation	C06772		Diethanolamine	106.087	11.7372	9.54652	13.3067	30.6493	5.92727	7.36594	14.6591	4.33293	10.9998	13.4381	6.05569	5.30179	5.52661	25.3398	4.19205	8.67489	10.1289	3.79034	15.1958	4.39541	3.39746	13.5253	6.03924	4.97372	9.42176	96.552	9.49312	34.0144	9.25798	33.1219	5.68373	9.45443	10.2137	21.9163	18.7277	23.7886	10.016	19.1594	16.6758	5.85644	8.78285	27.9851	18.7723	4.24009
	Cation	C02299		N-Methylaniline	108.081	11.3551	N.D.	N.D.	N.D.	N.D.	N.D.	N.D.	N.D.	N.D.	N.D.	N.D.	N.D.	N.D.	N.D.	N.D.	N.D.	N.D.	N.D.	N.D.	N.D.	N.D.	N.D.	N.D.	N.D.	N.D.	N.D.	N.D.	N.D.	N.D.	N.D.	N.D.	N.D.	N.D.	N.D.	N.D.	N.D.	N.D.	N.D.	N.D.	N.D.	N.D.	N.D.	N.D.	N.D.
	Cation	C05341		beta-Ala-Lys	109.579	10.2801	N.D.	N.D.	N.D.	N.D.	N.D.	N.D.	N.D.	N.D.	N.D.	N.D.	N.D.	N.D.	N.D.	N.D.	N.D.	N.D.	N.D.	N.D.	N.D.	N.D.	N.D.	N.D.	N.D.	N.D.	N.D.	N.D.	N.D.	N.D.	N.D.	N.D.	N.D.	N.D.	N.D.	N.D.	N.D.	0.232429	0.252088	0.474656	0.457235	N.D.	N.D.	N.D.	N.D.
	Cation	C00519		Hypotaurine	110.028	30.1223	320.324	252.968	158.7	262.317	56.9958	88.7269	25.0983	119.433	89.1074	27.2826	105.609	45.2706	80.4951	79.6492	51.0167	83.5645	134.466	55.6009	77.5925	34.8889	39.6086	107.207	77.1415	86.2338	24.3457	57.2103	64.0009	77.4855	60.0942	36.2278	77.5562	47.6403	30.7978	37.2912	36.4831	70.1895	85.9902	116.679	105.806	12.2865	59.2542	87.2459	99.6417
	Cation	C01987		2-Aminophenol	110.061	12.0374	N.D.	N.D.	N.D.	N.D.	N.D.	N.D.	N.D.	N.D.	N.D.	N.D.	N.D.	N.D.	N.D.	N.D.	N.D.	N.D.	N.D.	N.D.	N.D.	N.D.	N.D.	N.D.	N.D.	N.D.	N.D.	N.D.	N.D.	N.D.	N.D.	N.D.	N.D.	N.D.	N.D.	N.D.	N.D.	N.D.	N.D.	N.D.	N.D.	N.D.	N.D.	N.D.	N.D.
	Cation	C00380		Cytosine	112.052	11.0981	N.D.	N.D.	1.59128	1.27757	0.657926	N.D.	N.D.	N.D.	N.D.	N.D.	N.D.	N.D.	N.D.	0.307916	N.D.	N.D.	N.D.	N.D.	N.D.	N.D.	N.D.	N.D.	N.D.	N.D.	N.D.	N.D.	N.D.	N.D.	N.D.	N.D.	N.D.	N.D.	N.D.	N.D.	N.D.	N.D.	N.D.	N.D.	N.D.	N.D.	N.D.	N.D.	N.D.
	Cation	C00388		Histamine	112.088	7.17586	24.7351	16.5363	16.8437	22.9136	2.42176	49.7555	27.872	168.375	57.1938	2.8131	7.44242	11.2857	8.08608	9.19697	5.70619	27.6577	19.9794	20.833	32.6481	3.28696	86.6241	251.444	127.73	116.331	8.55526	5.10678	14.2611	10.0887	10.9042	2.03023	11.4474	3.45988	0.906609	1.17986	5.51333	1.08531	3.26409	N.D.	2.79089	2.35697	7.14602	8.83734	16.6587
	Cation	C00106		Uracil	113.035	37.4329	167.031	187.085	176.182	159.807	118.019	37.8088	29.7715	67.8836	29.4826	151.49	131.565	83.4728	111.774	56.3475	94.0284	N.D.	53.6931	17.2715	15.6057	112.773	23.8853	24.6525	82.2256	83.9342	71.6375	206.707	329.555	297.454	463.304	227.94	25.513	18.6104	19.6777	17.3065	121.251	114.317	130.831	125.068	89.9901	194.206	76.5258	60.4012	35.0893
	Cation	C00386		Carnosine	114.062	10.3202	3.56589	2.69698	2.92647	2.40492	0.603618	2.53839	0.912059	1.53228	3.08459	0.468267	0.659787	0.500762	0.751962	0.694502	0.37094	1.74632	2.36455	0.736593	1.41971	0.697251	1.08574	3.43256	3.13511	2.3053	0.314935	0.399901	0.355605	0.666205	0.553238	0.135218	1.04534	0.463362	0.516221	0.444793	0.406523	1.50455	3.32075	2.30383	2.54427	0.406073	N.D.	0.516343	0.442836
	Cation	C00791		Creatinine	114.067	11.1757	60.5585	52.8021	46.1051	56.6942	51.6364	42.382	20.784	47.4737	46.2922	35.3809	40.3605	30.9122	35.6705	34.6009	31.6511	54.765	60.8528	44.495	56.0376	49.0445	34.5901	42.1363	35.5468	37.0013	27.1589	32.9288	37.1104	36.2639	37.3633	42.0857	47.459	53.7606	47.5869	52.8704	40.3042	57.4012	54.7913	54.9083	50.933	49.9141	40.4067	39.7205	38.7877
	Cation	C08311		Muscimol	115.051	11.9338	N.D.	N.D.	N.D.	N.D.	N.D.	N.D.	N.D.	N.D.	N.D.	N.D.	N.D.	N.D.	N.D.	N.D.	N.D.	N.D.	N.D.	N.D.	N.D.	N.D.	N.D.	N.D.	N.D.	N.D.	N.D.	N.D.	N.D.	N.D.	N.D.	N.D.	N.D.	N.D.	N.D.	N.D.	N.D.	N.D.	N.D.	N.D.	N.D.	N.D.	N.D.	N.D.	N.D.
	Cation	C02512		beta-Cyanoalanine	115.051	22.6399	N.D.	N.D.	N.D.	N.D.	N.D.	N.D.	N.D.	N.D.	N.D.	N.D.	N.D.	N.D.	N.D.	N.D.	N.D.	N.D.	N.D.	N.D.	N.D.	N.D.	N.D.	N.D.	N.D.	N.D.	N.D.	N.D.	N.D.	N.D.	N.D.	N.D.	N.D.	N.D.	N.D.	N.D.	N.D.	N.D.	N.D.	N.D.	N.D.	N.D.	N.D.	N.D.	N.D.
	Cation	C00429		Dihydrouracil	115.042	36.7615	N.D.	N.D.	N.D.	N.D.	N.D.	N.D.	N.D.	N.D.	N.D.	N.D.	N.D.	N.D.	N.D.	N.D.	N.D.	N.D.	N.D.	N.D.	N.D.	N.D.	N.D.	N.D.	N.D.	N.D.	N.D.	N.D.	N.D.	N.D.	N.D.	N.D.	N.D.	N.D.	N.D.	N.D.	N.D.	N.D.	N.D.	N.D.	N.D.	N.D.	N.D.	N.D.	N.D.
	Cation	C00148		Pro	116.071	16.9412	566.668	523.33	456.902	558.748	603.165	717.959	245.023	882.009	692.462	450.614	544.117	319.973	531.174	490.166	431.963	564.025	927.956	523.31	598.128	346.894	366.882	694.4	470.251	826.328	203.629	348.027	500.634	526.06	594.339	586.698	537.615	462.188	385.338	430.006	391.404	387.08	449.369	495.498	446.749	201.31	488.576	484.489	544.515
	Cation	C00581		Guanidinoacetate	118.062	12.6674	15.8395	23.367	18.9383	28.0188	3.82511	8.78624	7.40712	63.0821	10.2373	5.3407	76.9114	22.0787	39.1579	43.3403	25.4109	4.90895	4.55824	2.83949	3.61762	3.06815	5.68809	15.0236	15.5137	22.0482	3.06606	13.237	20.2202	30.3638	19.2717	2.41966	32.2587	18.8093	18.4239	16.0465	5.66694	8.10109	9.72969	15.7024	22.5618	2.40465	18.677	15.6487	16.3978
	Cation	C00431		5-Aminovalerate	118.087	12.378	N.D.	N.D.	N.D.	N.D.	N.D.	75.9513	2.12784	3.89743	36.6632	2.59883	N.D.	N.D.	N.D.	N.D.	N.D.	2.95398	N.D.	1.86158	2.38988	N.D.	6.28174	N.D.	N.D.	3.00498	N.D.	N.D.	N.D.	N.D.	N.D.	N.D.	N.D.	N.D.	N.D.	N.D.	N.D.	N.D.	N.D.	N.D.	N.D.	N.D.	N.D.	N.D.	N.D.
	Cation	C00183		Val	118.088	15.6419	423.034	387.133	475.189	422.204	391.1	864.444	377.435	1138.55	887.704	646.43	394.448	253.866	360.615	337.333	440.987	400.918	613.914	349.598	393.992	269.428	253.628	346.071	314.063	459.403	239.357	244.294	396.588	381.479	541.75	351.834	296.155	262.062	237.936	245.55	283.919	340.477	345.065	387.779	330.825	246.44	443.753	401.638	434.774
	Cation	C00719		Betaine	118.087	17.7191	130.967	133.713	113.853	141.601	333.335	190.335	48.2896	211.082	164.572	191.366	66.9009	39.4624	53.6372	53.6713	46.1725	236.711	412.455	132.346	172.523	250.7	107.749	182.33	141.521	280.838	129.853	96.087	83.6965	89.2015	85.1847	278.355	83.8853	70.3026	66.2957	71.5273	1215.91	103.81	103.204	102.687	107.253	261.047	83.1637	83.016	83.4114
	Cation	C02009		Benzimidazole	119.061	10.9727	N.D.	N.D.	N.D.	N.D.	N.D.	N.D.	N.D.	N.D.	N.D.	N.D.	N.D.	N.D.	N.D.	N.D.	N.D.	N.D.	N.D.	N.D.	N.D.	N.D.	N.D.	N.D.	N.D.	N.D.	N.D.	N.D.	N.D.	N.D.	N.D.	N.D.	N.D.	N.D.	N.D.	N.D.	N.D.	N.D.	N.D.	N.D.	N.D.	N.D.	N.D.	N.D.	N.D.
	Cation	C03283		2,4-Diaminobutyrate	119.082	10.5163	N.D.	N.D.	N.D.	N.D.	N.D.	N.D.	N.D.	N.D.	N.D.	N.D.	N.D.	N.D.	N.D.	N.D.	N.D.	N.D.	N.D.	N.D.	N.D.	N.D.	N.D.	N.D.	N.D.	N.D.	N.D.	N.D.	N.D.	N.D.	N.D.	N.D.	N.D.	N.D.	N.D.	N.D.	N.D.	N.D.	N.D.	N.D.	N.D.	N.D.	N.D.	N.D.	N.D.
	Cation	C03678		4-Amino-3-hydroxybutyrate	120.066	12.4883	N.D.	N.D.	N.D.	N.D.	N.D.	N.D.	N.D.	N.D.	N.D.	N.D.	N.D.	N.D.	N.D.	N.D.	N.D.	N.D.	N.D.	N.D.	N.D.	N.D.	N.D.	N.D.	N.D.	N.D.	N.D.	N.D.	N.D.	N.D.	N.D.	N.D.	N.D.	N.D.	N.D.	N.D.	N.D.	N.D.	N.D.	N.D.	N.D.	N.D.	N.D.	N.D.	N.D.
	Cation	C00263		Homoserine	120.068	15.7095	3.28848	4.93896	3.72282	3.44944	1.92917	2.82165	N.D.	3.7758	2.59963	2.89067	2.95372	1.81229	3.32813	3.13684	2.17537	2.40407	N.D.	1.86169	3.00925	1.0132	1.24885	1.97723	1.5091	N.D.	N.D.	3.53766	4.33097	3.59129	4.51407	1.2487	2.7344	2.18639	2.06081	2.16157	2.05995	2.61954	2.30053	2.86677	1.8163	N.D.	2.5038	3.58325	2.65713
	Cation	C02115		Alpha-Methylserine	120.066	16.2006	3.60454	4.57852	1.64603	3.9903	1.67303	N.D.	N.D.	0.890081	0.619181	N.D.	N.D.	N.D.	N.D.	N.D.	N.D.	N.D.	0.325759	N.D.	N.D.	N.D.	N.D.	N.D.	N.D.	N.D.	N.D.	1.14026	0.738855	0.96056	N.D.	1.27669	N.D.	N.D.	N.D.	N.D.	N.D.	1.70586	2.15039	3.58048	2.66625	N.D.	1.28069	1.20989	1.20799
	Cation	C00188		Thr	120.067	16.4352	539.717	578.36	561.319	586.576	596.739	872.484	322.622	1028.96	876.111	544.838	502.469	268.731	434.609	395.859	492.286	356.627	611.515	312.117	346.284	380.932	353.41	470.277	409.001	563.868	245.37	511.173	676.997	663.59	805.011	622.323	274.583	223.651	208.415	212.535	319.302	335.331	418.594	534.491	446.347	243.921	460.524	438.14	482.766
	Cation	C15587		Purine	121.052	12.4499	N.D.	N.D.	N.D.	N.D.	N.D.	N.D.	N.D.	N.D.	N.D.	N.D.	N.D.	N.D.	N.D.	N.D.	N.D.	N.D.	N.D.	N.D.	N.D.	N.D.	N.D.	N.D.	N.D.	N.D.	N.D.	N.D.	N.D.	N.D.	N.D.	N.D.	N.D.	N.D.	N.D.	N.D.	N.D.	N.D.	N.D.	N.D.	N.D.	N.D.	N.D.	N.D.	N.D.
	Cation	C01262		Anserine	121.07	10.4506	1.13248	0.761924	0.658824	0.623216	N.D.	0.16416	N.D.	N.D.	N.D.	N.D.	0.132416	N.D.	N.D.	N.D.	N.D.	N.D.	N.D.	N.D.	N.D.	N.D.	N.D.	N.D.	N.D.	N.D.	N.D.	0.537364	0.320234	N.D.	N.D.	N.D.	N.D.	N.D.	N.D.	N.D.	N.D.	N.D.	N.D.	N.D.	N.D.	N.D.	N.D.	N.D.	N.D.
	Cation	C00884		Homocarnosine	121.07	10.5526	N.D.	N.D.	0.523643	0.211183	N.D.	0.636784	N.D.	N.D.	0.419244	N.D.	N.D.	N.D.	N.D.	N.D.	N.D.	N.D.	0.308155	N.D.	N.D.	N.D.	N.D.	0.629758	0.787236	N.D.	N.D.	N.D.	N.D.	N.D.	N.D.	N.D.	N.D.	N.D.	N.D.	N.D.	N.D.	0.373128	N.D.	N.D.	0.774462	N.D.	N.D.	N.D.	N.D.
	Cation	C01784		Benzamidine	121.077	11.7671	N.D.	N.D.	N.D.	N.D.	N.D.	N.D.	N.D.	N.D.	N.D.	N.D.	N.D.	N.D.	N.D.	N.D.	N.D.	N.D.	N.D.	N.D.	N.D.	N.D.	N.D.	N.D.	N.D.	N.D.	N.D.	N.D.	N.D.	N.D.	N.D.	N.D.	N.D.	N.D.	N.D.	N.D.	N.D.	N.D.	N.D.	N.D.	N.D.	N.D.	N.D.	N.D.	N.D.
	Cation	C00097		Cys	122.028	17.7589	24.763	17.8488	19.8782	16.2571	121.004	N.D.	5.2889	7.49673	2.53405	10.5286	187.451	16.4164	38.3554	53.1174	8.33288	3.6206	5.72061	4.47192	8.96905	34.0462	N.D.	N.D.	7.45587	72.9139	6.62028	49.2645	74.5197	71.0619	77.9828	N.D.	7.00418	5.1704	N.D.	6.82158	4.74664	N.D.	N.D.	N.D.	N.D.	0.965582	N.D.	N.D.	1.15608
	Cation	C09815		Benzamide	122.061	37.4067	N.D.	N.D.	N.D.	N.D.	N.D.	N.D.	N.D.	N.D.	N.D.	N.D.	N.D.	N.D.	N.D.	N.D.	N.D.	N.D.	N.D.	N.D.	N.D.	N.D.	N.D.	N.D.	N.D.	N.D.	N.D.	N.D.	N.D.	N.D.	N.D.	N.D.	N.D.	N.D.	N.D.	N.D.	N.D.	N.D.	N.D.	N.D.	N.D.	N.D.	N.D.	N.D.	N.D.
	Cation	C05332		Phenethylamine	122.097	11.9046	N.D.	N.D.	N.D.	N.D.	N.D.	N.D.	N.D.	N.D.	N.D.	N.D.	N.D.	N.D.	N.D.	N.D.	N.D.	N.D.	N.D.	N.D.	N.D.	N.D.	N.D.	N.D.	N.D.	N.D.	N.D.	N.D.	N.D.	N.D.	N.D.	N.D.	N.D.	N.D.	N.D.	N.D.	N.D.	N.D.	N.D.	N.D.	N.D.	N.D.	N.D.	N.D.	N.D.
	Cation	C02455		alpha-Methylbenzylamine	122.097	12.3169	N.D.	N.D.	N.D.	N.D.	N.D.	N.D.	N.D.	N.D.	N.D.	N.D.	N.D.	N.D.	N.D.	N.D.	N.D.	N.D.	N.D.	N.D.	N.D.	N.D.	N.D.	N.D.	N.D.	N.D.	N.D.	N.D.	N.D.	N.D.	N.D.	N.D.	N.D.	N.D.	N.D.	N.D.	N.D.	N.D.	N.D.	N.D.	N.D.	N.D.	N.D.	N.D.	N.D.
	Cation	C11003		2,4-Dimethylaniline	122.097	12.5581	N.D.	N.D.	N.D.	N.D.	N.D.	N.D.	N.D.	N.D.	N.D.	N.D.	N.D.	N.D.	N.D.	N.D.	N.D.	N.D.	N.D.	N.D.	N.D.	N.D.	N.D.	N.D.	N.D.	N.D.	N.D.	N.D.	N.D.	N.D.	N.D.	N.D.	N.D.	N.D.	N.D.	N.D.	N.D.	N.D.	N.D.	N.D.	N.D.	N.D.	N.D.	N.D.	N.D.
	Cation	C02421		Isonicotinamide	123.056	11.2179	N.D.	N.D.	N.D.	N.D.	N.D.	N.D.	N.D.	N.D.	N.D.	N.D.	N.D.	N.D.	N.D.	N.D.	N.D.	N.D.	N.D.	N.D.	N.D.	N.D.	N.D.	N.D.	N.D.	N.D.	N.D.	N.D.	N.D.	N.D.	N.D.	N.D.	N.D.	N.D.	N.D.	N.D.	N.D.	N.D.	N.D.	N.D.	N.D.	N.D.	N.D.	N.D.	N.D.
	Cation	C00153		Nicotinamide	123.056	11.3104	118.565	81.9938	139.688	77.0012	155.79	98.2652	43.8323	100.757	97.0361	134.082	34.1089	16.6078	33.5886	23.5196	52.8721	49.0626	93.0737	38.5693	53.2527	131.957	53.1595	77.6087	61.525	105.564	72.0683	54.9176	64.0831	56.678	102.508	247.911	63.0425	22.0254	23.8096	23.1086	61.7773	22.5805	34.0296	25.3955	29.506	154.797	21.2059	21.8862	54.2324
	Cation	C01950		Picolinamide	123.056	16.077	N.D.	N.D.	N.D.	N.D.	N.D.	N.D.	N.D.	N.D.	N.D.	N.D.	N.D.	N.D.	N.D.	N.D.	N.D.	N.D.	N.D.	N.D.	N.D.	N.D.	N.D.	N.D.	N.D.	N.D.	N.D.	N.D.	N.D.	N.D.	N.D.	N.D.	N.D.	N.D.	N.D.	N.D.	N.D.	N.D.	N.D.	N.D.	N.D.	N.D.	N.D.	N.D.	N.D.
	Cation	C02567		N1-Acetylspermine	123.121	8.47097	N.D.	N.D.	N.D.	N.D.	N.D.	0.0688339	N.D.	0.308441	N.D.	N.D.	0.744615	0.18692	0.192129	0.261923	0.698348	0.282667	0.0663475	0.12161	0.250807	N.D.	N.D.	N.D.	N.D.	N.D.	N.D.	0.249504	0.254797	0.148816	0.212174	N.D.	0.37795	0.263701	0.208377	0.248961	N.D.	1.31545	1.21397	2.38418	0.278932	N.D.	N.D.	N.D.	0.20194
	Cation	C02635		3-Chloroalanine	124.017	20.5759	N.D.	N.D.	N.D.	N.D.	N.D.	N.D.	N.D.	N.D.	N.D.	N.D.	N.D.	N.D.	N.D.	N.D.	N.D.	N.D.	N.D.	N.D.	N.D.	N.D.	N.D.	N.D.	N.D.	N.D.	N.D.	N.D.	N.D.	N.D.	N.D.	N.D.	N.D.	N.D.	N.D.	N.D.	N.D.	N.D.	N.D.	N.D.	N.D.	N.D.	N.D.	N.D.	N.D.
	Cation	C00245		Taurine	126.024	37.4453	5248.64	6549.08	4638.03	4971.98	612.775	3975.58	1292.53	4033.29	3728.31	525.05	2969.59	2544.12	3225.51	2940.38	2646.7	3274.62	3152.19	2320.03	3108.57	882.437	4908.23	3888	3749.91	3967.69	893.842	3404.8	3013.64	3641.22	3739.86	286.596	2944.39	1861.37	1337.29	1650.93	744.04	2750.21	2908.12	3214.31	3341.81	513.513	4414.27	4960.31	4812.7
	Cation	C02376		5-Methylcytosine	126.067	11.9811	N.D.	N.D.	N.D.	N.D.	N.D.	N.D.	N.D.	N.D.	N.D.	N.D.	N.D.	N.D.	N.D.	N.D.	N.D.	N.D.	N.D.	N.D.	N.D.	N.D.	N.D.	N.D.	N.D.	N.D.	N.D.	N.D.	N.D.	N.D.	N.D.	N.D.	N.D.	N.D.	N.D.	N.D.	N.D.	N.D.	N.D.	N.D.	N.D.	N.D.	N.D.	N.D.	N.D.
	Cation	C05127		1-Methylhistamine	126.104	7.40387	1.64003	1.0437	1.93958	0.599635	0.104798	3.84495	1.47833	6.24869	4.22649	1.10441	1.20582	1.30578	1.48723	1.21671	1.61762	0.514787	0.680198	0.659858	1.33973	0.384044	1.4942	2.11116	1.17202	1.71859	0.911319	0.922733	0.573406	0.722898	N.D.	N.D.	1.63945	0.467325	0.95556	0.576927	1.95372	0.175912	0.419031	0.291925	0.693491	0.201129	0.517409	1.31164	1.90107
	Cation	C02835		Imidazole-4-acetate	127.051	12.3458	N.D.	N.D.	N.D.	N.D.	N.D.	0.755382	N.D.	1.40865	1.34435	N.D.	N.D.	N.D.	N.D.	N.D.	N.D.	N.D.	N.D.	N.D.	N.D.	N.D.	N.D.	2.34321	N.D.	N.D.	N.D.	N.D.	N.D.	N.D.	N.D.	N.D.	N.D.	N.D.	N.D.	N.D.	N.D.	N.D.	N.D.	N.D.	N.D.	N.D.	N.D.	N.D.	N.D.
	Cation	C00178		Thymine	127.051	36.8394	N.D.	N.D.	N.D.	N.D.	N.D.	N.D.	N.D.	N.D.	N.D.	N.D.	N.D.	N.D.	N.D.	N.D.	N.D.	N.D.	N.D.	N.D.	N.D.	N.D.	N.D.	N.D.	N.D.	N.D.	N.D.	N.D.	N.D.	N.D.	N.D.	N.D.	N.D.	N.D.	N.D.	N.D.	N.D.	N.D.	N.D.	N.D.	N.D.	N.D.	N.D.	N.D.	N.D.
	Cation	C08737		Melamine	127.074	11.6828	0.903535	N.D.	1.11132	1.01895	N.D.	0.821493	0.810885	N.D.	0.937089	0.296508	0.46419	N.D.	N.D.	0.53975	0.62116	0.524944	N.D.	N.D.	N.D.	N.D.	0.913533	0.517292	N.D.	0.582074	1.61306	1.50544	0.646705	N.D.	N.D.	N.D.	1.38077	0.91922	0.94288	N.D.	N.D.	0.981137	N.D.	1.28404	0.794356	1.35539	N.D.	0.893452	0.554901
	Cation	C03969		1-Amino-1-cyclopentanecarboxylate	130.087	14.9418	N.D.	N.D.	N.D.	N.D.	N.D.	N.D.	N.D.	N.D.	N.D.	N.D.	N.D.	N.D.	N.D.	N.D.	N.D.	N.D.	N.D.	N.D.	N.D.	N.D.	N.D.	N.D.	N.D.	N.D.	N.D.	N.D.	N.D.	N.D.	N.D.	N.D.	N.D.	N.D.	N.D.	N.D.	N.D.	N.D.	N.D.	N.D.	N.D.	N.D.	N.D.	N.D.	N.D.
	Cation	C00408		Pipecolate	130.087	16.0659	2.08271	2.22224	1.48784	1.67211	8.15478	2.96764	1.35476	2.16988	2.71697	4.98216	1.45984	1.00467	1.42732	1.13882	1.06283	0.984514	1.20375	1.04849	1.01495	3.3848	1.03913	0.819461	0.613427	1.02808	0.850723	1.06904	1.07748	0.903361	0.935516	2.55666	1.14094	1.12513	1.06929	1.0718	3.20753	1.25526	1.28239	1.95553	1.88757	2.01018	0.716694	0.968959	0.688651
	Cation	C07151		Metformin	130.11	8.55146	N.D.	N.D.	N.D.	N.D.	N.D.	N.D.	N.D.	N.D.	N.D.	N.D.	N.D.	N.D.	N.D.	N.D.	N.D.	8.34451	14.0747	6.59679	9.40309	4.99125	N.D.	N.D.	N.D.	N.D.	N.D.	N.D.	N.D.	N.D.	N.D.	N.D.	0.375416	0.373579	0.296404	0.249915	0.450328	N.D.	N.D.	N.D.	N.D.	N.D.	N.D.	N.D.	N.D.
	Cation	C01740		Octylamine	130.16	12.9416	N.D.	N.D.	N.D.	N.D.	N.D.	N.D.	N.D.	N.D.	N.D.	N.D.	N.D.	N.D.	N.D.	N.D.	N.D.	N.D.	N.D.	N.D.	N.D.	N.D.	N.D.	N.D.	N.D.	N.D.	N.D.	N.D.	N.D.	N.D.	N.D.	N.D.	N.D.	N.D.	N.D.	N.D.	N.D.	N.D.	N.D.	N.D.	N.D.	N.D.	N.D.	N.D.	N.D.
	Cation	C02714		N-Acetylputrescine	131.119	13.0499	0.54351	0.51046	0.629928	0.628007	0.406693	0.674327	N.D.	0.441361	0.754362	0.169902	0.802118	0.331485	0.673862	0.551291	0.189681	0.281781	0.540956	0.212384	0.220727	N.D.	N.D.	0.217654	N.D.	N.D.	N.D.	0.787892	0.564822	0.514756	0.623118	0.154054	N.D.	N.D.	N.D.	N.D.	0.218539	1.00241	0.858829	0.979894	1.08446	0.400529	0.447955	0.577303	0.571305
	Cation	C00179		Agmatine	131.13	7.7875	N.D.	N.D.	N.D.	N.D.	N.D.	N.D.	N.D.	N.D.	N.D.	N.D.	N.D.	N.D.	N.D.	N.D.	N.D.	N.D.	N.D.	N.D.	N.D.	N.D.	N.D.	N.D.	N.D.	N.D.	N.D.	N.D.	N.D.	N.D.	N.D.	N.D.	N.D.	N.D.	N.D.	N.D.	N.D.	N.D.	N.D.	N.D.	N.D.	N.D.	N.D.	N.D.	N.D.
	Cation	C01015		Hydroxyproline	132.067	19.0211	45.4431	40.518	29.5552	39.016	21.1845	65.1932	9.77633	29.7928	66.8684	14.2619	23.9029	15.0206	29.519	21.5199	14.7666	23.706	32.3089	26.2135	26.1798	10.4112	28.3481	45.6092	30.2527	32.1788	7.24787	33.401	26.9098	34.9032	25.9486	15.157	19.0774	14.7674	12.8197	13.2602	9.01515	27.9511	28.2047	31.3683	29.6426	8.44225	22.4639	31.2963	23.157
	Cation	C00430		5-Aminolevulinate	132.071	12.306	N.D.	N.D.	0.788347	0.526874	0.7502	0.482726	N.D.	N.D.	N.D.	N.D.	1.3841	0.547073	0.731354	0.789787	0.516245	0.604343	0.506914	0.31284	0.532242	0.335571	N.D.	0.245165	N.D.	0.543667	N.D.	0.673289	0.481213	N.D.	N.D.	0.79376	0.497896	N.D.	N.D.	N.D.	0.793955	N.D.	N.D.	N.D.	1.36904	1.56387	N.D.	0.409469	0.18756
	Cation	C00300		Creatine	132.079	13.699	1156.58	859.088	765.931	944.274	2056.23	389.682	197.709	597.704	413.253	461.038	933.001	351.309	669.888	587.074	442.131	660.988	1737.86	495.811	698.953	1107.05	577.676	722.666	543.313	667.783	536.712	858.313	871.447	1071.06	883.871	1883.54	594.957	277.202	166.732	233.168	1557.75	545.017	761.87	1033.6	923.393	688.08	930.591	1337.16	1221.84
	Cation	C02378		6-Aminohexanoate	132.102	12.9145	N.D.	N.D.	N.D.	N.D.	N.D.	N.D.	N.D.	N.D.	N.D.	N.D.	N.D.	N.D.	N.D.	N.D.	N.D.	N.D.	N.D.	N.D.	N.D.	N.D.	N.D.	N.D.	N.D.	N.D.	N.D.	N.D.	N.D.	N.D.	N.D.	N.D.	N.D.	N.D.	N.D.	N.D.	N.D.	N.D.	N.D.	N.D.	N.D.	N.D.	N.D.	N.D.	N.D.
	Cation	C02486		beta-Leucine	132.103	13.5173	N.D.	N.D.	N.D.	N.D.	N.D.	N.D.	N.D.	N.D.	N.D.	N.D.	N.D.	N.D.	N.D.	N.D.	N.D.	N.D.	N.D.	N.D.	N.D.	N.D.	N.D.	N.D.	N.D.	N.D.	N.D.	N.D.	N.D.	N.D.	N.D.	N.D.	N.D.	N.D.	N.D.	N.D.	N.D.	N.D.	N.D.	N.D.	N.D.	N.D.	N.D.	N.D.	N.D.
	Cation	C00407		Ile	132.103	15.969	232.643	210.768	292.274	224.994	188.609	405.585	164.197	621.664	414.919	293.682	282.055	160.023	238.473	232.993	256.228	221.219	381.562	202.218	219.515	138.926	146.823	197.332	165.946	295.232	122.694	145.29	250.853	250.892	386.082	225.297	165.254	136.594	122.201	123.611	131.608	186.51	204.872	224.871	187.979	132.169	321.904	295.115	328.322
	Cation	C00123		Leu	132.103	16.1412	498.609	447.193	644.314	467.55	506.98	739.838	324.986	1091.74	756.144	508.088	561.626	325.539	493.753	462.416	635.601	437.096	793.481	414.132	445.052	313.587	303.032	405.184	385.864	627.173	284.552	363.777	583.695	542.403	914.191	519.948	332.714	280.241	251.046	251.766	307.704	378.98	419.261	490.51	401.04	311.889	583.458	542.571	588.532
	Cation	C03375		Bis(3-aminopropyl)amine	132.151	6.5159	N.D.	N.D.	N.D.	N.D.	N.D.	N.D.	N.D.	N.D.	N.D.	N.D.	N.D.	N.D.	N.D.	N.D.	N.D.	N.D.	N.D.	N.D.	N.D.	N.D.	N.D.	N.D.	N.D.	N.D.	N.D.	N.D.	N.D.	N.D.	N.D.	N.D.	N.D.	N.D.	N.D.	N.D.	N.D.	N.D.	N.D.	N.D.	N.D.	N.D.	N.D.	N.D.	N.D.
	Cation	C02037		Gly-Gly	133.061	12.9057	8.73907	10.9627	10.3408	10.36	9.24466	7.90875	1.71695	11.1683	8.45534	3.75406	11.5683	5.67161	8.8516	8.60209	9.73286	5.48958	16.3468	6.37553	6.12776	4.32642	N.D.	2.89773	3.71282	12.0068	3.07828	9.00226	9.82074	9.13647	17.0259	8.94385	4.02743	2.9811	2.55411	1.75005	7.54571	2.84878	5.29593	10.302	8.51467	7.00793	6.35829	7.96455	6.66325
	Cation	C00152		Asn	133.062	16.3584	345.628	319.417	317.992	358.811	322.966	222.218	84.5345	317.34	218.299	156.518	152.287	103.68	171.922	152.384	171.32	175.693	258.959	149.64	165.367	208.375	174.765	200.684	175.932	255.379	130.899	276.207	326.487	327.135	408.23	311.31	153.044	123.555	102.961	116.73	233.434	139.758	181.485	216.482	187.813	126.244	241.759	231.533	255.473
	Cation	C00077		Ornithine	133.099	10.3946	140.408	110.387	201.853	99.3072	370.352	153.962	95.7964	135.45	156.997	724.922	82.033	56.8635	67.1874	60.4259	137.453	62.4278	56.8481	46.1862	59.4017	214.258	67.2921	45.4157	58.4226	104.3	213.391	139.263	166.069	173.926	218.564	460.286	58.0166	61.2269	80.7136	61.5057	249.519	65.2492	91.3422	95.8139	72.9269	256.621	96.9786	74.1716	105.417
	Cation	C00049		Asp	134.046	18.1542	689.127	413.36	528.795	463.613	303.557	598.473	207.424	329.021	623.467	233.779	352.033	175.622	389.307	330.407	305.612	284.842	596.405	236.102	188.804	365.383	397.263	546.143	351.135	385.641	172.667	263.569	391.115	425.976	524.198	86.5549	235.534	93.3269	107.073	83.1796	350.451	207.252	315.072	219.751	219.792	196.118	323.696	440.986	507.71
	Cation	C10901		2-Aminobenzimidazole	134.072	11.506	N.D.	N.D.	N.D.	N.D.	N.D.	N.D.	N.D.	N.D.	N.D.	N.D.	N.D.	N.D.	N.D.	N.D.	N.D.	N.D.	N.D.	N.D.	N.D.	N.D.	N.D.	N.D.	N.D.	N.D.	N.D.	N.D.	N.D.	N.D.	N.D.	N.D.	N.D.	N.D.	N.D.	N.D.	N.D.	N.D.	N.D.	N.D.	N.D.	N.D.	N.D.	N.D.	N.D.
	Cation	C00155		Homocysteine	136.043	16.3811	N.D.	N.D.	N.D.	N.D.	N.D.	N.D.	N.D.	N.D.	N.D.	N.D.	N.D.	N.D.	N.D.	N.D.	N.D.	N.D.	N.D.	N.D.	N.D.	N.D.	N.D.	N.D.	N.D.	N.D.	N.D.	N.D.	N.D.	N.D.	N.D.	N.D.	N.D.	N.D.	N.D.	N.D.	N.D.	N.D.	N.D.	N.D.	N.D.	N.D.	N.D.	N.D.	N.D.
	Cation	C00147		Adenine	136.064	11.6873	2.71914	3.35022	2.79526	3.6501	3.82647	1.73052	0.557411	2.35797	2.00696	1.11502	6.79271	2.35843	5.36354	4.47453	1.25357	1.56533	2.47809	1.42517	1.98137	1.59753	1.63025	1.64171	0.871478	1.13204	1.26896	4.38022	3.98552	2.31606	1.91764	0.722881	3.7684	1.80441	1.50316	1.38879	4.77678	1.5662	1.35286	1.22254	1.05263	0.920986	1.5388	2.39065	2.37331
	Cation	C00262		Hypoxanthine	137.048	17.3094	1059.75	868.404	861.344	917.338	536.336	327.893	176.121	631.462	308.051	361.045	412.707	235.027	412.009	206.516	242	417.2	1241.43	274.324	223.746	364.477	206.016	277.026	484.853	518.591	207.862	428.424	660.543	593.032	808.306	233.401	250.857	175.453	169.135	151.856	258.635	593.145	650.813	811.37	602.019	849.377	292.082	227.768	265.357
	Cation	C02918		1-Methylnicotinamide	137.073	11.2556	35.5002	23.1848	21.6918	24.1757	18.4522	19.8158	5.71452	24.8607	22.3585	6.53756	33.7213	17.3459	24.2517	25.6599	25.1631	26.9837	45.2872	24.7588	26.1736	7.92486	24.6037	37.2014	36.0391	44.9639	6.77167	36.4521	63.5028	56.2893	73.7524	26.0696	14.0872	7.87517	6.0583	8.14398	15.8723	20.4583	23.6084	27.8209	22.1053	24.4408	24.8485	31.5977	29.5862
	Cation	C00568		p-Aminobenzoate	138.056	15.0008	N.D.	N.D.	N.D.	N.D.	N.D.	N.D.	N.D.	N.D.	N.D.	N.D.	N.D.	N.D.	N.D.	N.D.	N.D.	N.D.	N.D.	N.D.	N.D.	N.D.	N.D.	N.D.	N.D.	N.D.	N.D.	N.D.	N.D.	N.D.	N.D.	N.D.	N.D.	N.D.	N.D.	N.D.	N.D.	N.D.	N.D.	N.D.	N.D.	N.D.	N.D.	N.D.	N.D.
	Cation	C01004		Trigonelline	138.056	16.3376	0.932929	N.D.	N.D.	0.383563	2.82993	0.616976	N.D.	N.D.	0.495399	1.83769	0.221153	N.D.	N.D.	N.D.	N.D.	N.D.	1.77682	0.564516	0.668663	3.09708	N.D.	N.D.	N.D.	N.D.	N.D.	N.D.	N.D.	N.D.	N.D.	0.420658	N.D.	N.D.	N.D.	N.D.	2.89654	N.D.	N.D.	N.D.	N.D.	N.D.	1.48431	1.44332	1.36165
	Cation	C00108		Anthranilate	138.056	16.5572	0.378059	N.D.	N.D.	N.D.	N.D.	0.454364	N.D.	N.D.	N.D.	0.747594	0.344633	N.D.	0.469282	N.D.	0.578512	1.03248	0.538715	0.249714	0.600703	N.D.	N.D.	0.828119	N.D.	N.D.	N.D.	N.D.	N.D.	N.D.	N.D.	N.D.	N.D.	N.D.	N.D.	N.D.	N.D.	0.496778	0.525254	1.0197	0.69876	N.D.	N.D.	N.D.	N.D.
	Cation	C02735		Phenylethanolamine	138.092	12.5964	N.D.	N.D.	N.D.	N.D.	N.D.	N.D.	N.D.	N.D.	N.D.	N.D.	N.D.	N.D.	N.D.	N.D.	N.D.	N.D.	N.D.	N.D.	N.D.	N.D.	N.D.	N.D.	N.D.	N.D.	N.D.	N.D.	N.D.	N.D.	N.D.	N.D.	N.D.	N.D.	N.D.	N.D.	N.D.	N.D.	N.D.	N.D.	N.D.	N.D.	N.D.	N.D.	N.D.
	Cation	C00483		Tyramine	138.092	12.7449	0.520478	1.19965	0.986874	0.61987	0.271383	N.D.	N.D.	N.D.	N.D.	N.D.	N.D.	N.D.	N.D.	N.D.	N.D.	N.D.	N.D.	N.D.	N.D.	N.D.	N.D.	N.D.	N.D.	N.D.	N.D.	N.D.	N.D.	N.D.	N.D.	N.D.	N.D.	N.D.	N.D.	N.D.	N.D.	N.D.	N.D.	N.D.	N.D.	N.D.	N.D.	N.D.	N.D.
	Cation	C00785		Urocanate	139.052	12.7601	N.D.	N.D.	N.D.	N.D.	N.D.	N.D.	2.86127	N.D.	N.D.	5.66998	N.D.	N.D.	N.D.	N.D.	N.D.	N.D.	N.D.	N.D.	N.D.	N.D.	N.D.	N.D.	N.D.	N.D.	N.D.	N.D.	N.D.	N.D.	N.D.	N.D.	N.D.	N.D.	N.D.	N.D.	N.D.	N.D.	N.D.	N.D.	N.D.	N.D.	N.D.	N.D.	N.D.
	Cation	C01020		6-Hydroxynicotinate	140.036	37.8966	N.D.	N.D.	N.D.	N.D.	N.D.	N.D.	N.D.	N.D.	N.D.	N.D.	N.D.	N.D.	N.D.	N.D.	N.D.	N.D.	N.D.	N.D.	N.D.	N.D.	N.D.	N.D.	N.D.	N.D.	N.D.	N.D.	N.D.	N.D.	N.D.	N.D.	N.D.	N.D.	N.D.	N.D.	N.D.	N.D.	N.D.	N.D.	N.D.	N.D.	N.D.	N.D.	N.D.
	Cation	C00783		Tropinone	140.108	11.6163	N.D.	N.D.	N.D.	N.D.	N.D.	N.D.	N.D.	N.D.	N.D.	N.D.	N.D.	N.D.	N.D.	N.D.	N.D.	N.D.	N.D.	N.D.	N.D.	N.D.	N.D.	N.D.	N.D.	N.D.	N.D.	N.D.	N.D.	N.D.	N.D.	N.D.	N.D.	N.D.	N.D.	N.D.	N.D.	N.D.	N.D.	N.D.	N.D.	N.D.	N.D.	N.D.	N.D.
	Cation	C00860		Histidinol	142.099	8.02024	N.D.	N.D.	N.D.	N.D.	N.D.	N.D.	N.D.	N.D.	N.D.	N.D.	N.D.	N.D.	N.D.	N.D.	N.D.	N.D.	N.D.	N.D.	N.D.	N.D.	N.D.	N.D.	N.D.	N.D.	N.D.	N.D.	N.D.	N.D.	N.D.	N.D.	N.D.	N.D.	N.D.	N.D.	N.D.	N.D.	N.D.	N.D.	N.D.	N.D.	N.D.	N.D.	N.D.
	Cation	C00729		Tropine	142.125	12.3889	N.D.	N.D.	N.D.	N.D.	N.D.	N.D.	N.D.	N.D.	N.D.	N.D.	N.D.	N.D.	N.D.	N.D.	N.D.	N.D.	N.D.	N.D.	N.D.	N.D.	N.D.	N.D.	N.D.	N.D.	N.D.	N.D.	N.D.	N.D.	N.D.	N.D.	N.D.	N.D.	N.D.	N.D.	N.D.	N.D.	N.D.	N.D.	N.D.	N.D.	N.D.	N.D.	N.D.
	Cation	C06231		Ectoine	143.083	14.6709	N.D.	N.D.	N.D.	N.D.	0.982879	N.D.	N.D.	N.D.	N.D.	N.D.	N.D.	N.D.	N.D.	N.D.	N.D.	N.D.	N.D.	N.D.	N.D.	N.D.	N.D.	N.D.	N.D.	N.D.	N.D.	N.D.	N.D.	N.D.	N.D.	N.D.	N.D.	N.D.	N.D.	N.D.	0.871164	N.D.	N.D.	N.D.	N.D.	N.D.	N.D.	N.D.	N.D.
	Cation	C04294		4-Methyl-5-thiazoleethanol	144.05	12.3574	N.D.	N.D.	N.D.	N.D.	N.D.	N.D.	N.D.	N.D.	N.D.	N.D.	N.D.	N.D.	N.D.	N.D.	N.D.	N.D.	N.D.	N.D.	N.D.	N.D.	N.D.	N.D.	N.D.	N.D.	N.D.	N.D.	N.D.	N.D.	N.D.	N.D.	N.D.	N.D.	N.D.	N.D.	N.D.	N.D.	N.D.	N.D.	N.D.	N.D.	N.D.	N.D.	N.D.
	Cation	C10172		Proline betaine	144.104	18.1656	1.30711	1.64145	1.35045	1.59244	2.63799	8.28343	2.63839	8.83289	8.44098	8.03774	9.33098	6.93968	7.78967	7.73333	9.71673	10.7605	30.1458	7.57508	9.52425	9.37882	2.30181	3.79773	3.36976	4.21921	4.56906	1.02165	1.01494	0.883669	0.557672	1.72208	1.12321	1.15432	1.11212	1.1932	4.32753	1.11922	1.27004	1.3863	1.04429	1.64367	5.16116	5.28708	5.20601
	Cation	C03413		N1,N12-Diacetylspermine	144.128	11.6129	0.233798	0.327289	0.370494	0.882572	N.D.	0.775526	N.D.	2.98346	0.71664	N.D.	12.6351	0.850265	1.8895	2.34596	11.7762	3.8016	1.47227	1.67344	2.69081	N.D.	N.D.	N.D.	0.146051	0.361146	N.D.	9.72992	4.75488	6.14583	7.64489	N.D.	8.67807	7.46371	7.76182	8.09654	N.D.	4.41741	4.249	10.6119	1.39625	N.D.	4.56558	3.97233	8.52057
	Cation	C01035		gamma-Guanidinobutyrate	146.092	12.731	0.292293	N.D.	N.D.	N.D.	N.D.	9.88175	N.D.	0.384399	12.3576	0.4413	0.133252	N.D.	N.D.	N.D.	N.D.	N.D.	0.445891	0.195541	0.435268	0.234767	1.91316	N.D.	N.D.	1.64321	N.D.	0.664138	N.D.	N.D.	N.D.	0.664077	N.D.	N.D.	N.D.	N.D.	N.D.	N.D.	N.D.	0.515521	N.D.	N.D.	N.D.	N.D.	N.D.
	Cation	C01996		Acetylcholine	146.119	11.6762	0.155748	0.260657	0.145754	0.179743	N.D.	N.D.	N.D.	N.D.	0.0937813	N.D.	N.D.	N.D.	N.D.	N.D.	N.D.	0.106509	N.D.	N.D.	N.D.	N.D.	N.D.	3.66617	0.245608	0.248407	N.D.	0.237198	N.D.	0.0714925	N.D.	N.D.	7.14028	8.23217	0.712677	1.57435	N.D.	0.109459	N.D.	0.193302	0.21184	N.D.	N.D.	N.D.	0.0864449
	Cation	C01181		gamma-Butyrobetaine	146.12	12.461	10.3292	10.3148	9.44537	9.9824	9.82414	9.21081	2.21167	11.9864	8.67075	6.28455	6.90086	3.29415	5.7682	5.79667	5.5731	14.6106	40.9693	9.50167	13.1254	4.86204	3.84101	8.80162	7.08334	14.2291	6.18756	5.44923	6.40299	6.1241	5.90303	3.41284	5.62246	3.65961	2.54885	3.0485	5.6718	4.47501	5.13344	5.14926	5.81188	2.28674	4.58776	6.59605	5.31572
	Cation	C01930		Lysinamide	146.13	8.5912	N.D.	N.D.	N.D.	N.D.	N.D.	N.D.	N.D.	N.D.	N.D.	N.D.	N.D.	N.D.	N.D.	N.D.	N.D.	N.D.	N.D.	N.D.	N.D.	N.D.	N.D.	N.D.	N.D.	N.D.	N.D.	N.D.	N.D.	N.D.	N.D.	N.D.	N.D.	N.D.	N.D.	N.D.	N.D.	N.D.	N.D.	N.D.	N.D.	N.D.	N.D.	N.D.	N.D.
	Cation	C00315		Spermidine	146.167	6.79524	7.23821	4.53148	9.77347	4.66909	7.2509	5.59745	1.82172	4.37776	5.09718	9.65466	14.2576	5.03678	9.02633	8.39446	9.51244	3.10263	5.52724	3.60864	3.04057	4.61508	1.90558	2.39314	2.62746	3.79922	14.6532	2.72006	7.22939	5.09073	8.64496	5.17382	2.06126	1.07603	0.321985	0.93564	5.31347	25.5835	30.3285	18.1565	21.1043	8.13979	0.71853	1.48709	2.29181
	Cation	C00064		Gln	147.079	16.8341	1159.73	1267.93	1006.22	1359.39	2095.71	1393.4	543.644	1227.11	1479.81	1154.5	386.142	427.643	470.653	464.496	314.695	807.527	695.595	602.042	576.39	1509.21	792.237	856.546	585.415	857.359	695.043	660.46	769.577	610.552	998.46	1412.88	721.729	512.114	368.406	430.399	2388.09	443.438	461.963	468.862	470.479	794.371	880.226	938.973	1073.62
	Cation	C03114		5,6-Dimethylbenzimidazole	147.093	12.3303	N.D.	N.D.	N.D.	N.D.	N.D.	N.D.	N.D.	N.D.	N.D.	N.D.	N.D.	N.D.	N.D.	N.D.	N.D.	N.D.	N.D.	N.D.	N.D.	N.D.	N.D.	N.D.	N.D.	N.D.	N.D.	N.D.	N.D.	N.D.	N.D.	N.D.	N.D.	N.D.	N.D.	N.D.	N.D.	N.D.	N.D.	N.D.	N.D.	N.D.	N.D.	N.D.	N.D.
	Cation	C00047		Lys	147.115	10.4998	512.918	505.806	633.104	413.471	652.688	619.401	325.096	839.672	598.915	626.926	406.835	303.398	359.225	304.724	562.157	385.289	563.995	307.924	379.007	467.308	369.013	353.813	445.356	509.693	362.186	312.776	437.986	384.143	744.217	628.122	316.422	327.681	340.339	320.399	452.485	260.199	309.419	382.154	289.34	339.603	526.704	433.171	441.478
	Cation	C07166		Trientine	147.162	6.25698	N.D.	N.D.	N.D.	N.D.	N.D.	N.D.	N.D.	N.D.	N.D.	N.D.	N.D.	N.D.	N.D.	N.D.	N.D.	N.D.	N.D.	N.D.	N.D.	N.D.	N.D.	N.D.	N.D.	N.D.	N.D.	N.D.	N.D.	N.D.	N.D.	N.D.	N.D.	N.D.	N.D.	N.D.	N.D.	N.D.	N.D.	N.D.	N.D.	N.D.	N.D.	N.D.	N.D.
	Cation	C00025		Glu	148.063	17.1294	4636.05	5485.72	4142.13	5131.22	3112.93	2896.83	707.767	2568.13	2825.47	1951.46	4793.84	2055.16	3758.8	3173.17	3526.2	1915.76	3132.45	1921.24	1902.01	1937.54	2170.8	2389.5	2315.84	3435.2	991.219	3384.74	3575.92	3747.68	4214.48	2773.89	2076.62	934.742	769.357	839.002	1954.15	3187.28	4239.19	5687.02	5291.99	1769.48	2726.08	3149.74	3177.35
	Cation	C00979		O-Acetylserine	148.062	19.9953	N.D.	N.D.	N.D.	N.D.	N.D.	N.D.	N.D.	N.D.	N.D.	N.D.	N.D.	N.D.	N.D.	N.D.	N.D.	N.D.	N.D.	N.D.	N.D.	N.D.	N.D.	N.D.	N.D.	N.D.	N.D.	N.D.	N.D.	N.D.	N.D.	N.D.	N.D.	N.D.	N.D.	N.D.	N.D.	N.D.	N.D.	N.D.	N.D.	N.D.	N.D.	N.D.	N.D.
	Cation	C06524		Nornicotine	149.109	7.78971	N.D.	N.D.	N.D.	N.D.	N.D.	N.D.	N.D.	N.D.	N.D.	N.D.	N.D.	N.D.	N.D.	N.D.	N.D.	N.D.	N.D.	N.D.	N.D.	N.D.	N.D.	N.D.	N.D.	N.D.	N.D.	N.D.	N.D.	N.D.	N.D.	N.D.	N.D.	N.D.	N.D.	N.D.	N.D.	N.D.	N.D.	N.D.	N.D.	N.D.	N.D.	N.D.	N.D.
	Cation	C00073		Met	150.06	16.7972	105.601	108.925	139.552	96.5072	106.381	256.358	109.709	372.165	252.197	118	139.962	65.4377	109.549	94.5156	154.965	76.1578	178.346	74.4714	76.5387	73.6418	76.0081	113.234	91.23	130.163	65.7986	89.1933	119.667	142.486	170.502	83.5813	62.0799	51.6557	52.8249	48.9351	44.0901	87.9171	105.192	141.241	108.139	54.2017	128.656	119.195	131.836
	Cation	C00913		3-Methyladenine	150.079	11.9338	N.D.	N.D.	N.D.	N.D.	N.D.	N.D.	N.D.	N.D.	N.D.	N.D.	N.D.	N.D.	N.D.	N.D.	N.D.	N.D.	N.D.	N.D.	N.D.	N.D.	N.D.	N.D.	N.D.	N.D.	N.D.	N.D.	N.D.	N.D.	N.D.	N.D.	N.D.	N.D.	N.D.	N.D.	N.D.	N.D.	N.D.	N.D.	N.D.	N.D.	N.D.	N.D.	N.D.
	Cation	C08434		6-Methylaminopurine	150.079	12.5581	N.D.	N.D.	N.D.	N.D.	N.D.	N.D.	N.D.	N.D.	N.D.	N.D.	N.D.	N.D.	N.D.	N.D.	N.D.	N.D.	N.D.	N.D.	N.D.	N.D.	N.D.	N.D.	N.D.	N.D.	N.D.	N.D.	N.D.	N.D.	N.D.	N.D.	N.D.	N.D.	N.D.	N.D.	N.D.	N.D.	N.D.	N.D.	N.D.	N.D.	N.D.	N.D.	N.D.
	Cation	C00242		Guanine	152.061	12.7539	17.7298	46.0398	1.84343	33.395	N.D.	6.04278	5.67816	2.26814	5.33987	0.790355	1.11639	0.72709	N.D.	N.D.	N.D.	N.D.	N.D.	1.03951	N.D.	N.D.	N.D.	N.D.	N.D.	N.D.	N.D.	1.69927	2.00339	1.36879	N.D.	N.D.	N.D.	N.D.	N.D.	N.D.	N.D.	N.D.	1.58384	N.D.	N.D.	N.D.	27.726	18.1333	36.3455
	Cation	C06818		Amantadine	152.145	13.3229	N.D.	N.D.	N.D.	N.D.	N.D.	N.D.	N.D.	N.D.	N.D.	N.D.	N.D.	N.D.	N.D.	N.D.	N.D.	N.D.	N.D.	N.D.	N.D.	N.D.	N.D.	N.D.	N.D.	N.D.	N.D.	N.D.	N.D.	N.D.	N.D.	N.D.	N.D.	N.D.	N.D.	N.D.	N.D.	N.D.	N.D.	N.D.	N.D.	N.D.	N.D.	N.D.	N.D.
	Cation	C00385		Xanthine	153.042	32.3592	176.446	172.39	228.954	139.194	677.567	51.0399	N.D.	116.484	N.D.	338.334	361.527	141.543	173.657	149.811	208.918	155.724	295.498	128.703	132.454	245.963	N.D.	97.1707	183.861	368.438	200.883	141.586	252.857	229.23	375.962	790.729	N.D.	N.D.	46.684	49.8915	184.862	86.4425	115.083	133.759	119.26	345.006	167.315	232.479	188.06
	Cation	C02518		4-Aminosalicylate	154.052	20.4436	N.D.	N.D.	N.D.	N.D.	N.D.	N.D.	N.D.	N.D.	N.D.	N.D.	N.D.	N.D.	N.D.	N.D.	N.D.	N.D.	N.D.	N.D.	N.D.	N.D.	N.D.	N.D.	N.D.	N.D.	N.D.	N.D.	N.D.	N.D.	N.D.	N.D.	N.D.	N.D.	N.D.	N.D.	N.D.	N.D.	N.D.	N.D.	N.D.	N.D.	N.D.	N.D.	N.D.
	Cation	C00632		3-Hydroxyanthranilate	154.052	16.9511	N.D.	N.D.	N.D.	N.D.	N.D.	N.D.	N.D.	N.D.	N.D.	N.D.	N.D.	N.D.	N.D.	N.D.	N.D.	N.D.	N.D.	N.D.	N.D.	N.D.	N.D.	N.D.	N.D.	N.D.	N.D.	N.D.	N.D.	N.D.	N.D.	N.D.	N.D.	N.D.	N.D.	N.D.	N.D.	N.D.	N.D.	N.D.	N.D.	N.D.	N.D.	N.D.	N.D.
	Cation	C03758		Dopamine	154.088	13.4721	N.D.	N.D.	N.D.	N.D.	N.D.	N.D.	N.D.	N.D.	N.D.	N.D.	N.D.	N.D.	N.D.	N.D.	N.D.	N.D.	N.D.	N.D.	N.D.	N.D.	N.D.	N.D.	N.D.	N.D.	N.D.	N.D.	N.D.	N.D.	N.D.	N.D.	N.D.	N.D.	N.D.	N.D.	N.D.	N.D.	N.D.	N.D.	N.D.	N.D.	N.D.	N.D.	N.D.
	Cation	C05135		4-(beta-Acetylaminoethyl)imidazole	154.1	13.0274	N.D.	N.D.	N.D.	N.D.	N.D.	N.D.	N.D.	N.D.	N.D.	N.D.	N.D.	N.D.	N.D.	N.D.	N.D.	N.D.	N.D.	N.D.	N.D.	N.D.	N.D.	N.D.	N.D.	N.D.	N.D.	N.D.	N.D.	N.D.	N.D.	N.D.	N.D.	N.D.	N.D.	N.D.	N.D.	N.D.	N.D.	N.D.	N.D.	N.D.	N.D.	N.D.	N.D.
	Cation	C10865		Pseudopelletierine	154.125	12.1658	N.D.	N.D.	N.D.	N.D.	N.D.	N.D.	N.D.	N.D.	N.D.	N.D.	N.D.	N.D.	N.D.	N.D.	N.D.	N.D.	N.D.	N.D.	N.D.	N.D.	N.D.	N.D.	N.D.	N.D.	N.D.	N.D.	N.D.	N.D.	N.D.	N.D.	N.D.	N.D.	N.D.	N.D.	N.D.	N.D.	N.D.	N.D.	N.D.	N.D.	N.D.	N.D.	N.D.
	Cation	C00135		His	156.079	11.1611	211.041	182.842	198.147	189.676	603.327	206.776	89.4234	293.645	245.156	247.825	145.466	93.835	140.052	117.643	173.369	128.402	199.864	121.583	128.628	304.841	111.263	125.469	143.147	194.668	112.725	111.826	161.872	149.735	231.995	366.573	106.304	102.708	93.7469	96.1665	344.671	61.1035	51.3494	103.964	82.547	144.234	168.474	156.893	162.3
	Cation	C05568		beta-Imidazolelactate	157.066	13.6797	N.D.	N.D.	N.D.	N.D.	N.D.	N.D.	N.D.	N.D.	N.D.	N.D.	N.D.	N.D.	N.D.	N.D.	N.D.	N.D.	N.D.	N.D.	N.D.	N.D.	N.D.	N.D.	N.D.	N.D.	N.D.	N.D.	N.D.	N.D.	N.D.	N.D.	N.D.	N.D.	N.D.	N.D.	N.D.	N.D.	N.D.	N.D.	N.D.	N.D.	N.D.	N.D.	N.D.
	Cation	C10600		Ibotenate	159.043	30.1345	N.D.	N.D.	N.D.	N.D.	N.D.	N.D.	N.D.	N.D.	N.D.	N.D.	N.D.	N.D.	N.D.	N.D.	N.D.	N.D.	N.D.	N.D.	N.D.	N.D.	N.D.	N.D.	N.D.	N.D.	N.D.	N.D.	N.D.	N.D.	N.D.	N.D.	N.D.	N.D.	N.D.	N.D.	N.D.	N.D.	N.D.	N.D.	N.D.	N.D.	N.D.	N.D.	N.D.
	Cation	C01551		Allantoin	159.061	37.4738	234.457	575.444	276.488	232.206	246.17	217.164	248.629	373.219	302.856	202.941	158.784	340.653	241.143	209.007	301.839	246.226	177.176	155.381	375.405	234.232	494.2	149.449	476.244	326.725	664.535	420.27	244.914	234.625	638.516	264.664	380.169	295.933	302.509	450.032	403.93	266.543	220.574	498.618	404.042	457.273	505.088	324.687	232.941
	Cation	C00637		Indole-3-acetaldehyde	160.076	36.8839	N.D.	N.D.	N.D.	N.D.	N.D.	N.D.	N.D.	N.D.	N.D.	N.D.	N.D.	N.D.	N.D.	N.D.	N.D.	N.D.	N.D.	N.D.	N.D.	N.D.	N.D.	N.D.	N.D.	N.D.	N.D.	N.D.	N.D.	N.D.	N.D.	N.D.	N.D.	N.D.	N.D.	N.D.	N.D.	N.D.	N.D.	N.D.	N.D.	N.D.	N.D.	N.D.	N.D.
	Cation	C08269		Betonicine	160.099	20.8956	N.D.	N.D.	N.D.	N.D.	N.D.	N.D.	N.D.	N.D.	N.D.	N.D.	N.D.	N.D.	N.D.	N.D.	N.D.	N.D.	N.D.	N.D.	N.D.	N.D.	N.D.	N.D.	N.D.	N.D.	N.D.	N.D.	N.D.	N.D.	N.D.	N.D.	N.D.	N.D.	N.D.	N.D.	N.D.	N.D.	N.D.	N.D.	N.D.	N.D.	N.D.	N.D.	N.D.
	Cation	-		N-Acetylvaline	160.099	37.8966	N.D.	N.D.	N.D.	N.D.	N.D.	N.D.	N.D.	N.D.	N.D.	N.D.	N.D.	N.D.	N.D.	N.D.	N.D.	N.D.	N.D.	N.D.	N.D.	N.D.	N.D.	N.D.	N.D.	N.D.	N.D.	N.D.	N.D.	N.D.	N.D.	N.D.	N.D.	N.D.	N.D.	N.D.	N.D.	N.D.	N.D.	N.D.	N.D.	N.D.	N.D.	N.D.	N.D.
	Cation	C00993		Ala-Ala	161.094	14.3874	3.72354	4.13515	6.06111	9.29698	16.7421	2.14878	N.D.	2.39056	3.18235	1.37109	6.52554	2.37226	4.2094	4.21857	6.67404	1.62103	2.63733	1.62299	1.70705	1.74231	N.D.	1.36822	N.D.	2.7317	N.D.	4.44897	7.31792	5.35	11.9176	6.77468	N.D.	N.D.	N.D.	N.D.	N.D.	N.D.	N.D.	N.D.	N.D.	N.D.	N.D.	N.D.	2.71518
	Cation	C00398		Tryptamine	161.109	12.8288	N.D.	N.D.	N.D.	N.D.	N.D.	N.D.	N.D.	N.D.	N.D.	N.D.	N.D.	N.D.	N.D.	N.D.	N.D.	N.D.	N.D.	N.D.	N.D.	N.D.	N.D.	N.D.	N.D.	N.D.	N.D.	N.D.	N.D.	N.D.	N.D.	N.D.	N.D.	N.D.	N.D.	N.D.	N.D.	N.D.	N.D.	N.D.	N.D.	N.D.	N.D.	N.D.	N.D.
	Cation	C00956		alpha-Aminoadipate	162.078	17.192	14.0504	13.3827	11.3335	14.4894	13.0334	19.7917	8.46194	8.28507	25.9712	35.1524	4.24778	3.09239	6.35536	5.01909	2.49019	7.56847	8.13178	6.84226	5.93127	6.22827	8.48768	11.2052	5.94284	6.41218	3.52098	6.41544	6.74021	7.76886	6.44766	N.D.	6.45266	3.39604	2.21929	2.91301	12.7076	7.95153	7.52617	7.06798	9.48822	3.78452	5.01057	7.07135	7.36927
	Cation	C01046		N-Methylglutamate	162.078	20.0571	N.D.	N.D.	N.D.	N.D.	N.D.	N.D.	N.D.	N.D.	N.D.	N.D.	N.D.	N.D.	N.D.	N.D.	N.D.	N.D.	N.D.	N.D.	N.D.	N.D.	N.D.	N.D.	N.D.	N.D.	N.D.	N.D.	N.D.	N.D.	N.D.	N.D.	N.D.	N.D.	N.D.	N.D.	N.D.	5.45629	4.0891	1.97038	2.81801	2.02966	N.D.	N.D.	N.D.
	Cation	C00955		Indole-3-ethanol	162.094	36.8839	N.D.	N.D.	N.D.	N.D.	N.D.	N.D.	N.D.	N.D.	N.D.	N.D.	N.D.	N.D.	N.D.	N.D.	N.D.	N.D.	N.D.	N.D.	N.D.	N.D.	N.D.	N.D.	N.D.	N.D.	N.D.	N.D.	N.D.	N.D.	N.D.	N.D.	N.D.	N.D.	N.D.	N.D.	N.D.	N.D.	N.D.	N.D.	N.D.	N.D.	N.D.	N.D.	N.D.
	Cation	C00318		Carnitine	162.115	13.138	291.047	261.197	222.03	261.448	1157.49	107.526	46.3722	148.96	96.341	141.526	204.627	70.7434	155.472	145.445	100.853	206.631	438.956	141.049	181.88	460.826	98.6997	205.558	183.375	406.116	128.237	289.098	260.149	318.312	248.507	689.161	109.544	71.3759	68.0538	62.4014	705.706	135.059	143.427	213.628	208.957	392.62	121.076	168.861	139.707
	Cation	C02627		2-Deoxystreptamine	163.11	9.15819	N.D.	N.D.	N.D.	N.D.	N.D.	N.D.	N.D.	N.D.	N.D.	N.D.	N.D.	N.D.	N.D.	N.D.	N.D.	N.D.	N.D.	N.D.	N.D.	N.D.	N.D.	N.D.	N.D.	N.D.	N.D.	N.D.	N.D.	N.D.	N.D.	N.D.	N.D.	N.D.	N.D.	N.D.	N.D.	N.D.	N.D.	N.D.	N.D.	N.D.	N.D.	N.D.	N.D.
	Cation	C16741		5-Hydroxylysine	163.11	10.9428	3.33668	2.74818	2.51435	2.60962	1.4124	2.57226	N.D.	1.95872	2.94757	0.915134	2.30634	2.79258	3.51247	1.69322	2.32835	2.29528	2.6096	2.60536	2.09056	1.08329	1.38245	2.08862	2.186	2.97917	N.D.	2.09822	2.25037	2.2523	3.70919	0.664978	1.35442	0.940183	0.788356	0.714426	1.2396	1.72031	2.08535	1.90263	1.40159	0.920742	3.58889	3.36828	2.21501
	Cation	C00745		Nicotine	163.126	8.02695	N.D.	N.D.	N.D.	N.D.	N.D.	N.D.	N.D.	N.D.	N.D.	N.D.	N.D.	N.D.	N.D.	N.D.	N.D.	N.D.	N.D.	N.D.	N.D.	N.D.	N.D.	N.D.	N.D.	N.D.	N.D.	N.D.	N.D.	N.D.	N.D.	N.D.	N.D.	N.D.	N.D.	N.D.	N.D.	N.D.	N.D.	N.D.	N.D.	N.D.	N.D.	N.D.	N.D.
	Cation	C00715		Pterin	164.059	15.871	N.D.	N.D.	N.D.	N.D.	N.D.	N.D.	N.D.	N.D.	N.D.	N.D.	N.D.	N.D.	N.D.	N.D.	N.D.	N.D.	N.D.	N.D.	N.D.	0.520812	N.D.	N.D.	N.D.	N.D.	N.D.	N.D.	N.D.	N.D.	N.D.	1.1403	N.D.	N.D.	N.D.	N.D.	N.D.	N.D.	N.D.	N.D.	N.D.	N.D.	N.D.	N.D.	N.D.
	Cation	C03172		S-Methylmethionine	164.075	11.1639	N.D.	N.D.	N.D.	N.D.	N.D.	N.D.	N.D.	N.D.	N.D.	N.D.	N.D.	N.D.	N.D.	N.D.	N.D.	N.D.	N.D.	N.D.	N.D.	N.D.	N.D.	N.D.	N.D.	N.D.	N.D.	N.D.	N.D.	N.D.	N.D.	N.D.	N.D.	N.D.	N.D.	N.D.	N.D.	N.D.	N.D.	N.D.	N.D.	N.D.	N.D.	N.D.	N.D.
	Cation	C02989		Methionine sulfoxide	166.056	18.7205	2.60123	N.D.	5.83821	3.40296	4.15891	21.3789	4.09217	16.898	30.9494	12.6769	3.6126	2.84504	3.61889	3.68744	8.17177	6.24234	10.2994	5.67719	5.82602	5.24526	9.70359	2.99084	3.74909	15.3743	5.64902	N.D.	4.06732	3.25474	4.39659	24.0777	4.01093	3.57483	3.90181	4.26312	2.60529	2.93339	3.0034	3.97653	2.62566	4.12375	11.0594	6.99033	8.61686
	Cation	C02242		7-Methylguanine	166.074	12.6629	0.881911	N.D.	0.541062	0.611098	N.D.	N.D.	N.D.	0.502986	N.D.	N.D.	0.436298	N.D.	0.38073	N.D.	0.435592	0.361148	0.679092	0.348323	0.37509	N.D.	N.D.	0.453963	0.317696	0.330075	N.D.	N.D.	0.55392	0.518056	N.D.	N.D.	N.D.	N.D.	N.D.	N.D.	N.D.	N.D.	0.457236	0.569301	0.233651	N.D.	N.D.	0.528552	0.594204
	Cation	C02230		3-Methylguanine	166.074	12.9462	N.D.	N.D.	N.D.	N.D.	N.D.	N.D.	N.D.	N.D.	N.D.	N.D.	N.D.	N.D.	N.D.	N.D.	N.D.	N.D.	N.D.	N.D.	N.D.	N.D.	N.D.	N.D.	N.D.	N.D.	N.D.	N.D.	N.D.	N.D.	N.D.	N.D.	N.D.	N.D.	N.D.	N.D.	N.D.	N.D.	N.D.	N.D.	N.D.	N.D.	N.D.	N.D.	N.D.
	Cation	C00079		Phe	166.089	17.4253	182.209	164.163	254.173	170.783	177.973	375.447	180.244	488.338	385.082	260.015	204.898	112.88	176.301	163.241	262.725	159.752	316.55	155.537	156.534	112.777	120.702	171.81	148.885	253.796	133.662	142.268	221.123	206.652	341.777	252.252	119.554	106.788	101.679	96.335	75.7008	143.661	160.916	186.275	154.667	127.893	219.514	205.859	220.939
	Cation	C01959		Taurocyamine	168.046	36.8839	N.D.	N.D.	N.D.	N.D.	N.D.	N.D.	N.D.	N.D.	N.D.	N.D.	N.D.	N.D.	N.D.	N.D.	N.D.	N.D.	N.D.	N.D.	N.D.	N.D.	N.D.	N.D.	N.D.	N.D.	N.D.	N.D.	N.D.	N.D.	N.D.	N.D.	N.D.	N.D.	N.D.	N.D.	N.D.	N.D.	N.D.	N.D.	N.D.	N.D.	N.D.	N.D.	N.D.
	Cation	C00250		Pyridoxal	168.066	13.5796	N.D.	N.D.	N.D.	0.592648	1.1044	N.D.	N.D.	N.D.	0.689479	0.792275	N.D.	N.D.	N.D.	N.D.	N.D.	N.D.	N.D.	N.D.	N.D.	0.570361	N.D.	N.D.	N.D.	N.D.	N.D.	N.D.	N.D.	N.D.	N.D.	0.48598	N.D.	N.D.	N.D.	N.D.	N.D.	N.D.	N.D.	N.D.	N.D.	N.D.	N.D.	N.D.	N.D.
	Cation	C05587		3-Methoxytyramine	168.105	13.6912	N.D.	N.D.	N.D.	N.D.	N.D.	N.D.	N.D.	N.D.	N.D.	N.D.	N.D.	N.D.	N.D.	N.D.	N.D.	N.D.	N.D.	N.D.	N.D.	N.D.	N.D.	N.D.	N.D.	N.D.	N.D.	N.D.	N.D.	N.D.	N.D.	N.D.	N.D.	N.D.	N.D.	N.D.	N.D.	N.D.	N.D.	N.D.	N.D.	N.D.	N.D.	N.D.	N.D.
	Cation	C04548		Synephrine	168.105	13.899	N.D.	N.D.	N.D.	N.D.	N.D.	N.D.	N.D.	N.D.	N.D.	N.D.	N.D.	N.D.	N.D.	N.D.	N.D.	N.D.	N.D.	N.D.	N.D.	N.D.	N.D.	N.D.	N.D.	N.D.	N.D.	N.D.	N.D.	N.D.	N.D.	N.D.	N.D.	N.D.	N.D.	N.D.	N.D.	N.D.	N.D.	N.D.	N.D.	N.D.	N.D.	N.D.	N.D.
	Cation	C00534		Pyridoxamine	169.099	9.0251	N.D.	N.D.	N.D.	N.D.	2.39316	N.D.	N.D.	N.D.	N.D.	0.237649	N.D.	N.D.	N.D.	N.D.	N.D.	N.D.	N.D.	N.D.	N.D.	0.977113	N.D.	N.D.	N.D.	N.D.	N.D.	N.D.	N.D.	N.D.	N.D.	7.05776	N.D.	N.D.	N.D.	N.D.	N.D.	N.D.	N.D.	N.D.	N.D.	0.767085	N.D.	N.D.	N.D.
	Cation	C00314		Pyridoxine	170.084	13.3569	N.D.	N.D.	N.D.	N.D.	N.D.	N.D.	N.D.	N.D.	N.D.	N.D.	N.D.	N.D.	N.D.	N.D.	N.D.	N.D.	N.D.	N.D.	N.D.	N.D.	N.D.	N.D.	N.D.	N.D.	N.D.	N.D.	N.D.	N.D.	N.D.	N.D.	N.D.	N.D.	N.D.	N.D.	N.D.	N.D.	N.D.	N.D.	N.D.	N.D.	N.D.	N.D.	N.D.
	Cation	C00547		Noradrenaline	170.084	14.0143	N.D.	N.D.	N.D.	N.D.	N.D.	N.D.	N.D.	N.D.	N.D.	N.D.	N.D.	N.D.	N.D.	N.D.	N.D.	N.D.	N.D.	N.D.	N.D.	N.D.	N.D.	N.D.	N.D.	N.D.	N.D.	N.D.	N.D.	N.D.	N.D.	N.D.	N.D.	N.D.	N.D.	N.D.	N.D.	N.D.	N.D.	N.D.	N.D.	N.D.	N.D.	N.D.	N.D.
	Cation	C01152		3-Methylhistidine	170.094	11.4739	11.9053	11.6111	8.87383	12.3258	24.7204	5.46153	2.44488	7.40411	5.44581	5.93797	3.0026	2.17383	2.65263	2.4065	2.67734	4.45247	5.12219	3.64213	4.829	4.84562	2.97034	4.01024	3.35636	3.48775	1.96898	2.69684	3.06193	2.52965	3.20782	3.5198	10.6389	11.773	11.662	11.7119	25.837	3.87017	3.63816	4.73837	4.03596	4.82547	3.46101	3.07383	3.4173
	Cation	C02693		Indole-3-acetamide	175.089	37.4237	N.D.	N.D.	N.D.	N.D.	N.D.	N.D.	N.D.	N.D.	N.D.	N.D.	N.D.	N.D.	N.D.	N.D.	N.D.	N.D.	N.D.	N.D.	N.D.	N.D.	N.D.	N.D.	N.D.	N.D.	N.D.	N.D.	N.D.	N.D.	N.D.	N.D.	N.D.	N.D.	N.D.	N.D.	N.D.	N.D.	N.D.	N.D.	N.D.	N.D.	N.D.	N.D.	N.D.
	Cation	C00437		N-Acetylornithine	175.11	14.8486	2.02453	1.32133	2.31129	2.77518	8.20775	1.21695	N.D.	1.01482	1.9421	0.93328	4.97764	1.44981	2.6252	2.86419	3.93279	1.57781	5.35491	1.81296	1.83236	0.634239	N.D.	0.498955	N.D.	2.25063	N.D.	5.31558	4.61852	3.3668	17.3696	4.74489	1.55442	0.777131	N.D.	N.D.	1.15023	N.D.	N.D.	1.2615	0.782804	N.D.	1.37565	1.47991	1.59376
	Cation	C01047		N-gamma-Ethylglutamine	175.111	18.0741	N.D.	N.D.	N.D.	N.D.	N.D.	N.D.	N.D.	N.D.	N.D.	N.D.	N.D.	N.D.	N.D.	N.D.	N.D.	N.D.	N.D.	N.D.	N.D.	N.D.	N.D.	N.D.	N.D.	N.D.	N.D.	N.D.	N.D.	N.D.	N.D.	N.D.	N.D.	N.D.	N.D.	N.D.	N.D.	N.D.	N.D.	N.D.	N.D.	N.D.	N.D.	N.D.	N.D.
	Cation	C00062		Arg	175.122	10.8731	172.578	226.575	234.416	169.221	19.6334	340.203	169.092	505.404	339.251	14.7089	209.534	166.891	191.25	164.997	230.962	176.543	312.274	151.735	164.472	7.8365	173.523	201.147	221.756	261.628	11.5119	149.974	260.119	188.338	506.116	4.52393	148.774	125.75	114.301	126.262	11.4679	93.3671	105.508	176.875	124.275	3.63442	314.65	241.384	238.371
	Cation	C08304		Gramine	175.125	12.9934	N.D.	N.D.	N.D.	N.D.	N.D.	N.D.	N.D.	N.D.	N.D.	N.D.	N.D.	N.D.	N.D.	N.D.	N.D.	N.D.	N.D.	N.D.	N.D.	N.D.	N.D.	N.D.	N.D.	N.D.	N.D.	N.D.	N.D.	N.D.	N.D.	N.D.	N.D.	N.D.	N.D.	N.D.	N.D.	N.D.	N.D.	N.D.	N.D.	N.D.	N.D.	N.D.	N.D.
	Cation	C06213		N-omega-Methyltryptamine	175.125	13.2891	N.D.	N.D.	N.D.	N.D.	N.D.	N.D.	N.D.	N.D.	N.D.	N.D.	N.D.	N.D.	N.D.	N.D.	N.D.	N.D.	N.D.	N.D.	N.D.	N.D.	N.D.	N.D.	N.D.	N.D.	N.D.	N.D.	N.D.	N.D.	N.D.	N.D.	N.D.	N.D.	N.D.	N.D.	N.D.	N.D.	N.D.	N.D.	N.D.	N.D.	N.D.	N.D.	N.D.
	Cation	C03139		Guanidinosuccinate	176.07	15.7717	2.49011	1.0929	3.89873	1.76583	67.7595	1.59241	N.D.	0.577316	0.702088	6.09239	0.500767	N.D.	N.D.	N.D.	N.D.	0.776346	N.D.	0.771281	0.796194	35.6395	N.D.	0.372675	N.D.	N.D.	2.07068	1.7603	0.983658	1.59033	3.8981	81.6824	1.26121	0.535111	0.708769	N.D.	54.0504	0.760625	0.576303	N.D.	N.D.	15.358	N.D.	0.546081	N.D.
	Cation	C00954		Indole-3-acetate	176.073	37.2623	N.D.	N.D.	N.D.	N.D.	N.D.	N.D.	N.D.	N.D.	N.D.	N.D.	N.D.	N.D.	N.D.	N.D.	N.D.	N.D.	N.D.	N.D.	N.D.	N.D.	N.D.	N.D.	N.D.	N.D.	N.D.	N.D.	N.D.	N.D.	N.D.	N.D.	N.D.	N.D.	N.D.	N.D.	N.D.	N.D.	N.D.	N.D.	N.D.	N.D.	N.D.	N.D.	N.D.
	Cation	C10898		2-Guanidinobenzimidazole	176.096	12.5965	N.D.	N.D.	N.D.	N.D.	N.D.	N.D.	N.D.	N.D.	N.D.	N.D.	N.D.	N.D.	N.D.	N.D.	N.D.	N.D.	N.D.	N.D.	N.D.	N.D.	N.D.	N.D.	N.D.	N.D.	N.D.	N.D.	N.D.	N.D.	N.D.	N.D.	N.D.	N.D.	N.D.	N.D.	N.D.	N.D.	N.D.	N.D.	N.D.	N.D.	N.D.	N.D.	N.D.
	Cation	C00327		Citrulline	176.106	17.3565	22.118	24.3564	21.8288	23.4128	6.52688	38.9947	18.7235	45.3626	43.8168	38.5483	11.251	8.45302	9.17441	9.02878	27.1228	13.8273	13.1325	11.7084	13.6095	14.2381	18.5971	14.1243	15.2012	18.3874	26.9342	15.0326	18.3803	18.0458	19.392	5.3413	40.5215	37.4235	37.0547	37.8958	25.5722	15.9542	16.7712	19.0637	14.2834	8.6649	21.3923	14.828	16.4287
	Cation	C00308		Canavanine	177.101	11.3507	N.D.	N.D.	N.D.	N.D.	N.D.	N.D.	N.D.	N.D.	N.D.	N.D.	N.D.	N.D.	N.D.	N.D.	N.D.	N.D.	N.D.	N.D.	N.D.	N.D.	N.D.	N.D.	N.D.	N.D.	N.D.	N.D.	N.D.	N.D.	N.D.	N.D.	N.D.	N.D.	N.D.	N.D.	N.D.	N.D.	N.D.	N.D.	N.D.	N.D.	N.D.	N.D.	N.D.
	Cation	C00780		Serotonin	177.105	13.5689	N.D.	N.D.	N.D.	N.D.	N.D.	N.D.	N.D.	N.D.	N.D.	N.D.	N.D.	N.D.	N.D.	N.D.	N.D.	1.22014	N.D.	N.D.	N.D.	N.D.	N.D.	N.D.	N.D.	N.D.	N.D.	N.D.	N.D.	N.D.	N.D.	N.D.	N.D.	N.D.	N.D.	N.D.	N.D.	N.D.	N.D.	N.D.	N.D.	N.D.	N.D.	N.D.	N.D.
	Cation	C08265		Alliin	178.056	22.6276	N.D.	N.D.	N.D.	N.D.	N.D.	N.D.	N.D.	N.D.	N.D.	N.D.	N.D.	N.D.	N.D.	N.D.	N.D.	N.D.	N.D.	N.D.	N.D.	N.D.	N.D.	N.D.	N.D.	N.D.	N.D.	N.D.	N.D.	N.D.	N.D.	N.D.	N.D.	N.D.	N.D.	N.D.	N.D.	N.D.	N.D.	N.D.	N.D.	N.D.	N.D.	N.D.	N.D.
	Cation	C01419		Cys-Gly	179.051	14.2791	N.D.	N.D.	N.D.	N.D.	N.D.	N.D.	N.D.	N.D.	N.D.	N.D.	4.74789	N.D.	N.D.	N.D.	N.D.	N.D.	N.D.	N.D.	N.D.	N.D.	N.D.	N.D.	N.D.	N.D.	N.D.	N.D.	3.20109	N.D.	8.97766	N.D.	N.D.	N.D.	N.D.	N.D.	N.D.	N.D.	N.D.	N.D.	N.D.	N.D.	N.D.	N.D.	N.D.
	Cation	-		Xanthopterin	180.053	20.8799	N.D.	N.D.	N.D.	N.D.	N.D.	N.D.	N.D.	N.D.	N.D.	N.D.	N.D.	N.D.	N.D.	N.D.	N.D.	N.D.	N.D.	N.D.	N.D.	N.D.	N.D.	N.D.	N.D.	N.D.	N.D.	N.D.	N.D.	N.D.	N.D.	N.D.	N.D.	N.D.	N.D.	N.D.	N.D.	N.D.	N.D.	N.D.	N.D.	N.D.	N.D.	N.D.	N.D.
	Cation	C03570		Mannosamine	180.089	14.1861	N.D.	N.D.	N.D.	N.D.	N.D.	N.D.	N.D.	N.D.	N.D.	N.D.	N.D.	N.D.	N.D.	N.D.	N.D.	N.D.	N.D.	N.D.	N.D.	N.D.	N.D.	N.D.	N.D.	N.D.	N.D.	N.D.	N.D.	N.D.	N.D.	N.D.	N.D.	N.D.	N.D.	N.D.	N.D.	N.D.	N.D.	N.D.	N.D.	N.D.	N.D.	N.D.	N.D.
	Cation	C00329		Glucosamine	180.089	14.3471	N.D.	N.D.	N.D.	N.D.	5.07838	N.D.	N.D.	N.D.	N.D.	3.43195	N.D.	N.D.	N.D.	N.D.	N.D.	N.D.	N.D.	N.D.	N.D.	1.17003	N.D.	N.D.	1.45785	N.D.	6.37723	N.D.	N.D.	N.D.	2.2734	24.2938	N.D.	N.D.	1.15921	N.D.	N.D.	N.D.	N.D.	N.D.	N.D.	6.84268	N.D.	N.D.	N.D.
	Cation	-		n-Butyl a-Picolinate	180.105	16.2446	N.D.	N.D.	N.D.	N.D.	N.D.	N.D.	N.D.	N.D.	N.D.	N.D.	N.D.	N.D.	N.D.	N.D.	N.D.	N.D.	N.D.	N.D.	N.D.	N.D.	N.D.	N.D.	N.D.	N.D.	N.D.	N.D.	N.D.	N.D.	N.D.	N.D.	N.D.	N.D.	N.D.	N.D.	N.D.	N.D.	N.D.	N.D.	N.D.	N.D.	N.D.	N.D.	N.D.
	Cation	C03510		Methionine sulfoximine	181.067	12.9887	N.D.	N.D.	N.D.	N.D.	N.D.	N.D.	N.D.	N.D.	N.D.	N.D.	N.D.	N.D.	N.D.	N.D.	N.D.	N.D.	N.D.	N.D.	N.D.	N.D.	N.D.	N.D.	N.D.	N.D.	N.D.	N.D.	N.D.	N.D.	N.D.	N.D.	N.D.	N.D.	N.D.	N.D.	N.D.	N.D.	N.D.	N.D.	N.D.	N.D.	N.D.	N.D.	N.D.
	Cation	C00082		Tyr	182.084	17.871	225.365	207.011	284.879	217.278	295.155	218.522	117.12	348.476	220.383	168.971	279.511	151.296	239.763	220.051	299.33	180.884	339.021	166.874	176.505	166.297	173.443	238.211	201.342	312.331	105.016	187.48	258.331	257.149	366.577	263.898	141.507	119.678	119.095	115.317	163.029	172.927	204.331	245.007	193.053	141.282	271.261	251.966	281.413
	Cation	C09209		Harman	183.095	13.2955	N.D.	N.D.	N.D.	N.D.	N.D.	N.D.	N.D.	N.D.	N.D.	N.D.	N.D.	N.D.	N.D.	N.D.	N.D.	N.D.	N.D.	N.D.	N.D.	N.D.	N.D.	N.D.	N.D.	N.D.	N.D.	N.D.	N.D.	N.D.	N.D.	N.D.	N.D.	N.D.	N.D.	N.D.	N.D.	N.D.	N.D.	N.D.	N.D.	N.D.	N.D.	N.D.	N.D.
	Cation	C00588		Phosphorylcholine	184.077	34.6578	1601.57	774.111	728.835	870.834	336.849	296.316	75.5778	971.092	293.568	231.602	2213.68	748.629	1677.35	1936.51	1199.94	414.344	1031.59	284.854	452.507	304.072	180.69	807.075	543.241	1247.1	86.9304	292.985	241.082	349.488	226.563	181.168	1331.71	801.813	671.965	555.113	289.349	1189.2	1512.46	2704.28	2172.37	448.9	173.339	230.724	219.545
	Cation	C00788		Epinephrine	184.1	14.462	N.D.	N.D.	N.D.	N.D.	N.D.	N.D.	N.D.	N.D.	N.D.	N.D.	N.D.	N.D.	N.D.	N.D.	N.D.	N.D.	N.D.	N.D.	N.D.	N.D.	N.D.	N.D.	N.D.	N.D.	N.D.	N.D.	N.D.	N.D.	N.D.	N.D.	N.D.	N.D.	N.D.	N.D.	N.D.	N.D.	N.D.	N.D.	N.D.	N.D.	N.D.	N.D.	N.D.
	Cation	C04259		N-alpha,N-alpha-Dimethylhistidine	184.11	12.804	N.D.	N.D.	N.D.	N.D.	N.D.	N.D.	N.D.	N.D.	N.D.	N.D.	N.D.	N.D.	N.D.	N.D.	N.D.	N.D.	N.D.	N.D.	N.D.	N.D.	N.D.	N.D.	N.D.	N.D.	N.D.	N.D.	N.D.	N.D.	N.D.	N.D.	N.D.	N.D.	N.D.	N.D.	N.D.	N.D.	N.D.	N.D.	N.D.	N.D.	N.D.	N.D.	N.D.
	Cation	C01029		N8-Acetylspermidine	188.179	9.77061	N.D.	N.D.	N.D.	N.D.	N.D.	N.D.	N.D.	N.D.	N.D.	N.D.	N.D.	N.D.	N.D.	N.D.	N.D.	N.D.	N.D.	N.D.	N.D.	N.D.	N.D.	N.D.	N.D.	N.D.	N.D.	N.D.	N.D.	N.D.	N.D.	N.D.	N.D.	N.D.	N.D.	N.D.	N.D.	N.D.	N.D.	N.D.	N.D.	N.D.	N.D.	N.D.	N.D.
	Cation	C00612		N1-Acetylspermidine	188.179	9.65092	11.2392	9.92498	15.4332	13.6029	9.20377	13.8493	3.17853	15.3761	17.2614	4.99422	180.033	69.8985	87.5793	92.0535	94.9825	14.3034	18.7861	13.3297	10.34	5.71887	4.55738	8.38337	4.65991	11.6364	1.6446	146.836	125.426	124.541	216.925	6.3725	9.55909	9.95161	3.0279	6.42615	5.58245	30.8307	28.2438	62.6746	22.4941	7.9363	34.2758	60.6001	80.5714
	Cation	C02155		Gly-Leu	189.126	15.1463	1.29555	1.28416	3.97812	1.38302	2.7263	2.12504	0.266887	2.17784	2.62796	0.746428	4.28499	1.14827	2.75476	2.35263	5.64704	0.833878	1.87997	1.67685	1.43547	0.58181	N.D.	0.382955	N.D.	2.05631	N.D.	1.90695	3.12357	1.78761	11.1573	1.26196	0.940064	0.626274	0.19511	N.D.	N.D.	N.D.	0.589054	2.09891	0.970351	N.D.	0.596784	0.942372	1.23306
	Cation	C02727		N-epsilon-Acetyllysine	189.126	18.0117	1.12616	N.D.	1.92744	0.688209	0.603346	1.70125	0.581772	2.2518	1.95919	0.942677	1.24918	0.987269	1.21366	0.873036	1.99094	0.764231	1.57075	0.568212	1.18751	0.535104	N.D.	0.793906	N.D.	1.19171	N.D.	N.D.	0.757546	0.990596	1.36854	0.815413	N.D.	N.D.	N.D.	N.D.	N.D.	0.753726	0.568838	1.12482	0.655481	N.D.	1.41619	1.47543	1.64156
	Cation	C03793		N6,N6,N6-Trimethyllysine	189.155	10.9942	2.51979	3.16105	2.45673	2.62528	N.D.	N.D.	N.D.	3.10632	N.D.	N.D.	1.72889	1.10155	1.4282	1.27694	2.80847	1.39836	1.60606	1.16838	N.D.	N.D.	N.D.	N.D.	N.D.	N.D.	3.45278	1.53539	1.87221	1.72109	1.98374	0.960548	N.D.	N.D.	N.D.	N.D.	N.D.	1.34436	N.D.	N.D.	N.D.	N.D.	1.3994	1.79164	1.96337
	Cation	C02256		Castanospermine	190.11	14.2088	N.D.	N.D.	N.D.	N.D.	N.D.	N.D.	N.D.	N.D.	N.D.	N.D.	N.D.	N.D.	N.D.	N.D.	N.D.	N.D.	N.D.	N.D.	N.D.	N.D.	N.D.	N.D.	N.D.	N.D.	N.D.	N.D.	N.D.	N.D.	N.D.	N.D.	N.D.	N.D.	N.D.	N.D.	N.D.	N.D.	N.D.	N.D.	N.D.	N.D.	N.D.	N.D.	N.D.
	Cation	C05659		5-Methoxytryptamine	191.121	13.6053	N.D.	N.D.	N.D.	N.D.	N.D.	N.D.	N.D.	N.D.	N.D.	N.D.	N.D.	N.D.	N.D.	N.D.	N.D.	N.D.	N.D.	N.D.	N.D.	N.D.	N.D.	N.D.	N.D.	N.D.	N.D.	N.D.	N.D.	N.D.	N.D.	N.D.	N.D.	N.D.	N.D.	N.D.	N.D.	N.D.	N.D.	N.D.	N.D.	N.D.	N.D.	N.D.	N.D.
	Cation	C05635		5-Hydroxyindoleacetate	192.069	37.2623	N.D.	N.D.	N.D.	N.D.	N.D.	N.D.	N.D.	N.D.	N.D.	N.D.	N.D.	N.D.	N.D.	N.D.	N.D.	N.D.	N.D.	N.D.	N.D.	N.D.	N.D.	N.D.	N.D.	N.D.	N.D.	N.D.	N.D.	N.D.	N.D.	N.D.	N.D.	N.D.	N.D.	N.D.	N.D.	N.D.	N.D.	N.D.	N.D.	N.D.	N.D.	N.D.	N.D.
	Cation	C00021		SAH	193.071	13.5079	24.5632	22.0732	17.448	21.5346	27.3322	10.0462	4.36263	13.0405	11.571	36.9006	14.79	7.00499	12.9408	12.3446	9.59762	5.35954	16.0266	5.61377	6.9767	17.0872	4.84426	6.20977	4.0536	7.20328	5.675	20.5151	21.8967	16.3235	43.2152	18.1526	5.75852	2.92237	2.66069	2.37625	36.9107	2.67699	3.23449	3.94339	3.36588	12.1996	8.90317	8.23118	10.4408
	Cation	C03752		Glucosaminate	196.085	18.8163	N.D.	N.D.	N.D.	N.D.	N.D.	N.D.	N.D.	N.D.	N.D.	N.D.	N.D.	N.D.	N.D.	N.D.	N.D.	N.D.	N.D.	N.D.	N.D.	N.D.	N.D.	N.D.	N.D.	N.D.	N.D.	N.D.	N.D.	N.D.	N.D.	N.D.	N.D.	N.D.	N.D.	N.D.	N.D.	N.D.	N.D.	N.D.	N.D.	N.D.	N.D.	N.D.	N.D.
	Cation	C00355		DOPA	198.079	18.4074	N.D.	N.D.	N.D.	N.D.	N.D.	N.D.	N.D.	N.D.	N.D.	N.D.	N.D.	N.D.	N.D.	N.D.	N.D.	N.D.	N.D.	N.D.	N.D.	N.D.	N.D.	N.D.	N.D.	N.D.	N.D.	N.D.	N.D.	N.D.	N.D.	N.D.	N.D.	N.D.	N.D.	N.D.	N.D.	N.D.	N.D.	N.D.	N.D.	N.D.	N.D.	N.D.	N.D.
	Cation	C02997		N-Acetylhistidine	198.091	15.2927	N.D.	N.D.	N.D.	N.D.	N.D.	N.D.	N.D.	N.D.	N.D.	N.D.	N.D.	N.D.	N.D.	N.D.	N.D.	N.D.	N.D.	N.D.	N.D.	N.D.	N.D.	N.D.	N.D.	N.D.	N.D.	N.D.	N.D.	N.D.	N.D.	N.D.	N.D.	N.D.	N.D.	N.D.	N.D.	N.D.	N.D.	N.D.	N.D.	N.D.	N.D.	N.D.	N.D.
	Cation	C00019		SAM+	200.08	10.871	6.3428	10.6612	12.0916	10.0561	1.41576	9.03866	0.972619	11.0034	9.7081	8.1473	17.1787	9.72146	19.5915	20.8215	5.34606	11.4653	9.83062	6.80879	8.00028	1.19926	2.18451	4.29437	1.45546	5.89393	1.21524	20.686	16.2324	9.92744	13.1296	1.22592	24.0592	13.5341	6.36017	6.73178	7.00647	3.24934	5.02034	3.05794	3.50091	2.17412	7.18875	14.1077	16.9558
	Cation	C01404		Arginine ethyl ester	203.154	9.4026	N.D.	N.D.	N.D.	N.D.	N.D.	N.D.	N.D.	N.D.	N.D.	N.D.	N.D.	N.D.	N.D.	N.D.	N.D.	N.D.	N.D.	N.D.	N.D.	N.D.	N.D.	N.D.	N.D.	N.D.	N.D.	N.D.	N.D.	N.D.	N.D.	N.D.	N.D.	N.D.	N.D.	N.D.	N.D.	N.D.	N.D.	N.D.	N.D.	N.D.	N.D.	N.D.	N.D.
	Cation	C03626		ADMA	203.153	11.7743	2.82804	3.30546	3.17566	2.83693	0.751386	2.18803	1.04821	3.41606	2.80905	2.13716	1.41399	1.25923	1.63569	1.07072	2.06385	1.31988	2.05119	1.05575	1.27689	0.721336	1.22988	1.31801	1.4135	1.51842	1.09488	1.6658	2.12316	1.89984	3.19232	1.55583	1.08837	0.766687	1.13813	1.15553	0.707458	1.8582	1.46806	2.78586	1.77561	0.958242	1.98977	1.85109	2.03158
	Cation	-		SDMA	203.153	11.9918	1.304	1.55811	1.20701	1.27046	3.00887	0.832102	0.357568	1.12437	0.961207	2.3405	0.755776	0.493575	0.669688	0.520996	0.809331	0.768147	0.83827	0.522442	0.739802	1.37548	0.72136	0.597064	0.599382	0.717806	N.D.	0.666995	0.621156	0.660275	0.863764	1.24635	0.542158	0.734191	0.790828	N.D.	2.45508	0.89279	0.915783	1.68288	0.639902	1.61459	N.D.	0.763378	1.1421
	Cation	C02571		o-Acetylcarnitine	204.126	14.0004	142.825	60.6185	150.313	77.6052	37.1952	88.9168	21.1937	106.788	76.7537	53.3882	51.4992	27.9982	47.2156	50.1927	37.5918	125.387	172.471	73.9608	121.685	30.887	81.863	220.177	138.206	234.224	41.3165	121.604	128.566	116.896	140.732	44.9546	64.8579	40.1597	22.1154	30.3556	57.201	47.1611	59.5419	48.9487	55.772	29.6151	47.601	76.0103	84.1164
	Cation	C00078		Trp	205.1	17.2988	55.1046	57.8879	70.3915	59.9588	36.1812	63.2321	30.1089	95.6827	62.0204	21.1152	78.7504	48.9991	62.9229	67.2169	80.2074	39.334	61.3259	42.922	34.6608	25.2569	39.4709	52.6096	50.0808	78.2292	35.9914	53.0917	73.6813	78.6837	106.444	65.683	45.6251	43.3253	39.8374	41.4158	28.9717	22.6768	32.0525	50.1397	31.2755	27.219	83.5294	78.7149	85.9992
	Cation	C05660		5-Methoxyindoleacetate	206.085	37.2511	N.D.	N.D.	N.D.	N.D.	N.D.	N.D.	N.D.	N.D.	N.D.	N.D.	N.D.	N.D.	N.D.	N.D.	N.D.	N.D.	N.D.	N.D.	N.D.	N.D.	N.D.	N.D.	N.D.	N.D.	N.D.	N.D.	N.D.	N.D.	N.D.	N.D.	N.D.	N.D.	N.D.	N.D.	N.D.	N.D.	N.D.	N.D.	N.D.	N.D.	N.D.	N.D.	N.D.
	Cation	C00328		Kynurenine	209.095	15.3272	5.94661	3.77264	5.26932	3.304	13.2599	13.5189	3.17216	11.467	15.767	31.5677	1.91017	2.0392	4.76982	2.42563	3.27766	20.0217	31.7016	10.3829	26.367	5.58406	5.87818	13.1856	5.40288	6.00786	7.76855	2.14459	1.56927	1.552	1.59235	8.53466	1.9714	1.34218	1.24106	1.34286	3.44995	2.65037	2.41565	2.44444	3.2295	9.01372	2.79896	2.04291	3.75648
	Cation	-		Cysteine-glutathione disulphide	214.055	18.3416	38.4206	40.8301	79.7225	17.5602	118.388	6.73934	7.13765	40.9322	8.45144	96.796	165.682	10.7818	22.1054	39.9299	133.437	6.25402	9.97745	6.54557	6.68119	19.8814	6.14963	4.21244	10.4748	41.4732	11.5827	149.195	202.159	133.747	259.087	275.692	10.0896	28.7632	46.0414	43.8028	7.33816	4.19583	4.73041	8.73037	2.07965	75.7007	5.67949	2.14126	2.7721
	Cation	C01909		Desthiobiotin	215.139	36.9061	N.D.	N.D.	N.D.	N.D.	N.D.	N.D.	N.D.	N.D.	N.D.	N.D.	N.D.	N.D.	N.D.	N.D.	N.D.	N.D.	N.D.	N.D.	N.D.	N.D.	N.D.	N.D.	N.D.	N.D.	N.D.	N.D.	N.D.	N.D.	N.D.	N.D.	N.D.	N.D.	N.D.	N.D.	N.D.	N.D.	N.D.	N.D.	N.D.	N.D.	N.D.	N.D.	N.D.
	Cation	C01118		o-Succinylhomoserine	220.084	38.186	N.D.	N.D.	N.D.	N.D.	N.D.	N.D.	N.D.	N.D.	N.D.	N.D.	N.D.	N.D.	N.D.	N.D.	N.D.	N.D.	N.D.	N.D.	N.D.	N.D.	N.D.	N.D.	N.D.	N.D.	N.D.	N.D.	N.D.	N.D.	N.D.	N.D.	N.D.	N.D.	N.D.	N.D.	N.D.	N.D.	N.D.	N.D.	N.D.	N.D.	N.D.	N.D.	N.D.
	Cation	C00371		trans-Zeatin	220.122	15.005	N.D.	N.D.	N.D.	N.D.	N.D.	N.D.	N.D.	N.D.	N.D.	N.D.	N.D.	N.D.	N.D.	N.D.	N.D.	N.D.	N.D.	N.D.	N.D.	N.D.	N.D.	N.D.	N.D.	N.D.	N.D.	N.D.	N.D.	N.D.	N.D.	N.D.	N.D.	N.D.	N.D.	N.D.	N.D.	N.D.	N.D.	N.D.	N.D.	N.D.	N.D.	N.D.	N.D.
	Cation	C00643		5-Hydroxytryptophan	221.095	17.8077	N.D.	N.D.	N.D.	N.D.	N.D.	N.D.	N.D.	N.D.	N.D.	N.D.	N.D.	N.D.	N.D.	N.D.	N.D.	N.D.	N.D.	N.D.	N.D.	N.D.	N.D.	N.D.	N.D.	N.D.	N.D.	N.D.	N.D.	N.D.	N.D.	N.D.	N.D.	N.D.	N.D.	N.D.	N.D.	N.D.	N.D.	N.D.	N.D.	N.D.	N.D.	N.D.	N.D.
	Cation	C01239		N-Acetylglucosylamine	221.116	15.4916	N.D.	N.D.	N.D.	N.D.	N.D.	N.D.	N.D.	N.D.	N.D.	N.D.	N.D.	N.D.	N.D.	N.D.	N.D.	N.D.	N.D.	N.D.	N.D.	N.D.	N.D.	N.D.	N.D.	N.D.	N.D.	N.D.	N.D.	N.D.	N.D.	N.D.	N.D.	N.D.	N.D.	N.D.	N.D.	N.D.	N.D.	N.D.	N.D.	N.D.	N.D.	N.D.	N.D.
	Cation	C00140		N-Acetylglucosamine	222.101	37.5057	34.3115	39.2314	24.2452	38.0658	123.289	18.2897	6.52808	47.0482	18.3453	18.1915	31.7225	23.4377	27.9485	20.4341	47.5767	62.7468	160.351	56.649	54.2569	28.0109	15.3035	30.5117	56.0774	168.58	22.779	34.4789	89.7474	80.1115	188.621	169.461	20.2323	16.5238	17.6582	16.9635	25.1823	48.222	46.8632	67.7444	59.5042	54.5287	37.3457	41.1065	33.1762
	Cation	C02291		Cystathionine	223.078	15.4222	4.30426	5.41319	4.17982	4.84211	45.6257	7.65864	4.86418	3.80844	9.29518	75.4468	N.D.	N.D.	N.D.	N.D.	N.D.	N.D.	N.D.	1.37935	N.D.	32.9693	N.D.	N.D.	N.D.	N.D.	N.D.	45.3368	58.8892	45.5295	32.7388	67.3739	N.D.	N.D.	N.D.	N.D.	42.5825	11.9902	19.1726	19.5187	15.2514	24.2612	N.D.	N.D.	N.D.
	Cation	C02794		3-Hydroxykynurenine	225.091	15.0618	N.D.	N.D.	N.D.	N.D.	N.D.	N.D.	N.D.	N.D.	N.D.	N.D.	N.D.	N.D.	N.D.	N.D.	N.D.	N.D.	N.D.	N.D.	N.D.	N.D.	N.D.	N.D.	N.D.	N.D.	N.D.	N.D.	N.D.	N.D.	N.D.	N.D.	N.D.	N.D.	N.D.	N.D.	N.D.	N.D.	N.D.	N.D.	N.D.	N.D.	N.D.	N.D.	N.D.
	Cation	C00881		2'-Deoxycytidine	228.101	14.6498	N.D.	N.D.	N.D.	N.D.	N.D.	N.D.	N.D.	N.D.	N.D.	N.D.	N.D.	N.D.	N.D.	N.D.	N.D.	N.D.	N.D.	N.D.	N.D.	N.D.	N.D.	N.D.	N.D.	N.D.	N.D.	N.D.	N.D.	N.D.	N.D.	N.D.	N.D.	N.D.	N.D.	N.D.	N.D.	N.D.	N.D.	N.D.	N.D.	N.D.	N.D.	N.D.	N.D.
	Cation	-		N1,N8-Diacetylspermidine	230.187	16.0426	0.283106	N.D.	0.334996	0.276211	N.D.	0.183029	N.D.	N.D.	N.D.	N.D.	0.548173	0.246231	0.342036	0.409579	0.290486	N.D.	N.D.	N.D.	N.D.	N.D.	N.D.	0.0973864	N.D.	N.D.	N.D.	1.2883	0.523066	0.646029	0.581111	N.D.	N.D.	N.D.	N.D.	N.D.	N.D.	N.D.	N.D.	N.D.	N.D.	N.D.	N.D.	0.366384	0.418433
	Cation	-		gamma-Glu-2AB	233.116	19.8544	1.23989	1.7592	2.22167	1.36488	1.4933	N.D.	N.D.	N.D.	N.D.	1.11354	0.444708	N.D.	N.D.	N.D.	N.D.	N.D.	N.D.	0.381137	N.D.	0.709178	N.D.	N.D.	N.D.	N.D.	N.D.	N.D.	N.D.	N.D.	N.D.	N.D.	N.D.	N.D.	N.D.	N.D.	N.D.	N.D.	N.D.	0.679116	N.D.	N.D.	N.D.	N.D.	N.D.
	Cation	C01598		Melatonin	233.132	36.6836	N.D.	N.D.	N.D.	N.D.	N.D.	N.D.	N.D.	N.D.	N.D.	N.D.	N.D.	N.D.	N.D.	N.D.	N.D.	N.D.	N.D.	N.D.	N.D.	N.D.	N.D.	N.D.	N.D.	N.D.	N.D.	N.D.	N.D.	N.D.	N.D.	N.D.	N.D.	N.D.	N.D.	N.D.	N.D.	N.D.	N.D.	N.D.	N.D.	N.D.	N.D.	N.D.	N.D.
	Cation	C00835		Sepiapterin	238.097	29.8168	N.D.	N.D.	N.D.	N.D.	N.D.	N.D.	N.D.	N.D.	N.D.	N.D.	N.D.	N.D.	N.D.	N.D.	N.D.	N.D.	N.D.	N.D.	N.D.	N.D.	N.D.	N.D.	N.D.	N.D.	N.D.	N.D.	N.D.	N.D.	N.D.	N.D.	N.D.	N.D.	N.D.	N.D.	N.D.	N.D.	N.D.	N.D.	N.D.	N.D.	N.D.	N.D.	N.D.
	Cation	C02953		7,8-Dihydrobiopterin	240.113	17.1961	N.D.	N.D.	N.D.	N.D.	N.D.	N.D.	N.D.	N.D.	N.D.	N.D.	N.D.	N.D.	N.D.	N.D.	N.D.	N.D.	N.D.	N.D.	N.D.	N.D.	N.D.	N.D.	N.D.	N.D.	N.D.	N.D.	N.D.	N.D.	N.D.	N.D.	N.D.	N.D.	N.D.	N.D.	N.D.	N.D.	N.D.	N.D.	N.D.	N.D.	N.D.	N.D.	N.D.
	Cation	C00491		Cystine	241.034	17.2309	1.44033	N.D.	7.35673	N.D.	5.29873	0.760862	0.676906	1.04045	N.D.	40.9003	8.67582	0.642058	N.D.	0.990852	11.2486	N.D.	N.D.	N.D.	N.D.	0.545957	N.D.	N.D.	N.D.	1.85746	2.3056	24.1319	77.0993	16.9225	83.8699	195.039	N.D.	1.72828	49.1667	49.4223	N.D.	N.D.	N.D.	N.D.	N.D.	11.6876	N.D.	N.D.	N.D.
	Cation	C03592		5-Methyl-2'-deoxycytidine	242.117	15.1999	N.D.	N.D.	N.D.	N.D.	N.D.	N.D.	N.D.	N.D.	N.D.	N.D.	N.D.	N.D.	N.D.	N.D.	N.D.	N.D.	N.D.	N.D.	N.D.	N.D.	N.D.	N.D.	N.D.	N.D.	N.D.	N.D.	N.D.	N.D.	N.D.	N.D.	N.D.	N.D.	N.D.	N.D.	N.D.	N.D.	N.D.	N.D.	N.D.	N.D.	N.D.	N.D.	N.D.
	Cation	C00214		Thymidine	243.099	37.2792	N.D.	N.D.	N.D.	N.D.	N.D.	N.D.	N.D.	N.D.	N.D.	N.D.	N.D.	N.D.	N.D.	N.D.	N.D.	N.D.	N.D.	N.D.	N.D.	N.D.	N.D.	N.D.	N.D.	N.D.	N.D.	N.D.	N.D.	N.D.	N.D.	N.D.	N.D.	N.D.	N.D.	N.D.	N.D.	N.D.	N.D.	N.D.	N.D.	N.D.	N.D.	N.D.	N.D.
	Cation	C00475		Cytidine	244.111	15.0854	10.6077	13.2896	9.08582	10.9364	7.62274	9.91978	4.73024	10.6141	10.0758	4.18318	9.45154	8.35404	13.8432	10.7789	8.02921	14.64	6.04394	11.9327	9.05654	6.29253	7.60996	15.2323	7.91166	12.42	1.73612	10.2484	10.3234	12.2792	9.95612	3.60545	3.61643	2.15659	0.952795	1.94169	5.65387	9.45445	9.88021	6.40266	7.29845	4.76986	8.76991	11.3687	9.16822
	Cation	C00299		Uridine	245.084	37.5577	60.9238	57.9366	121.414	37.1845	369.598	42.7396	70.0552	33.8559	50.8081	230.804	21.2652	23.8381	25.8672	16.3587	24.2321	14.9012	21.0906	21.7375	20.2207	249.374	37.1371	20.561	30.7113	27.1811	149.757	50.5134	58.6385	40.8799	130.841	160.43	35.9775	23.3189	30.704	29.9318	338.473	50.3613	63.3504	51.2659	62.9807	148.522	26.8348	20.6823	22.9423
	Cation	C04137		Octopine	247.143	16.7806	N.D.	N.D.	N.D.	N.D.	N.D.	N.D.	N.D.	N.D.	N.D.	N.D.	N.D.	N.D.	N.D.	N.D.	N.D.	N.D.	N.D.	N.D.	N.D.	N.D.	N.D.	N.D.	N.D.	N.D.	N.D.	N.D.	N.D.	N.D.	N.D.	N.D.	N.D.	N.D.	N.D.	N.D.	N.D.	N.D.	N.D.	N.D.	N.D.	N.D.	N.D.	N.D.	N.D.
	Cation	C00647		Pyridoxamine 5'-phosphate	249.065	16.3751	1.91144	3.6061	N.D.	2.869	35.6148	1.09437	N.D.	N.D.	1.124	5.96566	1.50603	N.D.	N.D.	1.17501	1.05768	N.D.	1.71937	0.586611	N.D.	20.9635	N.D.	1.11601	1.2433	1.86619	N.D.	N.D.	1.38044	N.D.	N.D.	15.9737	1.53742	N.D.	N.D.	N.D.	30.4035	1.21549	1.42829	1.81059	2.43853	13.8912	N.D.	N.D.	N.D.
	Cation	C00669		gamma-Glu-cys	251.073	20.3207	32.5973	31.4098	20.3762	27.0374	29.5629	N.D.	N.D.	11.1522	N.D.	N.D.	31.1204	N.D.	36.3283	23.4371	12.8513	8.64812	26.8952	N.D.	N.D.	28.0727	N.D.	8.91903	N.D.	N.D.	N.D.	N.D.	N.D.	14.3015	N.D.	N.D.	N.D.	N.D.	N.D.	N.D.	43.5287	N.D.	11.2248	26.774	21.2711	N.D.	20.8777	N.D.	N.D.
	Cation	C06470		Muramate	252.111	17.1939	N.D.	N.D.	N.D.	N.D.	N.D.	N.D.	N.D.	N.D.	N.D.	N.D.	N.D.	N.D.	N.D.	N.D.	N.D.	N.D.	N.D.	N.D.	N.D.	N.D.	N.D.	N.D.	N.D.	N.D.	N.D.	N.D.	N.D.	N.D.	N.D.	N.D.	N.D.	N.D.	N.D.	N.D.	N.D.	N.D.	N.D.	N.D.	N.D.	N.D.	N.D.	N.D.	N.D.
	Cation	C05198		5'-Deoxyadenosine	252.113	15.0617	N.D.	N.D.	N.D.	N.D.	N.D.	N.D.	N.D.	N.D.	N.D.	N.D.	N.D.	N.D.	N.D.	N.D.	N.D.	N.D.	N.D.	N.D.	N.D.	N.D.	N.D.	N.D.	N.D.	N.D.	N.D.	N.D.	N.D.	N.D.	N.D.	N.D.	N.D.	N.D.	N.D.	N.D.	N.D.	N.D.	N.D.	N.D.	N.D.	N.D.	N.D.	N.D.	N.D.
	Cation	C01736		Purine riboside	253.097	19.9456	N.D.	N.D.	N.D.	N.D.	N.D.	N.D.	N.D.	N.D.	N.D.	N.D.	N.D.	N.D.	N.D.	N.D.	N.D.	N.D.	N.D.	N.D.	N.D.	N.D.	N.D.	N.D.	N.D.	N.D.	N.D.	N.D.	N.D.	N.D.	N.D.	N.D.	N.D.	N.D.	N.D.	N.D.	N.D.	N.D.	N.D.	N.D.	N.D.	N.D.	N.D.	N.D.	N.D.
	Cation	C05512		2'-Deoxyinosine	253.094	29.8348	N.D.	N.D.	N.D.	N.D.	N.D.	N.D.	N.D.	N.D.	N.D.	N.D.	N.D.	N.D.	N.D.	N.D.	N.D.	N.D.	N.D.	N.D.	N.D.	N.D.	N.D.	N.D.	N.D.	N.D.	N.D.	N.D.	N.D.	N.D.	N.D.	N.D.	N.D.	N.D.	N.D.	N.D.	N.D.	N.D.	N.D.	N.D.	N.D.	N.D.	N.D.	N.D.	N.D.
	Cation	C04874		7,8-Dihydroneopterin	256.109	17.4551	N.D.	N.D.	N.D.	N.D.	N.D.	N.D.	N.D.	N.D.	N.D.	N.D.	N.D.	N.D.	N.D.	N.D.	N.D.	N.D.	N.D.	N.D.	N.D.	N.D.	N.D.	N.D.	N.D.	N.D.	N.D.	N.D.	N.D.	N.D.	N.D.	N.D.	N.D.	N.D.	N.D.	N.D.	N.D.	N.D.	N.D.	N.D.	N.D.	N.D.	N.D.	N.D.	N.D.
	Cation	C00670		Glycerophosphorylcholine	258.114	36.72	468.888	944.655	732.933	993.155	4308.46	166.693	113.478	416.583	167.86	717.224	278.599	132.873	230.074	171.958	64.9961	291.692	789.031	163.425	217.469	3487.28	135.308	84.0464	130.765	520.5	416.617	3680.49	3302.38	2183.73	3380.74	4831	1772.76	1681.24	1386.48	1049.71	3633.25	323.827	326.598	201.71	399.583	943.22	760.577	1080.99	1272.29
	Cation	C00378		Thiamine	265.115	10.0764	8.67731	4.34608	7.67073	N.D.	15.5335	8.81979	N.D.	7.91758	8.72277	10.0908	2.6745	N.D.	N.D.	N.D.	N.D.	N.D.	2.89479	N.D.	N.D.	11.8625	5.66528	3.36573	7.78337	10.8742	7.19322	6.65754	9.91658	11.0882	19.2902	36.1271	N.D.	2.31085	N.D.	N.D.	12.9416	1.90648	N.D.	N.D.	N.D.	15.6865	N.D.	3.20696	N.D.
	Cation	C03795		N6-Methyl-2'-deoxyadenosine	266.128	15.6234	N.D.	N.D.	N.D.	N.D.	N.D.	N.D.	N.D.	N.D.	N.D.	N.D.	N.D.	N.D.	N.D.	N.D.	N.D.	N.D.	N.D.	N.D.	N.D.	N.D.	N.D.	N.D.	N.D.	N.D.	N.D.	N.D.	N.D.	N.D.	N.D.	N.D.	N.D.	N.D.	N.D.	N.D.	N.D.	N.D.	N.D.	N.D.	N.D.	N.D.	N.D.	N.D.	N.D.
	Cation	C00212		Adenosine	268.108	15.3699	3.94477	2.20192	2.15565	2.19796	9.04527	2.75744	0.555043	2.54737	4.07462	3.84369	5.98445	2.31202	5.40272	5.90555	1.21601	3.50186	1.67155	5.2985	4.58383	4.60246	3.32416	5.82753	2.02549	1.52391	1.40241	1.90039	1.52989	1.33958	1.0867	3.83583	4.25045	3.49922	1.46634	1.91594	33.4774	6.83471	12.2548	4.98517	6.9626	2.90115	5.30858	3.81407	4.54445
	Cation	C00330		2'-Deoxyguanosine	268.108	18.0308	N.D.	N.D.	N.D.	N.D.	N.D.	N.D.	N.D.	N.D.	N.D.	N.D.	N.D.	N.D.	N.D.	N.D.	N.D.	N.D.	N.D.	N.D.	N.D.	N.D.	N.D.	N.D.	N.D.	N.D.	N.D.	N.D.	N.D.	N.D.	N.D.	N.D.	N.D.	N.D.	N.D.	N.D.	N.D.	N.D.	N.D.	N.D.	N.D.	N.D.	N.D.	N.D.	N.D.
	Cation	C01817		Homocystine	269.065	14.935	N.D.	N.D.	N.D.	N.D.	N.D.	N.D.	N.D.	N.D.	N.D.	N.D.	N.D.	N.D.	N.D.	N.D.	N.D.	N.D.	N.D.	N.D.	N.D.	N.D.	N.D.	N.D.	N.D.	N.D.	N.D.	N.D.	N.D.	N.D.	N.D.	N.D.	N.D.	N.D.	N.D.	N.D.	N.D.	N.D.	N.D.	N.D.	N.D.	N.D.	N.D.	N.D.	N.D.
	Cation	C00294		Inosine	269.092	32.531	253.198	179.192	224.69	188.528	361.129	242.596	159.508	205.102	274.677	148.35	152.851	110.884	183.664	152.441	81.2581	103.54	87.8347	133.154	127.461	330.163	247.149	159.267	91.7213	72.2151	62.5602	324.738	232.384	141.535	241.56	64.7038	320.264	201.764	101.091	168.627	449.17	253.851	275.877	194.711	222.241	279.29	146.191	120.974	200.407
	Cation	C01425		Glu-Glu	277.103	17.0654	0.73252	0.692601	0.952977	N.D.	1.26855	0.89996	N.D.	1.24735	0.7667	0.42334	1.02375	N.D.	0.476012	0.552346	0.909488	0.253755	0.710841	0.311603	N.D.	N.D.	N.D.	N.D.	N.D.	0.883631	N.D.	0.738432	1.17571	0.875532	9.06477	0.794415	N.D.	N.D.	N.D.	N.D.	N.D.	N.D.	0.341234	0.805661	N.D.	N.D.	N.D.	0.464483	0.717597
	Cation	C00449		Saccharopine	277.141	16.8112	1.18878	8.98839	3.78752	6.97665	3.25361	1.22927	N.D.	N.D.	2.46526	8.42983	0.960142	N.D.	0.958422	0.709067	0.827409	N.D.	0.444423	N.D.	N.D.	1.0594	N.D.	1.49058	3.42094	1.4797	1.06945	N.D.	N.D.	N.D.	N.D.	0.670838	N.D.	N.D.	N.D.	N.D.	3.18361	0.928463	0.941021	1.69805	4.9062	2.32117	N.D.	N.D.	N.D.
	Cation	C02494		1-Methyladenosine	282.123	15.5419	1.52325	1.48751	1.00127	1.49155	1.02294	0.36987	N.D.	1.0905	N.D.	0.43668	1.21282	0.371481	0.597421	0.433985	0.778656	0.550337	1.50707	0.660145	0.668606	0.633594	N.D.	0.728475	0.899119	1.23655	N.D.	0.632269	1.24628	1.57134	1.47393	2.68912	0.450549	0.388426	0.442562	N.D.	0.425418	0.829132	1.40737	2.05503	1.56978	N.D.	1.01572	1.07359	1.2169
	Cation	C00387		Guanosine	284.102	19.7776	39.0105	41.9779	29.1532	25.0575	29.4266	24.7797	26.1857	28.5921	26.1105	7.12354	10.694	8.28111	12.7047	6.11121	6.18917	10.7538	15.8512	16.9007	15.9283	19.0963	17.0201	17.9408	27.1685	18.1796	2.1618	15.8285	18.9897	15.6913	18.3165	6.57886	9.24384	12.163	14.9231	16.8436	20.1146	35.3374	57.9631	95.1059	74.9061	19.1191	28.1386	13.398	32.7885
	Cation	C01762		Xanthosine	285.086	35.2312	8.5434	9.12445	9.74934	6.92045	17.4149	2.43	N.D.	N.D.	1.73673	10.6023	6.43793	3.51635	5.67461	2.86967	4.96949	5.92805	8.38102	N.D.	5.15498	12.1833	5.51597	7.01741	12.82	10.2941	14.9019	4.08084	6.94164	7.60627	11.9944	16.1754	2.58356	N.D.	3.24591	N.D.	35.3193	11.1852	14.3541	19.7358	18.2439	18.8517	5.09581	4.14946	5.76966
	Cation	-		Ophthalmate	290.138	21.044	21.8802	24.058	9.07212	26.1678	74.2762	5.83707	1.91792	4.45904	4.0897	6.37972	2.15415	N.D.	1.52841	1.18936	2.16745	6.83394	6.62191	7.32337	8.52986	32.6648	7.2653	12.699	4.50197	4.76435	2.96671	2.28309	3.02243	3.26531	3.17541	6.51564	1.77441	N.D.	N.D.	N.D.	79.5074	4.51989	4.41525	2.09874	4.28574	16.4742	3.77558	7.38237	3.93716
	Cation	C03406		Argininosuccinate	291.134	14.6273	4.1093	3.59192	6.59806	2.04077	5.36962	5.21733	3.76197	19.3208	4.94812	1.83761	1.8321	1.22351	2.3159	1.14068	4.2406	1.13868	4.39675	1.16358	1.46375	2.30288	0.987202	2.98824	3.40132	3.08042	N.D.	N.D.	0.807094	0.703364	N.D.	N.D.	1.11986	1.00421	2.03792	1.45191	5.05626	1.53565	2.87556	4.3293	3.12517	1.48679	2.90876	2.31824	3.16087
	Cation	C00170		5-Methylthioadenosine	298.1	15.7404	0.647671	1.51843	1.3564	1.27025	0.155404	1.35551	N.D.	1.42831	1.69041	1.3252	2.19593	0.911463	2.446	2.70008	0.791741	1.15517	1.24055	0.71034	1.09761	N.D.	0.557592	0.806199	N.D.	0.827786	N.D.	2.4776	1.53268	1.19234	0.94941	0.115727	2.659	1.72045	1.19182	0.884951	1.03751	0.801591	0.833615	0.699522	0.65274	N.D.	1.11668	1.92592	1.9435
	Cation	C00127		Glutathione(ox)	307.088	19.2548	266.25	262.963	105.287	287.361	574.993	195.846	76.5299	251.674	193.295	42.4873	609.168	200.502	390.687	464.453	201.432	147.079	304.229	129.969	107.962	453.789	232.705	330.874	218.783	230.9	279.111	90.357	89.4354	190.535	94.5127	96.4849	96.3067	64.5041	7.80678	5.86016	843.26	94.632	105.794	187.448	133.854	64.8219	195.203	227.436	268.651
	Cation	C01670		N-alpha-Benzenolarginine ethylester	307.18	16.4829	N.D.	N.D.	N.D.	N.D.	N.D.	N.D.	N.D.	N.D.	N.D.	N.D.	N.D.	N.D.	N.D.	N.D.	N.D.	N.D.	N.D.	N.D.	N.D.	N.D.	N.D.	N.D.	N.D.	N.D.	N.D.	N.D.	N.D.	N.D.	N.D.	N.D.	N.D.	N.D.	N.D.	N.D.	N.D.	N.D.	N.D.	N.D.	N.D.	N.D.	N.D.	N.D.	N.D.
	Cation	C02515		3-Iodotyrosine	307.981	19.0441	N.D.	N.D.	N.D.	N.D.	N.D.	N.D.	N.D.	N.D.	N.D.	N.D.	N.D.	N.D.	N.D.	N.D.	N.D.	N.D.	N.D.	N.D.	N.D.	N.D.	N.D.	N.D.	N.D.	N.D.	N.D.	N.D.	N.D.	N.D.	N.D.	N.D.	N.D.	N.D.	N.D.	N.D.	N.D.	N.D.	N.D.	N.D.	N.D.	N.D.	N.D.	N.D.	N.D.
	Cation	C00051		Glutathione(red)	308.095	21.0744	577.684	713.531	118.534	679.805	1486.2	290.306	19.3817	210.176	235.174	0.918128	1375.66	542.412	1872.53	1620.29	35.8506	333.284	894.577	238.164	238.869	652.301	57.563	327.181	164.027	755.034	35.7954	74.9955	113.141	177.319	99.3967	1.20065	262.514	14.484	N.D.	N.D.	2250.73	153.689	202.899	141.454	524.126	95.4449	407.876	1086.22	825.847
	Cation	-		Phe-Phe	313.158	17.1824	N.D.	N.D.	N.D.	N.D.	N.D.	N.D.	N.D.	N.D.	N.D.	N.D.	N.D.	N.D.	N.D.	N.D.	N.D.	N.D.	N.D.	N.D.	N.D.	N.D.	N.D.	N.D.	N.D.	N.D.	N.D.	N.D.	N.D.	N.D.	N.D.	N.D.	N.D.	N.D.	N.D.	N.D.	N.D.	N.D.	N.D.	N.D.	N.D.	N.D.	N.D.	N.D.	N.D.
	Cation	C04677		AICAR	339.073	37.3179	N.D.	N.D.	N.D.	N.D.	N.D.	N.D.	N.D.	N.D.	N.D.	N.D.	N.D.	N.D.	N.D.	N.D.	N.D.	N.D.	N.D.	N.D.	N.D.	N.D.	N.D.	N.D.	N.D.	N.D.	N.D.	N.D.	N.D.	N.D.	N.D.	N.D.	N.D.	N.D.	N.D.	N.D.	N.D.	N.D.	N.D.	N.D.	N.D.	N.D.	N.D.	N.D.	N.D.
	Cation	C01081		Thiamine monophosphate	345.08	16.8566	N.D.	N.D.	N.D.	N.D.	N.D.	6.43947	N.D.	N.D.	7.72429	N.D.	N.D.	N.D.	N.D.	N.D.	N.D.	N.D.	N.D.	N.D.	N.D.	N.D.	N.D.	N.D.	N.D.	N.D.	N.D.	N.D.	6.60991	7.0764	N.D.	N.D.	N.D.	N.D.	N.D.	N.D.	N.D.	N.D.	N.D.	N.D.	N.D.	N.D.	N.D.	N.D.	N.D.
	Cation	C02890		Tetrahydropalmatine	356.189	17.7362	N.D.	N.D.	N.D.	N.D.	N.D.	N.D.	N.D.	N.D.	N.D.	N.D.	N.D.	N.D.	N.D.	N.D.	N.D.	N.D.	N.D.	N.D.	N.D.	N.D.	N.D.	N.D.	N.D.	N.D.	N.D.	N.D.	N.D.	N.D.	N.D.	N.D.	N.D.	N.D.	N.D.	N.D.	N.D.	N.D.	N.D.	N.D.	N.D.	N.D.	N.D.	N.D.	N.D.
	Cation	C03958		TRH	363.181	16.9054	N.D.	N.D.	N.D.	N.D.	N.D.	N.D.	N.D.	N.D.	N.D.	N.D.	N.D.	N.D.	N.D.	N.D.	N.D.	N.D.	N.D.	N.D.	N.D.	N.D.	N.D.	N.D.	N.D.	N.D.	N.D.	N.D.	N.D.	N.D.	N.D.	N.D.	N.D.	N.D.	N.D.	N.D.	N.D.	N.D.	N.D.	N.D.	N.D.	N.D.	N.D.	N.D.	N.D.
	Cation	C00255		Riboflavin	377.15	36.7058	N.D.	N.D.	N.D.	N.D.	N.D.	N.D.	N.D.	N.D.	N.D.	N.D.	N.D.	N.D.	N.D.	N.D.	N.D.	N.D.	N.D.	N.D.	N.D.	N.D.	N.D.	N.D.	N.D.	N.D.	N.D.	N.D.	N.D.	N.D.	N.D.	N.D.	N.D.	N.D.	N.D.	N.D.	N.D.	N.D.	N.D.	N.D.	N.D.	N.D.	N.D.	N.D.	N.D.
	Cation	C03451		S-Lactoylglutathione	380.116	22.0175	N.D.	N.D.	N.D.	N.D.	N.D.	N.D.	N.D.	N.D.	N.D.	N.D.	N.D.	N.D.	N.D.	N.D.	N.D.	N.D.	1.03574	N.D.	N.D.	N.D.	N.D.	1.88445	N.D.	1.6741	N.D.	N.D.	N.D.	N.D.	N.D.	N.D.	N.D.	N.D.	N.D.	N.D.	1.94791	N.D.	3.96964	1.47125	1.68548	N.D.	N.D.	N.D.	N.D.
	Cation	C11331		Leu-Leu-Tyr	408.253	18.864	N.D.	N.D.	N.D.	N.D.	N.D.	N.D.	N.D.	N.D.	N.D.	N.D.	N.D.	N.D.	N.D.	N.D.	N.D.	N.D.	N.D.	N.D.	N.D.	N.D.	N.D.	N.D.	N.D.	N.D.	N.D.	N.D.	N.D.	N.D.	N.D.	N.D.	N.D.	N.D.	N.D.	N.D.	N.D.	N.D.	N.D.	N.D.	N.D.	N.D.	N.D.	N.D.	N.D.
	Cation	C01060		3,5-Diiodo-tyrosine	433.878	19.9293	N.D.	N.D.	N.D.	N.D.	N.D.	N.D.	N.D.	N.D.	N.D.	N.D.	N.D.	N.D.	N.D.	N.D.	N.D.	N.D.	N.D.	N.D.	N.D.	N.D.	N.D.	N.D.	N.D.	N.D.	N.D.	N.D.	N.D.	N.D.	N.D.	N.D.	N.D.	N.D.	N.D.	N.D.	N.D.	N.D.	N.D.	N.D.	N.D.	N.D.	N.D.	N.D.	N.D.
	Cation	C00440		5-Methyltetrahydrofolate	460.195	18.6973	N.D.	N.D.	N.D.	N.D.	N.D.	N.D.	N.D.	N.D.	N.D.	N.D.	N.D.	N.D.	N.D.	N.D.	N.D.	N.D.	N.D.	N.D.	N.D.	N.D.	N.D.	N.D.	N.D.	N.D.	N.D.	N.D.	N.D.	N.D.	N.D.	N.D.	N.D.	N.D.	N.D.	N.D.	N.D.	N.D.	N.D.	N.D.	N.D.	N.D.	N.D.	N.D.	N.D.
	Cation	C02465		3,3',5-Triiodothyronine	651.798	22.6869	N.D.	N.D.	N.D.	N.D.	N.D.	N.D.	N.D.	N.D.	N.D.	N.D.	N.D.	N.D.	N.D.	N.D.	N.D.	N.D.	N.D.	N.D.	N.D.	N.D.	N.D.	N.D.	N.D.	N.D.	N.D.	N.D.	N.D.	N.D.	N.D.	N.D.	N.D.	N.D.	N.D.	N.D.	N.D.	N.D.	N.D.	N.D.	N.D.	N.D.	N.D.	N.D.	N.D.
	Cation			NMN	335.065	34.8525	5.49342	4.70871	N.D.	3.68122	65.7913	N.D.	N.D.	N.D.	N.D.	N.D.	3.22251	N.D.	1.77719	2.59846	4.85125	N.D.	2.62327	0.962717	N.D.	52.0358	N.D.	5.74269	N.D.	N.D.	N.D.	6.88472	6.83241	8.07444	3.50242	28.3931	N.D.	2.10568	3.14188	N.D.	14.9692	2.72398	3.22625	6.26208	3.91555	6.1438	5.13544	2.72226	2.56497
	# MasterHands Ver.2.17.3.17				サンプル重量(mg)		35.69	17.88	27.58	32.23	38.77	33.62	46.52	24	31.15	44.44	53.6	27.62	36.54	41.31	32.5	33.35	39.07	47.44	26.49	34.18	16.89	39.52	22.07	26.48	14.01	19.18	32.59	34.99	18.57	53.7	24.68	34.84	31.48	25.3	22.36	31.17	37.06	25.62	32.32	23.02	18.25	25.36	34.79
[truncated: 9 more columns]
