# Supplementary material for: Convergent genomic diversity and novel BCAA metabolism in intrahepatic cholangiocarcinoma
Source: Br J Cancer. 2023 Apr 19;128(12):2206–17. doi: 10.1038/s41416-023-02256-4 (PMC10241955; doi:10.1038/s41416-023-02256-4)
Supplement: Supplementary file 5 — Supplementary data 3 [file 41416_2023_2256_MOESM5_ESM.xlsx]

## Sheet: Sheet1
Query	Statistic	P-value	FDR (BH)	Event_SD	Event_TD
hsa-mir-96	-0.593658	0.000135322	0.0289402	36	36
hsa-mir-33b	-0.579101	0.000215208	0.0332496	36	35
hsa-mir-455	-0.558404	0.000401317	0.0496028	36	36
hsa-mir-107	-0.53369	0.000802239	0.0826306	36	36
hsa-mir-194-1	-0.514175	0.00133697	0.105627	36	36
hsa-mir-194-2	-0.51329	0.00136734	0.105627	36	36
hsa-mir-30c-1	-0.494555	0.0021691	0.12761	36	36
hsa-mir-16-1	-0.48895	0.00247787	0.12761	36	36
hsa-mir-33a	-0.479115	0.00311305	0.146072	36	36
hsa-mir-106b	-0.476434	0.00330909	0.146072	36	36
hsa-mir-30b	-0.460844	0.00467534	0.162278	36	36
hsa-mir-1180	-0.459973	0.00476435	0.162278	36	36
hsa-mir-3928	-0.459937	0.00476802	0.162278	36	34
hsa-mir-331	-0.453856	0.00543124	0.166704	36	36
hsa-mir-423	-0.451867	0.00566471	0.166704	36	36
hsa-mir-192	-0.441044	0.00709257	0.180402	36	36
hsa-mir-550a-2	-0.43273	0.00838942	0.19941	36	36
hsa-mir-592	-0.425115	0.00974985	0.223163	36	36
hsa-mir-3607	-0.409916	0.013032	0.274092	36	36
hsa-mir-219-1	-0.406488	0.0138889	0.274092	36	35
hsa-mir-148b	-0.405513	0.0141412	0.274092	36	36
hsa-mir-30d	-0.402553	0.0149309	0.279616	36	36
hsa-mir-15b	-0.400486	0.0155038	0.281805	36	36
hsa-mir-744	-0.398363	0.0161116	0.284486	36	36
hsa-mir-1307	-0.392248	0.017975	0.308255	36	36
hsa-mir-128-1	-0.389691	0.0188058	0.308255	36	36
hsa-mir-484	-0.388319	0.0192648	0.308255	36	36
hsa-mir-324	-0.387764	0.019453	0.308255	36	36
hsa-mir-454	-0.383969	0.0207818	0.318357	36	36
hsa-mir-3194	-0.381636	0.0216359	0.318357	36	21
hsa-mir-885	-0.375488	0.0240263	0.33746	36	35
hsa-mir-320b-2	-0.372451	0.0252856	0.34715	36	36
hsa-mir-182	-0.368339	0.027077	0.356034	36	36
hsa-mir-3187	-0.366303	0.0280021	0.360527	36	17
hsa-mir-30c-2	-0.362908	0.0296022	0.366773	36	36
hsa-mir-301a	-0.361392	0.0303408	0.366773	36	36
hsa-mir-122	-0.359585	0.0312403	0.366773	36	36
hsa-mir-3615	-0.359161	0.0314547	0.366773	36	36
hsa-mir-128-2	-0.356385	0.0328876	0.375635	36	36
hsa-mir-193b	-0.35526	0.0334829	0.375635	36	36
hsa-mir-424	-0.354226	0.0340381	0.375635	36	36
hsa-mir-3912	-0.337962	0.0438036	0.440688	36	34
hsa-mir-769	-0.337813	0.0439029	0.440688	36	36
hsa-mir-580	-0.33735	0.0442115	0.440688	36	35
hsa-mir-25	-0.330066	0.0492997	0.47605	36	36
hsa-mir-16-2	-0.321497	0.0558742	0.49942	36	36
hsa-mir-3074	-0.321242	0.0560805	0.49942	36	36
hsa-mir-1277	-0.320896	0.0563606	0.49942	36	36
hsa-mir-30e	-0.318852	0.058039	0.49942	36	36
hsa-mir-32	-0.318816	0.0580687	0.49942	36	36
hsa-mir-1254	-0.316829	0.059739	0.505166	36	30
hsa-mir-643	-0.315234	0.0611071	0.505166	36	35
hsa-mir-126	-0.314898	0.0613985	0.505166	36	36
hsa-mir-1292	-0.314067	0.062124	0.505166	36	27
hsa-mir-579	-0.312514	0.063497	0.508478	36	32
hsa-mir-3664	-0.308672	0.0669979	0.52411	36	30
hsa-mir-215	-0.300996	0.0744454	0.567991	36	36
hsa-mir-3178	-0.298648	0.0768479	0.579171	36	11
hsa-mir-589	-0.294632	0.0810963	0.60257	36	36
hsa-mir-183	-0.292516	0.0834074	0.60257	36	36
hsa-mir-1306	-0.29209	0.0838788	0.60257	36	36
hsa-mir-2276	-0.291682	0.0843318	0.60257	36	17
hsa-mir-3130-1	-0.291238	0.0848278	0.60257	36	35
hsa-mir-3190	-0.288309	0.0881518	0.619066	36	15
hsa-mir-3200	-0.284374	0.0927755	0.641331	36	36
hsa-mir-548q	-0.282893	0.0945631	0.641331	36	19
hsa-mir-618	-0.280189	0.0978949	0.641331	36	34
hsa-mir-532	-0.279302	0.099007	0.641331	36	36
hsa-mir-197	-0.277587	0.101185	0.641331	36	36
hsa-mir-193a	-0.277144	0.101753	0.641331	36	36
hsa-mir-590	-0.275249	0.104212	0.641331	36	36
hsa-mir-200a	-0.274791	0.104813	0.641331	36	36
hsa-mir-3662	-0.272941	0.107267	0.649911	36	17
hsa-mir-502	-0.271299	0.109482	0.656893	36	36
hsa-mir-449a	-0.26877	0.112959	0.671239	36	21
hsa-mir-186	-0.267079	0.115331	0.676853	36	36
hsa-mir-191	-0.26654	0.116095	0.676853	36	36
hsa-mir-188	-0.265765	0.1172	0.676912	36	36
hsa-mir-3127	-0.263836	0.119983	0.677939	36	36
hsa-mir-93	-0.263752	0.120105	0.677939	36	36
hsa-mir-361	-0.260067	0.125566	0.678612	36	36
hsa-mir-675	-0.259034	0.127129	0.678612	36	36
hsa-mir-760	-0.258398	0.128097	0.678612	36	34
hsa-let-7d	-0.258188	0.128418	0.678612	36	36
hsa-mir-1266	-0.258	0.128706	0.678612	36	36
hsa-mir-1229	-0.257649	0.129247	0.678612	36	31
hsa-mir-550a-1	-0.256716	0.130688	0.678612	36	36
hsa-mir-3654	-0.25623	0.131443	0.678612	36	8
hsa-mir-26b	-0.25375	0.135349	0.678612	36	36
hsa-mir-320a	-0.25356	0.135652	0.678612	36	36
hsa-mir-1287	-0.253038	0.136488	0.678612	36	36
hsa-mir-658	-0.251786	0.138503	0.678612	36	24
hsa-mir-3936	-0.251765	0.138539	0.678612	36	19
hsa-mir-375	-0.2507	0.140272	0.678612	36	36
hsa-mir-598	-0.247954	0.144813	0.678612	36	36
hsa-mir-130a	-0.247122	0.146209	0.678612	36	36
hsa-mir-483	-0.246835	0.146695	0.678612	36	36
hsa-mir-365-1	-0.24392	0.151679	0.678612	36	36
hsa-mir-15a	-0.24379	0.151904	0.678612	36	36
hsa-mir-144	-0.243581	0.152267	0.678612	36	36
hsa-mir-362	-0.24337	0.152633	0.678612	36	36
hsa-mir-616	-0.24264	0.153905	0.679382	36	36
hsa-mir-3940	-0.241587	0.155756	0.680169	36	24
hsa-mir-92a-1	-0.238795	0.160739	0.685083	36	36
hsa-mir-181a-2	-0.238064	0.162062	0.68599	36	36
hsa-mir-345	-0.232755	0.17191	0.710579	36	36
hsa-mir-1291	-0.232234	0.172899	0.710579	36	25
hsa-mir-3618	-0.231855	0.17362	0.710579	36	16
hsa-mir-1248	-0.229914	0.177353	0.716368	36	36
hsa-mir-30a	-0.228851	0.17942	0.716404	36	36
hsa-mir-570	-0.226987	0.183087	0.716404	36	32
hsa-mir-17	-0.226883	0.183293	0.716404	36	36
hsa-mir-556	-0.22646	0.184133	0.716404	36	26
hsa-mir-3613	-0.226002	0.185045	0.716404	36	36
hsa-mir-3188	-0.224231	0.188603	0.716404	36	11
hsa-mir-3687	-0.22363	0.189824	0.716404	36	24
hsa-mir-190b	-0.222886	0.19134	0.716404	36	27
hsa-mir-449b	-0.222251	0.19264	0.716404	36	7
hsa-mir-18a	-0.222015	0.193125	0.716404	36	36
hsa-mir-3941	-0.221479	0.19423	0.716404	36	26
hsa-mir-3124	-0.221312	0.194575	0.716404	36	11
hsa-mir-3676	-0.220973	0.195277	0.716404	36	34
hsa-mir-219-2	-0.217763	0.202011	0.716404	36	20
hsa-mir-34a	-0.217433	0.202712	0.716404	36	36
hsa-mir-497	-0.216334	0.205061	0.716404	36	36
hsa-mir-3657	-0.215423	0.207021	0.716404	36	5
hsa-mir-340	-0.215237	0.207423	0.716404	36	36
hsa-mir-421	-0.21429	0.209478	0.716404	36	36
hsa-mir-346	-0.213863	0.210409	0.716404	36	32
hsa-mir-548b	-0.212886	0.212549	0.716404	36	28
hsa-mir-491	-0.211427	0.215774	0.716404	36	35
hsa-mir-499	-0.211359	0.215925	0.716404	36	24
hsa-mir-338	-0.210791	0.217192	0.716404	36	36
hsa-mir-1288	-0.210548	0.217733	0.716404	36	28
hsa-mir-365-2	-0.210412	0.218037	0.716404	36	36
hsa-mir-339	-0.21031	0.218265	0.716404	36	36
hsa-mir-1226	-0.208915	0.221406	0.716404	36	35
hsa-mir-632	-0.208534	0.222269	0.716404	36	23
hsa-mir-548n	-0.203932	0.23287	0.735507	36	7
hsa-mir-451	-0.202872	0.23536	0.737211	36	36
hsa-mir-3913-1	-0.20169	0.238159	0.737211	36	36
hsa-mir-612	-0.201548	0.238496	0.737211	36	4
hsa-mir-1301	-0.201245	0.239219	0.737211	36	36
hsa-mir-659	-0.201012	0.239772	0.737211	36	36
hsa-mir-548a-3	-0.199835	0.242593	0.737783	36	4
hsa-mir-3680	-0.197956	0.247143	0.741922	36	20
hsa-mir-561	-0.196459	0.250808	0.74879	36	35
hsa-mir-181c	-0.195788	0.252462	0.750104	36	36
hsa-mir-101-1	-0.192347	0.261061	0.769945	36	36
hsa-mir-548v	-0.192121	0.261632	0.769945	36	32
hsa-mir-3925	-0.190517	0.265713	0.778249	36	6
hsa-mir-3620	-0.188755	0.27024	0.785663	36	14
hsa-mir-2114	-0.188292	0.27144	0.785663	36	20
hsa-mir-3653	-0.186819	0.275275	0.785663	36	36
hsa-mir-660	-0.186583	0.275892	0.785663	36	36
hsa-mir-187	-0.186062	0.277261	0.785663	36	36
hsa-mir-1278	-0.185623	0.278414	0.785663	36	13
hsa-mir-939	-0.184498	0.281389	0.787168	36	33
hsa-mir-3911	-0.184458	0.281495	0.787168	36	5
hsa-mir-498	-0.182615	0.286415	0.790185	36	5
hsa-mir-200b	-0.181667	0.288967	0.790185	36	36
hsa-mir-373	-0.180712	0.291553	0.790269	36	5
hsa-mir-3192	-0.180219	0.292893	0.790269	36	8
hsa-mir-1915	-0.180168	0.293033	0.790269	36	4
hsa-mir-190	-0.179765	0.294132	0.790269	36	35
hsa-mir-3136	-0.179304	0.295392	0.790269	36	24
hsa-mir-574	-0.176424	0.303345	0.797756	36	36
hsa-mir-19b-1	-0.175912	0.304773	0.797756	36	36
hsa-mir-328	-0.175036	0.307226	0.797756	36	36
hsa-mir-3199-2	-0.174079	0.30992	0.801384	36	26
hsa-mir-1185-1	-0.173106	0.312673	0.801793	36	28
hsa-mir-3942	-0.172225	0.31518	0.803025	36	24
hsa-mir-151	-0.171439	0.317426	0.803025	36	36
hsa-mir-624	-0.169779	0.322205	0.803025	36	36
hsa-mir-3679	-0.169584	0.322772	0.803025	36	16
hsa-mir-548j	-0.169284	0.323639	0.803025	36	32
hsa-mir-664	-0.168421	0.326148	0.803025	36	36
hsa-mir-1256	-0.167411	0.329102	0.805703	36	5
hsa-mir-3605	-0.166577	0.331551	0.805703	36	36
hsa-mir-1283-2	-0.166117	0.332905	0.805703	36	9
hsa-mir-130b	-0.16421	0.338564	0.807847	36	36
hsa-mir-2277	-0.157088	0.360212	0.834017	36	35
hsa-mir-607	-0.156726	0.361334	0.834017	36	14
hsa-mir-320d-1	-0.156615	0.361677	0.834017	36	26
hsa-mir-1914	-0.155164	0.366198	0.834722	36	7
hsa-mir-3652	-0.154921	0.36696	0.834722	36	27
hsa-mir-3158-1	-0.153949	0.370008	0.834722	36	5
hsa-mir-512-2	-0.153924	0.370087	0.834722	36	11
hsa-mir-548e	-0.153095	0.372703	0.837565	36	31
hsa-mir-3691	-0.150945	0.379534	0.844989	36	25
hsa-mir-320c-1	-0.150765	0.380108	0.844989	36	31
hsa-mir-3121	-0.149191	0.38516	0.85033	36	5
hsa-mir-24-2	-0.147896	0.389343	0.85033	36	36
hsa-mir-651	-0.147293	0.391303	0.85033	36	36
hsa-mir-181d	-0.147035	0.392143	0.85033	36	36
hsa-mir-940	-0.145661	0.396629	0.854434	36	35
hsa-mir-429	-0.145609	0.3968	0.854434	36	36
hsa-mir-3145	-0.143958	0.402231	0.854758	36	7
hsa-mir-125a	-0.143533	0.403637	0.854758	36	36
hsa-mir-3651	-0.141947	0.408905	0.858662	36	17
hsa-mir-3677	-0.141851	0.409229	0.858662	36	36
hsa-mir-450a-1	-0.141125	0.411652	0.858662	36	36
hsa-mir-523	-0.141049	0.411908	0.858662	36	8
hsa-mir-518e	-0.140155	0.414909	0.858662	36	11
hsa-mir-204	-0.139998	0.415437	0.858662	36	36
hsa-mir-628	-0.139089	0.418499	0.859244	36	36
hsa-mir-105-1	-0.137189	0.424946	0.867687	36	16
hsa-mir-26a-1	-0.136228	0.428228	0.870542	36	35
hsa-mir-3150	-0.135135	0.431978	0.8725	36	15
hsa-mir-1295	-0.134874	0.432877	0.8725	36	26
hsa-mir-3065	-0.133896	0.43625	0.8725	36	36
hsa-mir-27b	-0.132199	0.442141	0.878623	36	36
hsa-mir-211	-0.131635	0.444107	0.879673	36	15
hsa-mir-383	-0.130439	0.448294	0.880936	36	27
hsa-mir-3157	-0.130007	0.449811	0.880936	36	28
hsa-mir-3944	-0.129195	0.452673	0.880936	36	16
hsa-mir-133a-2	-0.128257	0.455986	0.880936	36	16
hsa-mir-24-1	-0.12797	0.457003	0.880936	36	36
hsa-mir-3934	-0.1276	0.458316	0.880936	36	36
hsa-mir-1250	-0.126965	0.460576	0.880936	36	14
hsa-mir-503	-0.126642	0.461727	0.880936	36	36
hsa-mir-372	-0.126542	0.462085	0.880936	36	10
hsa-mir-519c	-0.125782	0.464799	0.880936	36	9
hsa-mir-671	-0.1253	0.466524	0.880936	36	36
hsa-mir-181b-1	-0.124359	0.469906	0.880936	36	36
hsa-mir-320c-2	-0.124353	0.469926	0.880936	36	29
hsa-mir-1275	-0.124338	0.469981	0.880936	36	17
hsa-let-7g	-0.123082	0.474513	0.880936	36	36
hsa-mir-3939	-0.12278	0.475607	0.880936	36	5
hsa-mir-652	-0.122269	0.477458	0.880936	36	36
hsa-mir-3682	-0.121657	0.479682	0.882273	36	31
hsa-mir-516b-1	-0.120762	0.482946	0.885639	36	10
hsa-mir-3684	-0.119842	0.48631	0.889171	36	25
hsa-mir-301b	-0.117652	0.494368	0.889263	36	34
hsa-mir-517c	-0.117563	0.494696	0.889263	36	13
hsa-mir-1283-1	-0.117444	0.495135	0.889263	36	7
hsa-mir-519b	-0.117427	0.495198	0.889263	36	5
hsa-mir-105-2	-0.116705	0.497872	0.889263	36	10
hsa-mir-181b-2	-0.115049	0.504034	0.892111	36	36
hsa-mir-4306	-0.114918	0.504522	0.892111	36	14
hsa-mir-548k	-0.11434	0.506684	0.892111	36	17
hsa-mir-3619	-0.113835	0.508574	0.892894	36	23
hsa-mir-449c	-0.110813	0.519964	0.902967	36	5
hsa-mir-581	-0.109274	0.525814	0.902967	36	29
hsa-mir-518f	-0.108806	0.5276	0.902967	36	9
hsa-mir-3609	-0.108275	0.529628	0.902967	36	12
hsa-mir-490	-0.107696	0.531845	0.902967	36	18
hsa-mir-23c	-0.106635	0.535918	0.904316	36	35
hsa-mir-767	-0.106362	0.536967	0.904316	36	14
hsa-mir-3146	-0.105373	0.54078	0.904316	36	4
hsa-mir-26a-2	-0.104699	0.543388	0.904316	36	36
hsa-mir-3647	-0.10418	0.545399	0.904316	36	36
hsa-mir-3648	-0.103611	0.547608	0.904316	36	31
hsa-mir-106a	-0.101536	0.555698	0.904316	36	36
hsa-mir-214	-0.100951	0.557991	0.904316	36	36
hsa-mir-1237	-0.100504	0.559742	0.904316	36	5
hsa-mir-597	-0.098552	0.567431	0.904316	36	8
hsa-mir-504	-0.0973009	0.572384	0.904316	36	32
hsa-mir-20a	-0.0968534	0.57416	0.904316	36	36
hsa-mir-124-1	-0.0964691	0.575687	0.904316	36	4
hsa-mir-99b	-0.096331	0.576236	0.904316	36	36
hsa-mir-3189	-0.096154	0.576941	0.904316	36	24
hsa-mir-2116	-0.0957218	0.578662	0.904316	36	35
hsa-mir-374b	-0.0955861	0.579203	0.904316	36	36
hsa-mir-4284	-0.0952097	0.580705	0.904316	36	4
hsa-mir-466	-0.095044	0.581367	0.904316	36	11
hsa-mir-23b	-0.0941456	0.58496	0.904316	36	36
hsa-let-7b	-0.0932466	0.588566	0.904316	36	36
hsa-mir-3926-1	-0.0924094	0.591932	0.904316	36	29
hsa-mir-877	-0.0905313	0.599515	0.906963	36	34
hsa-mir-92a-2	-0.0904248	0.599946	0.906963	36	36
hsa-mir-520a	-0.0903524	0.60024	0.906963	36	12
hsa-let-7i	-0.088942	0.605964	0.910499	36	36
hsa-mir-218-1	-0.0875775	0.611525	0.914604	36	32
hsa-mir-195	-0.086199	0.617164	0.914604	36	36
hsa-mir-98	-0.0838709	0.626738	0.915659	36	36
hsa-mir-1181	-0.0829321	0.630615	0.916988	36	13
hsa-mir-3128	-0.080135	0.642225	0.92117	36	7
hsa-mir-181a-1	-0.0775104	0.653196	0.923742	36	36
hsa-mir-3678	-0.0763148	0.658218	0.928718	36	23
hsa-mir-505	-0.0756721	0.660923	0.930411	36	36
hsa-mir-1284	-0.0742455	0.666944	0.930849	36	24
hsa-mir-185	-0.0733447	0.670756	0.930849	36	36
hsa-mir-196b	-0.073094	0.671818	0.930849	36	36
hsa-mir-615	-0.0705546	0.682615	0.941643	36	21
hsa-mir-588	-0.0688404	0.689938	0.943068	36	9
hsa-mir-132	-0.0688243	0.690007	0.943068	36	36
hsa-mir-3692	-0.0679576	0.69372	0.943068	36	4
hsa-mir-2110	-0.0678905	0.694008	0.943068	36	35
hsa-mir-3173	-0.0669603	0.698002	0.945976	36	29
hsa-mir-153-2	-0.0665493	0.699769	0.946296	36	36
hsa-mir-335	-0.065975	0.702241	0.947566	36	36
hsa-mir-551a	-0.0643633	0.709195	0.948803	36	24
hsa-mir-766	-0.0643283	0.709346	0.948803	36	36
hsa-mir-542	-0.0628456	0.715764	0.94993	36	36
hsa-mir-639	-0.0616912	0.720774	0.94993	36	23
hsa-mir-1304	-0.0614057	0.722015	0.94993	36	32
hsa-mir-515-2	-0.0603107	0.72678	0.95095	36	10
hsa-mir-153-1	-0.060016	0.728065	0.95095	36	33
hsa-mir-3158-2	-0.0594154	0.730684	0.95095	36	14
hsa-mir-663	-0.0590117	0.732447	0.95095	36	15
hsa-mir-323b	-0.0586116	0.734195	0.951221	36	34
hsa-mir-3183	-0.0572911	0.739974	0.951281	36	10
hsa-mir-548y	-0.0566872	0.742622	0.952158	36	4
hsa-mir-3177	-0.0551804	0.74924	0.952478	36	6
hsa-mir-500b	-0.0551344	0.749443	0.952478	36	36
hsa-mir-224	-0.0548636	0.750634	0.952478	36	36
hsa-mir-1249	-0.0534334	0.756936	0.952478	36	36
hsa-mir-3170	-0.0524599	0.761235	0.952478	36	35
hsa-mir-3611	-0.0522651	0.762095	0.952478	36	13
hsa-mir-935	-0.0520365	0.763106	0.952478	36	32
hsa-mir-374a	-0.0513539	0.766127	0.952614	36	36
hsa-mir-518c	-0.048577	0.778448	0.962224	36	12
hsa-mir-548o	-0.0485657	0.778499	0.962224	36	30
hsa-mir-676	-0.0470424	0.785281	0.964818	36	35
hsa-mir-1185-2	-0.0449169	0.79477	0.974516	36	18
hsa-mir-3910-2	-0.042086	0.807454	0.974516	36	5
hsa-mir-452	-0.0418077	0.808704	0.974516	36	36
hsa-mir-376c	-0.0372921	0.829042	0.974516	36	36
hsa-mir-19b-2	-0.034611	0.84117	0.974516	36	36
hsa-mir-7-1	-0.0336893	0.845348	0.974516	36	36
hsa-mir-3193	-0.033294	0.847141	0.974516	36	27
hsa-mir-103-1	-0.033243	0.847373	0.974516	36	36
hsa-mir-937	-0.0330409	0.84829	0.974516	36	34
hsa-mir-548f-1	-0.0324828	0.850823	0.974516	36	10
hsa-mir-559	-0.0323297	0.851519	0.974516	36	11
hsa-mir-512-1	-0.031253	0.856411	0.977011	36	13
hsa-mir-516b-2	-0.0296803	0.863567	0.980008	36	12
hsa-mir-3943	-0.0295312	0.864246	0.980008	36	7
hsa-mir-210	-0.0277492	0.872369	0.985602	36	36
hsa-mir-3174	-0.0261193	0.87981	0.98815	36	16
hsa-mir-199a-1	-0.02526	0.883737	0.98815	36	36
hsa-mir-326	-0.0222332	0.897589	0.989692	36	36
hsa-mir-518b	-0.0219859	0.898723	0.989692	36	13
hsa-mir-320e	-0.0216926	0.900067	0.989692	36	11
hsa-mir-136	-0.0210951	0.902806	0.989692	36	36
hsa-mir-199a-2	-0.0205988	0.905082	0.989692	36	36
hsa-mir-411	-0.0204116	0.905941	0.989692	36	36
hsa-mir-522	-0.0193718	0.910713	0.989692	36	9
hsa-mir-3117	-0.0190414	0.91223	0.989692	36	31
hsa-mir-525	-0.0190311	0.912277	0.989692	36	12
hsa-mir-450a-2	-0.0173763	0.919879	0.992342	36	36
hsa-mir-296	-0.0173447	0.920025	0.992342	36	36
hsa-mir-27a	-0.0173318	0.920084	0.992342	36	36
hsa-mir-1298	-0.015329	0.929294	0.994925	36	8
hsa-mir-486	-0.0142006	0.934487	0.994925	36	36
hsa-mir-526b	-0.013925	0.935756	0.994925	36	15
hsa-mir-3667	-0.0115954	0.946487	0.994925	36	6
hsa-mir-549	-0.0115695	0.946606	0.994925	36	18
hsa-mir-765	-0.00992394	0.954192	0.994925	36	16
hsa-mir-1224	-0.00952416	0.956035	0.994925	36	27
hsa-mir-3616	-0.00847554	0.960872	0.994925	36	4
hsa-mir-578	-0.00822682	0.962019	0.994925	36	4
hsa-mir-3675	-0.00735116	0.96606	0.994925	36	4
hsa-mir-29b-2	-0.00623725	0.9712	0.994925	36	36
hsa-mir-29b-1	-0.00575543	0.973424	0.994925	36	36
hsa-mir-520d	-0.00569789	0.97369	0.994925	36	8
hsa-mir-18b	-0.00558493	0.974211	0.994925	36	21
hsa-mir-1276	-0.00461159	0.978704	0.994925	36	11
hsa-mir-1225	-0.0036983	0.982921	0.994925	36	4
hsa-mir-517a	-0.00321945	0.985132	0.994925	36	15
hsa-mir-517b	-0.00321945	0.985132	0.994925	36	15
hsa-mir-506	-0.00321595	0.985148	0.994925	36	8
hsa-mir-3140	-0.00319063	0.985265	0.994925	36	17
hsa-mir-337	-0.00146752	0.993223	0.998068	36	36
hsa-mir-519a-1	-0.000821485	0.996206	0.999439	36	17
hsa-let-7a-3	-0.000229707	0.998939	0.999439	36	36
hsa-mir-135a-1	0.000121473	0.999439	0.999439	36	35
hsa-mir-376a-2	0.002018	0.99068	0.997134	36	30
hsa-mir-521-2	0.00280924	0.987026	0.995077	36	5
hsa-mir-378c	0.00343622	0.984131	0.994925	36	36
hsa-mir-3681	0.00369718	0.982926	0.994925	36	8
hsa-let-7a-2	0.0037611	0.982631	0.994925	36	36
hsa-mir-23a	0.00416489	0.980767	0.994925	36	36
hsa-let-7a-1	0.00504542	0.976702	0.994925	36	36
hsa-mir-770	0.00515362	0.976202	0.994925	36	12
hsa-mir-363	0.00602339	0.972187	0.994925	36	36
hsa-mir-20b	0.00676189	0.968779	0.994925	36	36
hsa-mir-500a	0.00845878	0.960949	0.994925	36	36
hsa-mir-519d	0.00906491	0.958153	0.994925	36	12
hsa-mir-520g	0.00915277	0.957748	0.994925	36	11
hsa-mir-874	0.0106145	0.951008	0.994925	36	36
hsa-mir-585	0.0123828	0.942858	0.994925	36	21
hsa-mir-199b	0.0128301	0.940798	0.994925	36	36
hsa-mir-152	0.0128736	0.940598	0.994925	36	36
hsa-mir-92b	0.0135545	0.937462	0.994925	36	36
hsa-mir-1269	0.015385	0.929036	0.994925	36	26
hsa-mir-516a-2	0.0158338	0.926972	0.994925	36	13
hsa-mir-28	0.0164174	0.924287	0.994925	36	36
hsa-mir-29a	0.0189124	0.912822	0.989692	36	36
hsa-mir-148a	0.0195265	0.910003	0.989692	36	36
hsa-mir-509-3	0.0216267	0.900369	0.989692	36	15
hsa-mir-3199-1	0.0218441	0.899372	0.989692	36	29
hsa-mir-127	0.0219827	0.898737	0.989692	36	36
hsa-mir-552	0.0228769	0.894641	0.989692	36	27
hsa-mir-1270-2	0.0231991	0.893165	0.989692	36	28
hsa-mir-410	0.0236024	0.891319	0.989692	36	36
hsa-mir-320d-2	0.0251545	0.884219	0.98815	36	22
hsa-mir-543	0.0256943	0.881751	0.98815	36	36
hsa-mir-3909	0.0267531	0.876915	0.987128	36	30
hsa-mir-3202-2	0.0273202	0.874327	0.986011	36	7
hsa-mir-1537	0.0288554	0.867325	0.981698	36	20
hsa-mir-548l	0.0308066	0.858442	0.977011	36	9
hsa-mir-135a-2	0.0308152	0.858403	0.977011	36	12
hsa-mir-495	0.0325284	0.850616	0.974516	36	36
hsa-mir-509-1	0.0331149	0.847954	0.974516	36	15
hsa-mir-1323	0.033177	0.847672	0.974516	36	9
hsa-mir-514-2	0.033525	0.846093	0.974516	36	22
hsa-mir-943	0.0336356	0.845592	0.974516	36	4
hsa-mir-518a-2	0.0340472	0.843725	0.974516	36	8
hsa-mir-4326	0.0342041	0.843014	0.974516	36	34
hsa-mir-1197	0.0352941	0.838076	0.974516	36	11
hsa-mir-627	0.0354249	0.837484	0.974516	36	34
hsa-mir-206	0.0354832	0.837221	0.974516	36	26
hsa-mir-551b	0.0362912	0.833565	0.974516	36	31
hsa-mir-548d-2	0.0363352	0.833366	0.974516	36	8
hsa-mir-1258	0.0369667	0.830512	0.974516	36	19
hsa-mir-1910	0.0369668	0.830511	0.974516	36	7
hsa-mir-3622a	0.03741	0.828509	0.974516	36	10
hsa-mir-381	0.0379666	0.825996	0.974516	36	36
hsa-mir-3131	0.0380231	0.825741	0.974516	36	10
hsa-mir-665	0.0384022	0.824031	0.974516	36	22
hsa-mir-516a-1	0.0385672	0.823287	0.974516	36	13
hsa-mir-1251	0.0386327	0.822991	0.974516	36	14
hsa-mir-3125	0.0396826	0.81826	0.974516	36	6
hsa-mir-629	0.0402986	0.815487	0.974516	36	36
hsa-mir-1270-1	0.0421537	0.80715	0.974516	36	26
hsa-mir-378	0.0425003	0.805594	0.974516	36	36
hsa-mir-450b	0.0425916	0.805185	0.974516	36	36
hsa-mir-3198	0.043955	0.799074	0.974516	36	8
hsa-mir-133a-1	0.0472786	0.784228	0.964818	36	36
hsa-mir-3917	0.0473536	0.783894	0.964818	36	31
hsa-mir-3175	0.0510121	0.76764	0.952614	36	4
hsa-mir-3144	0.0517331	0.764448	0.952478	36	8
hsa-mir-125b-2	0.0526583	0.760358	0.952478	36	36
hsa-mir-376b	0.0534581	0.756827	0.952478	36	35
hsa-mir-133b	0.0537735	0.755436	0.952478	36	30
hsa-mir-487a	0.0542486	0.753342	0.952478	36	36
hsa-mir-29c	0.0547273	0.751234	0.952478	36	36
hsa-mir-3155	0.0559717	0.745762	0.952478	36	7
hsa-mir-299	0.0571942	0.740399	0.951281	36	36
hsa-mir-103-2	0.0574474	0.739289	0.951281	36	36
hsa-let-7e	0.0578827	0.737383	0.951281	36	36
hsa-mir-433	0.0592035	0.731609	0.95095	36	35
hsa-mir-514-3	0.0605105	0.72591	0.95095	36	16
hsa-mir-22	0.0613083	0.722438	0.94993	36	36
hsa-mir-501	0.0617134	0.720677	0.94993	36	36
hsa-mir-149	0.0619743	0.719544	0.94993	36	36
hsa-let-7f-2	0.0632521	0.714002	0.94993	36	36
hsa-mir-539	0.063984	0.710835	0.948803	36	36
hsa-mir-520b	0.0645209	0.708514	0.948803	36	12
hsa-mir-129-1	0.0646775	0.707837	0.948803	36	33
hsa-mir-802	0.0678155	0.69433	0.943068	36	12
hsa-mir-1296	0.0692468	0.688199	0.943068	36	35
hsa-mir-409	0.0695566	0.686875	0.943068	36	36
hsa-mir-1468	0.0727484	0.673284	0.930849	36	36
hsa-mir-376a-1	0.0727975	0.673076	0.930849	36	35
hsa-mir-330	0.0737543	0.669021	0.930849	36	36
hsa-mir-3614	0.0738402	0.668658	0.930849	36	35
hsa-mir-203	0.0739501	0.668193	0.930849	36	36
hsa-mir-139	0.0783002	0.649887	0.92117	36	36
hsa-mir-216b	0.0783008	0.649884	0.92117	36	26
hsa-mir-576	0.0783227	0.649793	0.92117	36	36
hsa-mir-369	0.0787998	0.647797	0.92117	36	36
hsa-mir-548t	0.0791602	0.646292	0.92117	36	12
hsa-mir-3688	0.0792235	0.646027	0.92117	36	10
hsa-mir-218-2	0.0801476	0.642173	0.92117	36	36
hsa-mir-509-2	0.0802295	0.641832	0.92117	36	22
hsa-mir-3161	0.0802757	0.641639	0.92117	36	14
hsa-mir-212	0.0824414	0.632646	0.917782	36	36
hsa-mir-519a-2	0.0834546	0.628456	0.916004	36	13
hsa-mir-3150b	0.084405	0.624536	0.914604	36	27
hsa-mir-642a	0.0846604	0.623484	0.914604	36	36
hsa-mir-329-1	0.0847792	0.622995	0.914604	36	29
hsa-mir-19a	0.0848382	0.622752	0.914604	36	36
hsa-mir-521-1	0.0852168	0.621196	0.914604	36	5
hsa-mir-3916	0.0864073	0.616311	0.914604	36	4
hsa-mir-1271	0.086822	0.614613	0.914604	36	35
hsa-mir-3176	0.0868795	0.614378	0.914604	36	14
hsa-mir-544b	0.0886876	0.606999	0.910499	36	5
hsa-mir-654	0.0891661	0.605053	0.910499	36	36
hsa-mir-2115	0.091872	0.594098	0.904316	36	16
hsa-mir-489	0.0919	0.593985	0.904316	36	19
hsa-mir-370	0.0925567	0.59134	0.904316	36	36
hsa-mir-216a	0.0928163	0.590295	0.904316	36	32
hsa-mir-323	0.0933194	0.588273	0.904316	36	35
hsa-mir-95	0.0936511	0.586942	0.904316	36	36
hsa-mir-496	0.0947542	0.582525	0.904316	36	35
hsa-mir-379	0.0955157	0.579484	0.904316	36	36
hsa-mir-493	0.0967669	0.574503	0.904316	36	36
hsa-mir-1538	0.097423	0.571899	0.904316	36	19
hsa-mir-154	0.0974868	0.571647	0.904316	36	36
hsa-mir-1228	0.0978992	0.570013	0.904316	36	35
hsa-mir-145	0.0983761	0.568126	0.904316	36	36
hsa-mir-9-2	0.0984455	0.567852	0.904316	36	36
hsa-mir-656	0.0986533	0.567031	0.904316	36	32
hsa-mir-425	0.100202	0.560931	0.904316	36	36
hsa-mir-655	0.100748	0.558786	0.904316	36	36
hsa-mir-513c	0.101123	0.557316	0.904316	36	5
hsa-mir-99a	0.105786	0.539189	0.904316	36	36
hsa-mir-3154	0.106032	0.53824	0.904316	36	11
hsa-mir-636	0.107912	0.531016	0.902967	36	13
hsa-mir-382	0.108989	0.526902	0.902967	36	36
hsa-mir-9-1	0.109207	0.526068	0.902967	36	36
hsa-mir-129-2	0.109935	0.523296	0.902967	36	33
hsa-mir-577	0.109939	0.523281	0.902967	36	30
hsa-mir-548d-1	0.110429	0.52142	0.902967	36	7
hsa-mir-942	0.111812	0.516187	0.902967	36	36
hsa-mir-485	0.114637	0.505574	0.892111	36	36
hsa-mir-3655	0.115376	0.502815	0.892111	36	16
hsa-mir-584	0.116724	0.497805	0.889263	36	36
hsa-mir-432	0.11853	0.491128	0.889263	36	36
hsa-let-7f-1	0.118665	0.490633	0.889263	36	36
hsa-mir-1245	0.122249	0.47753	0.880936	36	35
hsa-mir-487b	0.122837	0.475399	0.880936	36	36
hsa-mir-887	0.12365	0.472459	0.880936	36	36
hsa-mir-520h	0.124698	0.468685	0.880936	36	9
hsa-mir-518a-1	0.128935	0.453589	0.880936	36	4
hsa-mir-134	0.129608	0.451215	0.880936	36	36
hsa-mir-641	0.132195	0.442155	0.878623	36	16
hsa-mir-548s	0.134119	0.435482	0.8725	36	13
hsa-mir-944	0.134446	0.434351	0.8725	36	20
hsa-mir-222	0.137051	0.42542	0.867687	36	36
hsa-mir-494	0.139363	0.417575	0.859244	36	35
hsa-mir-196a-2	0.140054	0.415248	0.858662	36	21
hsa-mir-3922	0.143464	0.403866	0.854758	36	32
hsa-mir-515-1	0.144008	0.402068	0.854758	36	10
hsa-mir-3690	0.144415	0.400723	0.854758	36	29
hsa-mir-582	0.147615	0.390257	0.85033	36	36
hsa-mir-1255a	0.148102	0.388676	0.85033	36	24
hsa-mir-599	0.14869	0.386774	0.85033	36	8
hsa-let-7c	0.151079	0.379105	0.844989	36	36
hsa-mir-545	0.154452	0.368429	0.834722	36	32
hsa-mir-3138	0.154541	0.368149	0.834722	36	6
hsa-mir-329-2	0.157256	0.35969	0.834017	36	34
hsa-mir-889	0.15749	0.358966	0.834017	36	36
hsa-mir-520f	0.161668	0.346197	0.813498	36	6
hsa-mir-21	0.162193	0.344611	0.81286	36	36
hsa-mir-137	0.16305	0.342036	0.809878	36	23
hsa-mir-934	0.16352	0.340625	0.809638	36	22
hsa-mir-431	0.164785	0.336851	0.806876	36	36
hsa-mir-3945	0.165389	0.335058	0.805703	36	5
hsa-mir-3191	0.165416	0.334978	0.805703	36	27
hsa-mir-9-3	0.166095	0.33297	0.805703	36	20
hsa-mir-101-2	0.168699	0.325341	0.803025	36	36
hsa-mir-758	0.169141	0.324056	0.803025	36	36
hsa-mir-142	0.169313	0.323556	0.803025	36	36
hsa-mir-3924	0.17051	0.320095	0.803025	36	4
hsa-mir-140	0.173209	0.312382	0.801793	36	36
hsa-mir-1305	0.17513	0.306961	0.797756	36	6
hsa-mir-196a-1	0.176322	0.303628	0.797756	36	35
hsa-mir-1913	0.177466	0.300451	0.796906	36	4
hsa-mir-541	0.17807	0.298783	0.795897	36	33
hsa-mir-508	0.181837	0.288508	0.790185	36	31
hsa-mir-217	0.183116	0.285072	0.790021	36	36
hsa-mir-2355	0.18347	0.284127	0.790021	36	36
hsa-mir-1294	0.1861	0.277159	0.785663	36	19
hsa-mir-605	0.187217	0.274234	0.785663	36	23
hsa-mir-377	0.197889	0.247307	0.741922	36	36
hsa-mir-1243	0.199442	0.24354	0.737783	36	5
hsa-mir-135b	0.200375	0.241298	0.737783	36	36
hsa-mir-184	0.203763	0.233268	0.735507	36	30
hsa-mir-380	0.205301	0.229683	0.731669	36	32
hsa-mir-143	0.205331	0.229612	0.731669	36	36
hsa-mir-1227	0.2084	0.222572	0.716404	36	8
hsa-mir-514-1	0.209774	0.219469	0.716404	36	26
hsa-mir-3926-2	0.209847	0.219304	0.716404	36	14
hsa-mir-125b-1	0.212069	0.214352	0.716404	36	36
hsa-mir-1976	0.214783	0.208407	0.716404	36	36
hsa-mir-3116-2	0.218281	0.200913	0.716404	36	8
hsa-mir-488	0.219108	0.199171	0.716404	36	13
hsa-mir-342	0.219532	0.19828	0.716404	36	36
hsa-mir-100	0.221104	0.195005	0.716404	36	36
hsa-mir-1274b	0.221415	0.194363	0.716404	36	35
hsa-mir-3129	0.231058	0.175146	0.712106	36	20
hsa-mir-3149	0.23404	0.169488	0.707728	36	7
hsa-mir-653	0.235494	0.166777	0.701144	36	36
hsa-mir-10a	0.240049	0.158486	0.680169	36	36
hsa-mir-146b	0.240115	0.158369	0.680169	36	36
hsa-mir-873	0.240536	0.157617	0.680169	36	7
hsa-mir-141	0.244283	0.151051	0.678612	36	36
hsa-mir-221	0.245905	0.148272	0.678612	36	36
hsa-mir-668	0.247678	0.145275	0.678612	36	13
hsa-mir-202	0.248139	0.144503	0.678612	36	20
hsa-mir-150	0.249527	0.142199	0.678612	36	36
hsa-mir-223	0.252236	0.137776	0.678612	36	36
hsa-mir-3610	0.254624	0.133964	0.678612	36	28
hsa-mir-412	0.262618	0.121766	0.677939	36	35
hsa-mir-891a	0.262699	0.121647	0.677939	36	19
hsa-mir-1-2	0.275759	0.103546	0.641331	36	36
hsa-mir-1303	0.276891	0.102079	0.641331	36	7
hsa-mir-200c	0.277112	0.101794	0.641331	36	36
hsa-mir-147b	0.280797	0.0971386	0.641331	36	31
hsa-mir-3920	0.281272	0.0965502	0.641331	36	6
hsa-mir-1179	0.305092	0.0703945	0.543798	36	22
hsa-mir-625	0.311755	0.0641768	0.508478	36	36
hsa-mir-3152	0.318677	0.0581849	0.49942	36	10
hsa-mir-1262	0.321558	0.0558254	0.49942	36	33
hsa-mir-1247	0.323877	0.0539823	0.49942	36	36
hsa-mir-146a	0.334718	0.0459985	0.451224	36	36
hsa-mir-7-3	0.338163	0.0436705	0.440688	36	13
hsa-mir-1234	0.341591	0.0414498	0.440688	36	5
hsa-mir-511-2	0.352581	0.0349371	0.378792	36	36
hsa-mir-34b	0.360152	0.0309558	0.366773	36	33
hsa-mir-4286	0.371154	0.0258397	0.34715	36	11
hsa-mir-938	0.377685	0.0231482	0.332688	36	7
hsa-mir-10b	0.382063	0.0214772	0.318357	36	36
hsa-mir-34c	0.405317	0.0141925	0.274092	36	36
hsa-mir-138-1	0.423123	0.0101352	0.223698	36	23
hsa-mir-155	0.439646	0.00729782	0.180402	36	36
hsa-mir-1193	0.442555	0.00687645	0.180402	36	5
hsa-mir-511-1	0.446615	0.00632318	0.177624	36	36
hsa-mir-7-2	0.457833	0.00498913	0.162278	36	21
hsa-mir-1293	0.467975	0.00399957	0.162278	36	12
hsa-mir-708	0.490563	0.00238529	0.12761	36	36
hsa-mir-138-2	0.502966	0.0017689	0.121465	36	27
hsa-mir-205	0.592509	0.000140486	0.0289402	36	23
hsa-mir-31	0.630688	3.73647e-05	0.0230914	36	31
